# Supplementary material for: A Theoretical Model of Jigsaw-Puzzle Pattern Formation by Plant Leaf Epidermal Cells
Source: PLoS Comput Biol. 2016 Apr 7;12(4):e1004833. doi: 10.1371/journal.pcbi.1004833 (PMC4824374; doi:10.1371/journal.pcbi.1004833)
Supplement: S1 Code — The code includes numerical simulation of the model described in the main text, and visualization of the ROP activity. (NB) [file pcbi.1004833.s005.nb]

(* Content-type: application/mathematica *)

(*** Wolfram Notebook File ***)
(* http://www.wolfram.com/nb *)

(* CreatedBy='Mathematica 7.0' *)

(*CacheID: 234*)
(* Internal cache information:
NotebookFileLineBreakTest
NotebookFileLineBreakTest
NotebookDataPosition[       145,          7]
NotebookDataLength[   1055715,      17527]
NotebookOptionsPosition[   1053297,      17447]
NotebookOutlinePosition[   1053741,      17464]
CellTagsIndexPosition[   1053698,      17461]
WindowFrame->Normal*)

(* Beginning of Notebook Content *)
Notebook[{

Cell[CellGroupData[{
Cell["Modeling interdigitation of plant epithelial cell wall", "Title",
 CellChangeTimes->{{3.491167430013913*^9, 3.491167440301901*^9}, {
  3.5747136946228228`*^9, 3.574713704605389*^9}}],

Cell[CellGroupData[{

Cell["Numerical simulation", "Section",
 CellChangeTimes->{{3.5124472194475937`*^9, 3.512447256570127*^9}, {
  3.574715626187159*^9, 3.574715631710099*^9}, {3.625618986460869*^9, 
  3.6256189890984497`*^9}, {3.6585491156466*^9, 3.658549117508459*^9}}],

Cell[BoxData[{
 RowBox[{
  RowBox[{"domainSize", " ", "=", " ", "1.0"}], ";", 
  RowBox[{"dx", " ", "=", " ", "0.005"}], ";", "  ", 
  RowBox[{"du", " ", "=", " ", "0.00002"}], ";", 
  RowBox[{"kernelSize", " ", "=", " ", "0.065"}], ";"}], "\n", 
 RowBox[{
  RowBox[{"dt", " ", "=", " ", "0.5"}], ";", 
  RowBox[{"gridNumber", "=", 
   RowBox[{"Round", "[", 
    RowBox[{"domainSize", "/", "dx"}], "]"}]}], ";"}], "\n", 
 RowBox[{" ", 
  RowBox[{
   RowBox[{"kernelGrid", " ", "=", " ", 
    RowBox[{"kernelSize", " ", "/", " ", "dx"}]}], ";"}], 
  "\[IndentingNewLine]"}], "\[IndentingNewLine]", 
 RowBox[{
  RowBox[{
   RowBox[{"f", "[", 
    RowBox[{"u_", ",", " ", "v_"}], "]"}], " ", ":=", 
   RowBox[{"u", " ", "+", " ", 
    RowBox[{"dt", " ", 
     RowBox[{"(", 
      RowBox[{"u", 
       RowBox[{"(", 
        RowBox[{"1", "-", "u"}], ")"}], 
       RowBox[{"(", 
        RowBox[{"u", "-", 
         RowBox[{"1", "/", "2"}], "+", 
         RowBox[{"0.65", 
          RowBox[{"(", 
           RowBox[{"v", "+", 
            RowBox[{"1", "/", "2"}]}], ")"}]}]}], ")"}]}], ")"}]}]}]}], 
  ";"}]}], "Input",
 CellChangeTimes->{{3.4030322274254827`*^9, 3.403032228132133*^9}, 
   3.4034552121272373`*^9, {3.403455250735166*^9, 3.403455253868566*^9}, {
   3.4034553490625763`*^9, 3.403455357441971*^9}, 3.40345539586242*^9, {
   3.4034558912896347`*^9, 3.403455892780299*^9}, {3.403455940021038*^9, 
   3.403455940500421*^9}, {3.4034560592306433`*^9, 3.4034560595382643`*^9}, {
   3.403456224734523*^9, 3.403456235977112*^9}, 3.45481275607108*^9, {
   3.454812803902474*^9, 3.4548128585258627`*^9}, {3.4548129016712646`*^9, 
   3.454812950801153*^9}, {3.4548131941499863`*^9, 3.454813197080696*^9}, {
   3.454813294251553*^9, 3.4548133265606413`*^9}, {3.454813522565927*^9, 
   3.454813542321122*^9}, {3.454813845510462*^9, 3.454813848137834*^9}, {
   3.454813908179676*^9, 3.4548139348937693`*^9}, {3.4548140715994387`*^9, 
   3.45481407637189*^9}, {3.454814123173294*^9, 3.454814123437274*^9}, {
   3.454814252525749*^9, 3.454814292432255*^9}, 3.454881063266057*^9, {
   3.454881120630726*^9, 3.454881127837591*^9}, {3.4548811596476297`*^9, 
   3.454881159768095*^9}, 3.4548812150907907`*^9, {3.454881247239068*^9, 
   3.454881247403615*^9}, {3.4548812977731333`*^9, 3.454881297892107*^9}, {
   3.454881332980096*^9, 3.454881363638324*^9}, {3.454881415614403*^9, 
   3.454881415774979*^9}, {3.454881465013134*^9, 3.454881465163808*^9}, 
   3.454881507570599*^9, {3.454881622655065*^9, 3.45488163150725*^9}, {
   3.454881671697838*^9, 3.454881672151476*^9}, 3.4548817362585773`*^9, {
   3.454881799730535*^9, 3.454881902361792*^9}, {3.454881932667152*^9, 
   3.454881934879641*^9}, {3.454881985669365*^9, 3.45488198638207*^9}, {
   3.454882169356805*^9, 3.454882185411034*^9}, 3.454882264735896*^9, {
   3.4548823304924297`*^9, 3.454882338158126*^9}, {3.454882384999672*^9, 
   3.45488239366297*^9}, {3.454882447117969*^9, 3.454882453791132*^9}, 
   3.454882502884656*^9, {3.454882723595162*^9, 3.454882736581015*^9}, {
   3.454882818365711*^9, 3.454882821807107*^9}, {3.455648797666589*^9, 
   3.455648805256617*^9}, 3.455648868768526*^9, {3.472015670345738*^9, 
   3.472015758188978*^9}, 3.472015859029551*^9, 3.472016111358761*^9, {
   3.472016245837638*^9, 3.472016246582334*^9}, {3.472016288076747*^9, 
   3.472016306199651*^9}, {3.472016540488915*^9, 3.4720165408648148`*^9}, {
   3.472016618322461*^9, 3.472016618690086*^9}, {3.472016661197516*^9, 
   3.472016661669574*^9}, 3.4720167267334347`*^9, {3.4720168122830343`*^9, 
   3.472016817987167*^9}, {3.472016876368245*^9, 3.4720168788241167`*^9}, {
   3.472016925036119*^9, 3.472016925303479*^9}, {3.472016984044956*^9, 
   3.47201698411545*^9}, {3.472017046798231*^9, 3.472017056936666*^9}, {
   3.472017137357943*^9, 3.472017140527336*^9}, 3.4720171889518337`*^9, 
   3.47201730769002*^9, {3.472017783351478*^9, 3.472017786660543*^9}, {
   3.4720178551492357`*^9, 3.4720178741321*^9}, 3.472017925391861*^9, {
   3.472248824182527*^9, 3.472248825214387*^9}, {3.472249084060164*^9, 
   3.472249085740067*^9}, 3.472249144331032*^9, 3.472249251606653*^9, {
   3.472249325022779*^9, 3.472249325437611*^9}, {3.472249827819338*^9, 
   3.47224983896904*^9}, {3.4722499118620777`*^9, 3.472249914552957*^9}, {
   3.4722499705190783`*^9, 3.472249973104549*^9}, {3.48989119404602*^9, 
   3.489891201351056*^9}, {3.489891771489826*^9, 3.4898917877247066`*^9}, {
   3.4902320132198973`*^9, 3.490232013591807*^9}, {3.4902320906050873`*^9, 
   3.4902320907270937`*^9}, {3.4902321573791924`*^9, 3.490232157477214*^9}, {
   3.4902322451175117`*^9, 3.490232252502799*^9}, {3.490232746653186*^9, 
   3.490232765246018*^9}, {3.490232963136417*^9, 3.4902329690814743`*^9}, {
   3.4902367937092333`*^9, 3.490236806525198*^9}, 3.490236955976624*^9, {
   3.4902372189197683`*^9, 3.490237219020462*^9}, {3.490237272693697*^9, 
   3.490237273132799*^9}, {3.490237702346038*^9, 3.4902377024587393`*^9}, {
   3.490238531664933*^9, 3.49023853175583*^9}, {3.490243477577787*^9, 
   3.490243484031066*^9}, {3.490243521935493*^9, 3.4902435228225937`*^9}, {
   3.490244087374852*^9, 3.490244088239731*^9}, 3.490244190110921*^9, {
   3.490244262499894*^9, 3.490244278770583*^9}, {3.490244771067836*^9, 
   3.490244773646122*^9}, {3.49024515512237*^9, 3.490245155449131*^9}, {
   3.4902456569976177`*^9, 3.4902456570793533`*^9}, {3.4909040053439617`*^9, 
   3.49090400862105*^9}, {3.4909059349529753`*^9, 3.49090593793824*^9}, {
   3.4909060351637707`*^9, 3.490906040872986*^9}, {3.490908878423768*^9, 
   3.490908880654031*^9}, {3.490909444702435*^9, 3.490909451566244*^9}, {
   3.490910169321827*^9, 3.490910171942481*^9}, {3.49108339063836*^9, 
   3.491083394955225*^9}, {3.491083469544799*^9, 3.491083470785643*^9}, 
   3.491083524306604*^9, {3.491083607027254*^9, 3.491083613116498*^9}, {
   3.491083656233919*^9, 3.491083657877337*^9}, {3.491083749949705*^9, 
   3.491083750513218*^9}, {3.4910838290752363`*^9, 3.491083830624107*^9}, {
   3.491083895267166*^9, 3.491083940536327*^9}, {3.491084182236622*^9, 
   3.491084182510791*^9}, {3.491084340089007*^9, 3.491084340538046*^9}, {
   3.491084411037332*^9, 3.491084411194048*^9}, {3.491084488932783*^9, 
   3.491084509532195*^9}, {3.491084574355453*^9, 3.491084574427211*^9}, {
   3.491084653002138*^9, 3.4910846530904427`*^9}, {3.491084724385487*^9, 
   3.4910847254619513`*^9}, {3.491084822703229*^9, 3.491084825112096*^9}, {
   3.491085060864361*^9, 3.491085061161837*^9}, {3.491085146014598*^9, 
   3.4910851665747557`*^9}, {3.49108553848944*^9, 3.49108554238109*^9}, {
   3.491085864930831*^9, 3.491085866355028*^9}, {3.49108638913699*^9, 
   3.491086389488405*^9}, {3.491090662990793*^9, 3.491090664002158*^9}, {
   3.491090791160935*^9, 3.491090791229842*^9}, {3.491109390947351*^9, 
   3.4911094307518883`*^9}, {3.4911105985412893`*^9, 3.491110613310405*^9}, {
   3.491111700292754*^9, 3.491111700954015*^9}, 3.4911120726494093`*^9, {
   3.4921083693163347`*^9, 3.492108370333939*^9}, {3.492133077636455*^9, 
   3.492133078075911*^9}, 3.4921982252259483`*^9, 3.4922050604565973`*^9, {
   3.495385402573092*^9, 3.495385405322343*^9}, {3.504245327798129*^9, 
   3.504245328264971*^9}, {3.50456399435966*^9, 3.504563994508198*^9}, {
   3.504598045452506*^9, 3.5045980524413853`*^9}, {3.504599629730288*^9, 
   3.504599644685281*^9}, {3.504599685327716*^9, 3.504599714372162*^9}, {
   3.5045997570875063`*^9, 3.504599830382019*^9}, {3.504599909129208*^9, 
   3.504599953070648*^9}, {3.504599987027319*^9, 3.504599987663385*^9}, {
   3.5046001642700033`*^9, 3.504600165326632*^9}, {3.504600321774688*^9, 
   3.504600322673924*^9}, {3.504600879812052*^9, 3.504600899325759*^9}, {
   3.504636066395218*^9, 3.5046360666421223`*^9}, {3.504636820124164*^9, 
   3.504636822454217*^9}, {3.504637095296386*^9, 3.504637116048204*^9}, 
   3.504637152199049*^9, {3.504637360325611*^9, 3.504637363826537*^9}, {
   3.504637715272045*^9, 3.5046377153532543`*^9}, {3.504637787021541*^9, 
   3.504637788400313*^9}, {3.504637862924225*^9, 3.504637886487501*^9}, {
   3.504637963540482*^9, 3.504637964299101*^9}, {3.504638023061799*^9, 
   3.504638023584934*^9}, {3.504638095927909*^9, 3.504638097692543*^9}, {
   3.5046382937866707`*^9, 3.504638293826346*^9}, {3.504639898044022*^9, 
   3.504639898478404*^9}, {3.5046552577056847`*^9, 3.504655263053238*^9}, {
   3.5046553090056963`*^9, 3.504655310440688*^9}, {3.504655350432309*^9, 
   3.5046553555292463`*^9}, {3.504655434144013*^9, 3.504655439544772*^9}, {
   3.504655506980585*^9, 3.504655508055146*^9}, {3.504657031612246*^9, 
   3.504657031714407*^9}, {3.504657585307193*^9, 3.5046575855811462`*^9}, 
   3.5046576734417543`*^9, 3.504657819451565*^9, 3.5046578950351954`*^9, {
   3.5046585865450277`*^9, 3.504658586928108*^9}, {3.504658646914978*^9, 
   3.504658647654769*^9}, 3.504658990888706*^9, 3.504659117824623*^9, 
   3.504659202473805*^9, {3.504672551645208*^9, 3.504672552029707*^9}, {
   3.504807892355275*^9, 3.504807892502985*^9}, {3.510262388266384*^9, 
   3.510262391724255*^9}, {3.510351103213649*^9, 3.510351104147431*^9}, {
   3.5103512252296057`*^9, 3.510351226285911*^9}, 3.51035132653629*^9, {
   3.51036411692194*^9, 3.510364117601656*^9}, {3.5104638505856113`*^9, 
   3.510463866288669*^9}, {3.510523225996497*^9, 3.510523228480216*^9}, {
   3.5105322677035713`*^9, 3.5105322680247087`*^9}, {3.511670520026928*^9, 
   3.511670530600542*^9}, {3.511671454896118*^9, 3.511671455635047*^9}, {
   3.5116718985425997`*^9, 3.511671908438414*^9}, {3.5116721928307953`*^9, 
   3.511672199652807*^9}, {3.511672288690243*^9, 3.511672289025908*^9}, {
   3.5116725904767*^9, 3.511672591523242*^9}, {3.5116744260706043`*^9, 
   3.511674426152214*^9}, {3.5116745006743593`*^9, 3.5116745011860313`*^9}, {
   3.511674572973073*^9, 3.511674576163082*^9}, 3.511674663067637*^9, {
   3.511674733153865*^9, 3.511674733368803*^9}, {3.511674907345395*^9, 
   3.511674908933869*^9}, {3.511675758086841*^9, 3.5116757583201447`*^9}, {
   3.511676039878059*^9, 3.511676045646976*^9}, {3.51167627612566*^9, 
   3.511676287636952*^9}, {3.511676440423319*^9, 3.5116764626430798`*^9}, {
   3.5116765805843782`*^9, 3.5116765818965282`*^9}, {3.511676695112509*^9, 
   3.5116766958587513`*^9}, 3.5116768238430147`*^9, {3.511676954355369*^9, 
   3.511676954421628*^9}, {3.511677118788762*^9, 3.511677119178652*^9}, {
   3.511677572073326*^9, 3.511677572644261*^9}, {3.511678149729875*^9, 
   3.5116781502451572`*^9}, {3.511678289055509*^9, 3.511678289177656*^9}, {
   3.511678433085635*^9, 3.511678434510198*^9}, {3.511678824510689*^9, 
   3.511678843639835*^9}, {3.5116789915104237`*^9, 3.511678992962174*^9}, {
   3.5116791389010468`*^9, 3.511679139019546*^9}, {3.512339592882804*^9, 
   3.512339598257492*^9}, {3.5123399506682262`*^9, 3.512339958996037*^9}, 
   3.5124420766118183`*^9, 3.512442106894599*^9, {3.5124433588260736`*^9, 
   3.51244337157062*^9}, {3.5124435501307*^9, 3.5124435553537483`*^9}, {
   3.5124436811842213`*^9, 3.512443689944656*^9}, {3.512444479318186*^9, 
   3.5124444852475853`*^9}, {3.5124467448097258`*^9, 3.512446749705372*^9}, {
   3.512446811108286*^9, 3.5124468169529123`*^9}, {3.512447015454685*^9, 
   3.512447028984161*^9}, {3.512447237605599*^9, 3.512447245588604*^9}, {
   3.512447510550721*^9, 3.512447511550568*^9}, {3.512447587077929*^9, 
   3.51244758722826*^9}, {3.512447762504931*^9, 3.5124477625814257`*^9}, {
   3.514258973294482*^9, 3.514258973783957*^9}, {3.514259057934103*^9, 
   3.514259061489105*^9}, 3.5142591446351347`*^9, 3.514280516280799*^9, 
   3.514280621145268*^9, 3.514280730152945*^9, {3.514281989211885*^9, 
   3.514281997777611*^9}, {3.574713673771673*^9, 3.574713676003743*^9}, {
   3.574714280988306*^9, 3.574714281447379*^9}, {3.574714316467887*^9, 
   3.5747143492533083`*^9}, {3.5747143805140257`*^9, 
   3.5747144064444036`*^9}, {3.5747144534091873`*^9, 3.574714454179253*^9}, 
   3.574715641212191*^9, 3.574716656004345*^9, 3.574733836084119*^9, {
   3.574733884294838*^9, 3.574733885457982*^9}, {3.5747340659369717`*^9, 
   3.574734066456374*^9}, 3.5747341064612093`*^9, {3.574734582216819*^9, 
   3.5747345823191233`*^9}, {3.5747346173747168`*^9, 
   3.5747346178464737`*^9}, {3.574736148643992*^9, 3.574736149010515*^9}, {
   3.5747362107673492`*^9, 3.574736248781624*^9}, {3.574737202910882*^9, 
   3.5747372249773903`*^9}, 3.574737467444158*^9, 3.5747386019856873`*^9, {
   3.5747386803150883`*^9, 3.574738681916675*^9}, {3.574738743333581*^9, 
   3.574738745319503*^9}, {3.574738812174491*^9, 3.574738812721312*^9}, {
   3.5747388445624723`*^9, 3.574738844684581*^9}, {3.574805657690529*^9, 
   3.574805661574024*^9}, {3.574805698012005*^9, 3.5748057022731543`*^9}, {
   3.574805734106194*^9, 3.5748057606369553`*^9}, {3.574805800234654*^9, 
   3.574805800461915*^9}, {3.57480584656844*^9, 3.574805846868864*^9}, {
   3.574805926966702*^9, 3.5748059535708447`*^9}, {3.574806019563278*^9, 
   3.57480601975914*^9}, {3.574972387840475*^9, 3.57497239153685*^9}, {
   3.574972456046843*^9, 3.5749724581685143`*^9}, {3.574972491497696*^9, 
   3.5749724918370857`*^9}, {3.5749725316705027`*^9, 3.574972545944881*^9}, {
   3.574972580214243*^9, 3.574972602566023*^9}, {3.57497334402661*^9, 
   3.5749733728697367`*^9}, {3.574973424685828*^9, 3.57497342496833*^9}, {
   3.574973471995866*^9, 3.5749734895288258`*^9}, {3.574973528071087*^9, 
   3.574973568745655*^9}, 3.574973637977161*^9, {3.575009078485495*^9, 
   3.575009080936378*^9}, {3.575052803462925*^9, 3.5750528308722754`*^9}, {
   3.575052864296966*^9, 3.5750528946279097`*^9}, {3.575052941496015*^9, 
   3.5750529431915283`*^9}, {3.5750564194714813`*^9, 3.575056421811809*^9}, {
   3.57508128150836*^9, 3.575081295929654*^9}, 3.575081358487261*^9, {
   3.5750814187623377`*^9, 3.575081419299004*^9}, {3.575081450579665*^9, 
   3.575081471979697*^9}, {3.5786994654436913`*^9, 3.578699472760837*^9}, {
   3.578699527514723*^9, 3.5786995565530157`*^9}, {3.578699592390275*^9, 
   3.578699592693075*^9}, {3.5786996311075687`*^9, 3.5786996312625847`*^9}, {
   3.578699691394458*^9, 3.57869969160183*^9}, {3.578699724837748*^9, 
   3.578699773830822*^9}, {3.578699911997992*^9, 3.57869994049588*^9}, 
   3.578699980074527*^9, {3.578700021432931*^9, 3.578700057387446*^9}, {
   3.578700150415328*^9, 3.57870015137505*^9}, {3.578700336638549*^9, 
   3.578700339688857*^9}, 3.578700389641789*^9, {3.5787005962887287`*^9, 
   3.578700597371923*^9}, {3.578700739973989*^9, 3.578700740892283*^9}, {
   3.578700811789139*^9, 3.5787008126977243`*^9}, {3.578700872705868*^9, 
   3.578700873133958*^9}}],

Cell[BoxData[
 RowBox[{
  RowBox[{"noise", " ", "=", 
   RowBox[{"Table", "[", 
    RowBox[{
     RowBox[{"0.9", " ", "+", "  ", 
      RowBox[{"RandomReal", "[", "0.2", "]"}]}], ",", 
     RowBox[{"{", 
      RowBox[{"gridNumber", ",", "gridNumber"}], "}"}]}], "]"}]}], 
  ";"}]], "Input",
 CellChangeTimes->{{3.5787004324297123`*^9, 3.578700485454707*^9}}],

Cell[BoxData[
 RowBox[{
  RowBox[{"uI", " ", "=", " ", 
   RowBox[{"ImageData", "[", 
    RowBox[{
     RowBox[{"ColorSeparate", "[", 
      GraphicsBox[
       TagBox[RasterBox[CompressedData["
1:eJztnW2OHEUQRC3gB9fgKHADmxMYCf4iGSTkY6xPheRDGS9DS0xperqyPjMz
3pMKAZLXG1kVFZ1d3TM//PL7u9++efPmzR/ff/3Hu/d//fjhw/uPP3/39T9+
+vjnr798+/Vf/v5vvP7PL1DFp0+fvryWq3W8/nlYT++8QR34Iyb4Yw2tdX77
9u2/f/bz58+7JUiCP9bQWmdyYy/4Yw34Iyb4Yw34Iyb4Yw29/cfZoC8Zy2s9
/1/f1/q3ztvLy8tuOWHo3YfIlzWMmifmxcaofeksX8iRNkbmBbk+jtF5wn7V
Bnnhk9H+OOtT2Meegz98MqsfYd5s4A+fHNe9o/oQa64w6DcisCpHGGMHebGG
VTnCGDO4X7gHciTGIDf2QI74GtwP9Ak54mOQEz7BHz4G/vAJ/vAx8IdP8Mee
wXlGDPDHnkFexKDVH1nOyVffv+M8Ixat/siy/63Ozyx1U8G6PrLtf7PekznL
2Sx1U8Hqj+z73+g8yV6vrFjPz7PlxhllnvTmCv6ICblhQ71PUwN/2GjtU9Tr
FhX80Udt/ahbTGrnV6XvsII/csP89kH9csP89kH+5gZ/9EH/lhv80QfnR7nB
H2MgR3Jh3feYz+dQz1yw382BPM4B913mgD9ywDzOgbrGpvY6mdxoA3/Ehvmb
C/WNDfM3F+obG+ZvLl7qy3u8jzl77433FdZg7e9mrWPm8TGj3pumrn3sPl/i
Pstj8IcPvPiD+bwHf/jAmz9aP8cvSu5c9RW9n6+BP8ay+3msEWsg0joYlQvZ
6uKdXfezRq0Dr7kz+/P88McaovvD6/pZnRf4Yw6q/hiVO6M/p2+0vij9mVdU
/TFqX96dE6vnTQ38YRtl7uzOidrflxxpA39oDHKkjV3+iLL/ZhnkSBu7n1f0
fv2ebZAjNnb7o/ZcOXve1N5P69XP9yDZ2O0PK1nzpra+o/V7mVev4I+9w9oX
WJ8LijKvXsEfe0drXUfVwcu8eiWaP6z9ipc+5qy/aL3+H5Uj9COP2f387m5W
51CU+3/Z5rkVa12z1W3Ue961+/OsfZl+ZA7q/rgi2vV9tN/XO/jjOaP25VV1
G/W+iXo/wveB2Ojdl3ftK+RJG+SGjdYc2b2vjMoTtfmv9cfu+fVG9H2lNU+8
6ZhNtPMOL0S/H97qD7V9En/0EbV+Ufuo1USdXy9EvT7t7Ue86RlFa13wx2Oi
9yEH9CM3qMNYsvij9b6cVz2t4I+xZPHHQTY9VvDHWLKtp2x6rFj7SdXnCmrJ
tp6y6bHC/aqxZFtP0c91esEfY8nmjwPVdaKqexZZ/aH6ver4YyxZ/XGgtl7U
9M4Gf8TUdYaa3tngj5i6zlDTOxv8EVPXGZx/jAV/xNR1BufnY4n6/O4Vqucg
PIc2lqz7a/ZcvEJd/yjwR0x9V6jm52jwR0x9tWSd31VkrR/+uJG1v1wF/oip
rxbq0Af+iKmvFurQB/6Iqa8W6tAH/oiprxZrHehD7sEfMfXVwnl6H/gjpr5a
on7eshfwR0x9VsiRNvBHTH1WeC6rDfwRU18r1MUG/oiprxXuZ9nAHzH1tUIf
YgN/xNTXCv6wgT9i6msFf9SR/f0A/PGY3vOQq5GlT8m+frLr66U1R7LXUeX7
sPHHc/DHY1TWjYrOVvDHY7K/T8Y58XNa61M7zvqUKGS9X3XA/ZnnzMqNq+Gd
7PerDjgffg7+eIzK9biKzlbwxz1q1+P44zGz+46o/lC7Hscfj9mVG179ofre
GP64pzc3yvtRrT/HG2q5cYA/7unNjbI+rT/PC737RfT1gj/uaV3PZ9cRrevL
C6P3i2jgj3tmXUdYf+5uRj2XGbXvOFD3x7EOrP2CdR2Uf8/V2I1qv1Gi7g/W
wWM4N76BP/DHI9TXxYF6HfDHjd7rzGy5caDynNkZ1uezs/SdJewTz8n+nPIZ
qrpL8Mdzsr/ncgb+uIE/nqPah+CPG9yveg7+0NB7hur816JaH3V/qHz+SC8q
/Yf1PmZ0vVeo7otWVPZR1sM91KMO/JFT7xXUow78kVPvGfQddaidn6v0WVew
T9ShVieVnLxCbd5bUasT/rihNu+tqNVJ3R/0HTbUrsfV/aG2H/aitl7U9Jbg
Dxtq60VNbwn+sKG2XtT0lqhdT/eitl7U9Jao67eiVi81vSXq+q2o1UtNb4m6
fitq9VLTW6Ku34pavdT0lqjrt6JWLzW9Jer6rajVS01vibp+K2r1UtNboq7f
ilq91PSWqOu3olYvNb0l6vqtqNVLTW+Jun4ravVS01uirt+KWr3U9Jao67ei
Vi81vSXq+q2o1UtNb4m6fitq9VLTW6Ku34pavdT0lqjrt6JWLzW9Jer6rajV
S01vibp+K2r1UtNbwvvndah97u4B/uDzS2pQrRP+0Jx3K6p1wh+a825FtU74
g++prQF/aOgtsc579nqcgT809Ja0+kMtR/CHht6SVn9kr0sJ/tDQW9LrjyNH
zkaWfFHt0/BHnz9U6qbap+GPuf4o8yXqfqrap+GPuf7IUkfVPg1/rPVHlDw5
nrc6Ru1zV9F1H6g+b1ay2h9R6qrel6neryux7hOz82TX/jo6L2p1e8sRvs/4
MbtzZPd+tEu/t32X3Lhnd35c7Uur8mSXP7ztv/jjHm+5sWsedtfByzrDH/fs
Xhe14+qc/ipnyv6iHLvzc/f9rdbrCPwRa5zNVzSdUfqvrP4Y1Xec7eve7oft
zodWHbNzpHUdeOubRjNqP82yX3sdXvsucuP5vlF7vR9t3+6tx2i9o/qSs/6L
3Lhn9XNE2XOkrIfXc/fZ1wtZaK1T677h/b5Rax3O9vNR+7TXvx9/rK1LtHzZ
vX9f/T5e8ysK3vwRpU/pve6epXN2/4M/fNTFe46M0u9d5+51sIvW5zJXnefu
7lNWvUc/uz+YXRfuW/ncJ7JfV3vNld11mU2W52rwB/6Ygdd+wwr+wB8zyOKP
q/6kd+y+rl79/uLZUOk3DrL4Q41deaI27/gjJqvOhdTyogR/xCZ737Uba32z
P58Zjdl9Cf6Ife4B94zOE/X5rq0nuRGD0c8Z4I86f7y8vOz+VWEAr/Oo6I9/
AOElfY4=
         "], {{0, 200}, {200, 0}}, {0, 255},
         ColorFunction->RGBColor],
        BoxForm`ImageTag["Byte", ColorSpace -> "RGB", Interleaving -> True],
        Selectable->False],
       BaseStyle->"ImageGraphics",
       ImageSize->Automatic,
       ImageSizeRaw->{200, 200},
       PlotRange->{{0, 200}, {0, 200}}], "]"}], "[", 
     RowBox[{"[", "1", "]"}], "]"}], "]"}]}], ";"}]], "Input",
 CellChangeTimes->{{3.5747145035825777`*^9, 3.5747145313917828`*^9}, {
   3.5747146987359962`*^9, 3.574714705183384*^9}, {3.574714751853877*^9, 
   3.57471481011584*^9}, {3.574715024479251*^9, 3.574715039793964*^9}, 
   3.574715167080408*^9, 3.574715296771418*^9, 3.574715369832766*^9, 
   3.5747154722774982`*^9, {3.578699394179742*^9, 3.57869939433538*^9}, {
   3.5787005923525867`*^9, 3.578700592913869*^9}, {3.578700646665481*^9, 
   3.578700647065159*^9}}],

Cell[CellGroupData[{

Cell[BoxData[
 RowBox[{"Length", "[", "uI", "]"}]], "Input",
 CellChangeTimes->{{3.574715352969203*^9, 3.574715355586678*^9}}],

Cell[BoxData["200"], "Output",
 CellChangeTimes->{{3.5747153579871283`*^9, 3.574715363089221*^9}, {
   3.5747154745846043`*^9, 3.57471547962053*^9}, 3.574716610725584*^9, 
   3.574716658331593*^9, 3.574726587960505*^9, {3.574726618644115*^9, 
   3.574726724790349*^9}, 3.57473376983479*^9, 3.5747338389313993`*^9, 
   3.574733887782077*^9, 3.574733951509665*^9, 3.574733989533993*^9, 
   3.5747340215351763`*^9, 3.574734068694545*^9, 3.574734108764303*^9, 
   3.5747345847417793`*^9, 3.574734620216002*^9, 3.574735307486616*^9, 
   3.574736115510668*^9, 3.574736152429879*^9, 3.574736212972721*^9, {
   3.5747362451772327`*^9, 3.57473625911264*^9}, {3.5747372073374987`*^9, 
   3.5747372345227613`*^9}, 3.574737477192277*^9, 3.574737583066594*^9, 
   3.574737644541627*^9, {3.574738283342085*^9, 3.574738300396187*^9}, 
   3.574738345400978*^9, 3.574738484664832*^9, 3.574738532139475*^9, 
   3.5747386040341187`*^9, {3.574738660474759*^9, 3.574738684482101*^9}, 
   3.574738747720533*^9, 3.574738816912912*^9, 3.5747388514218187`*^9, 
   3.5748057071700478`*^9, {3.574805737261051*^9, 3.574805763293953*^9}, 
   3.574805803318377*^9, 3.574805850154986*^9, 3.5748059988432703`*^9, 
   3.5749723957620497`*^9, 3.5749724614688473`*^9, 3.574972495258415*^9, {
   3.574972533709937*^9, 3.5749725488756638`*^9}, {3.574972583897691*^9, 
   3.574972605364943*^9}, {3.574973347807444*^9, 3.5749733757099524`*^9}, 
   3.574973429150334*^9, 3.574973474805805*^9, {3.5749735318115788`*^9, 
   3.5749735717159853`*^9}, 3.574973640256057*^9, 3.575009084177166*^9, 
   3.575051918159348*^9, {3.575052805611905*^9, 3.5750528340841007`*^9}, {
   3.5750528672982483`*^9, 3.5750528970350018`*^9}, 3.5750791047550583`*^9, 
   3.575081253636793*^9, 3.575081314780582*^9, 3.5750813655729427`*^9, 
   3.5750814223482533`*^9, 3.575081454451252*^9, 3.578699310223522*^9, 
   3.578699411331263*^9, 3.578699475699464*^9, {3.578699531187737*^9, 
   3.5786995606011744`*^9}, 3.5786995961884604`*^9, 3.578699633825177*^9, 
   3.5786996935453053`*^9, {3.5786997276471853`*^9, 3.578699775732007*^9}, {
   3.578699917084201*^9, 3.578699943115747*^9}, 3.5786999823891973`*^9, {
   3.5787000234960413`*^9, 3.578700059531052*^9}, 3.578700154300763*^9, 
   3.578700342728644*^9, 3.578700392962538*^9, 3.578700505633396*^9, {
   3.57870062409041*^9, 3.578700649857027*^9}, 3.5787007002500668`*^9, 
   3.578700746794345*^9, 3.578700815489409*^9, 3.578700875384488*^9, 
   3.57870286603821*^9, 3.578703692961681*^9, 3.6256188838126287`*^9, 
   3.658549119681942*^9}]
}, Open  ]],

Cell[CellGroupData[{

Cell[BoxData[
 RowBox[{"ArrayPlot", "[", "uI", "]"}]], "Input",
 CellChangeTimes->{
  3.5747140305000257`*^9, {3.574714085421297*^9, 3.574714090749011*^9}}],

Cell[BoxData[
 GraphicsBox[RasterBox[CompressedData["
1:eJzt3U2O5UgRAOAWx0BsOAl3YAsrJNYcaOZAiD2zmTV7joBKTdFui3pul/Mn
fr5PGoVGI41evYjMyHTafr//y9/++NfffPny5e///We1P//pza9/+Ppv/34c
f/7pzfv/D9jp+/H4fHyf4/fzB92M7h+//PPNv/5XV7/77Zt/qC/4hPfx8z6e
7sb38fj1/6Z/MNbo/nGO6gs+b/b4fBqN795m16f9CHzsan8xe//wNOofva1e
36g3+Cb6/uIqGs+96R+wznm/EX1/cRXP1xfO0fWG2vQPWCf7fuNuNN5r0z9i
eXq/ze7Yfb2Z/TxjdLQ/qU3/iCX7+rR7frPnb3XsXi/Zrb4eq15eyz7/dM9v
9vytjt3rpRrPg+yVff7pnt/s+Vsdu9dLNbP3I9Wvh0Z/Xnh2vMpvtvOTu/nM
nr/Vsfp80J3zkXusP5/FaPmXz70xWj1wj/7xWrX7+XfH3e8ryJbPq/V79M9/
FbPNB3xP/3jN+nRuXF0P2fJ59f1k+3vu/n3Etrr+Vq8/u59XRI9Pr49nP7/o
/vfrH7ntXr/Mrp/df5/4LFp/jxXt+9I/ctt9PXj0/Rm7/x5xbMx+/T/a/UfR
9iu7z8MYK/v6JNrnF3vH7Otr56PcEW39fvd5g92f1/fTO1ZbT6+eD6p9f91Z
z8eO9mexYvX1s/0Id5hvxsanz2+PPh9yP9q9GO08YzXv0+MO/WNszD4eutdD
9vyNNrsefN+5RTsPiR6rr0+79Q/X41/TP7ij2/xxN1av9275r57Pp/QPXum+
/7h7XlF9fVr99/fsN+5Z/T5v+cil23rzHK1/7sleL/L9jP0IR9nng6tY/bxi
tej7E/mea/Z+RP/IpXr/UI9r7a4n+V5rdL7lL5fd4/1ptN6MZXU9uX6+l/7R
W/b+od5i8fxyL/pHb7v7R7Xf2+5udj3Zb8Sif/S2u3+ol1rcn9OL/tGb69WM
pH/0on/05no1I+kfvegfvblezUj6Ry/6R2/GOyOpp170j96Md0ZST73oH70Z
74yknnrRP3obnX/nHb15P1Iv+kdv8s9M6qs2+e1N/plJfdUmv73JPzOpr9rk
tzf5Zyb1VZv89ib/zKS+apPf3uSfmdRXbfLbm/wzk/qqTX57k39mUl+1yW9v
8s9M6qs2+e1N/plJfdUmv73JPzOpr9rktzf5Zyb1VZv89ib/zKS+apPf3uSf
mdRXbfLbm/wzk/qqTX57k39mUl+1yW9v8s9M6qs2+e1N/plJfdUmv73JPzOp
r9rktze/f85M5pfa5Le30fk/R/XQm/mlNvntTf9gJvNLbfLbm/7BTOaX2uS3
t/fzife8vZ9ffP2vzkN4xvlabfoHR/YjjKSeatM/ODLeGUk91aZ/cGS8M5J6
qk3/4Mh5CCPNrifzzV7Ot3jF+pGRrFdrMT/wivpgJP2jFvMDr6gPRtI/ajE/
8IrzEEZyvbyW8/xwjk/nC/mtxXqDJ9RPL/abHM0e/9YbtekfvegfHM0e/+eo
XmrRP3rRPzjSP3jC+Ucv+gdH+gdPmE96kW+OZt9vcY7Wl7l5/ry32fvNczQ/
5Ob6NkfqoTfXK7jD/Vkc6R+96R/coV440j96Mx9wx+zr3efoemhs+kdvu89L
R88HV3/P0/jZz1XV6vXHOcrLXvoHr2Tbn6z5vLxbvR85R/PLXvoHr6zuH3fP
T/fMX3wk23qDZ/QPXol+fWLP5+Mju89HnIespX/wyu7rE1fnJas/z8ffFP+P
/Uht+gd37N6PxIj8qNXrD/PNWvoHd+zej8SIfJb5phb55Ime+xE+y/uSavE+
Ap7QP3jC+ztzc77FE/oHT/i9iNycb/FE9vOQq/u7PH8+l+vntcgnT2Tbj6jH
vWavP+xH1tI/eEL/4AnzT27yxxP6B0+4Pys3/YM7dr+v4ml0PSM292flon9w
h/v3mEn/yEX/4A79g5n0j1z0D+7QP5hJ/8hF/+AO7y9gJv0jF/2DO9QLM+kf
uZgPeMX7ClhJ/8hF/+AV5x2spH/kon9wtPv5DucdvekfuegfHNlvsJP+kYv+
wZH7q9hJ/8hF/+BIPbCT/pGL+YIj9cBO+kcu5guO1AM76R+5mC848vui7KR/
5KJ/cGT8spP6y0X/6M3v9xCJ/pGL/tGb/BOJ66e5WH/24n1WRGY9k5v9Y22e
Lycy/SM3/aO22dcH/N44T+gfuekftckvkekfuZlfapNfItM/cjO/1Ca/RKZ/
5DL6fhz3y8WmfxCZ/pGL+aQX+SYy/SM2z3v0pn8Qmf4Rm/z0pn8QmfkpNvnp
zfMfRGZ+ik1+evP8OZGZn2LxviOO9A8i0z9iMV9wpB6IzPt31zrvL85x9n5D
fnJZXS/6B3e4v2Ot1evJc5SfWoxfVvI8wV6r+4f9Rm36Bys579jL9WxG0j+Y
afX9PN3Xu7vPN87RfFCb80tmcr19rd3f9zl2+/67cT2BkVbvN65itfqLtr/w
PHFvs8e7/Ugv1r9z+X6JzH6kt6v17VXcvd84x+zrl2j7uXM0njnSP3qLtr4d
HbPVX/R8ZPs+mUv/WOvpen90jLa+HR2vrtfvvn4fbb/hfIM7PN+1VvT1Zfe4
ul6j1YPxyhOeD5kr2nwhfh9nn59E22+co/HKE/rHXPpHrji6fqPn33jlie79
Y/b5RLT1pvg63j0/iZ5/5xvM1L1/RF8fimKn8Ugu3fpHtPWhKI6M2Z+HIZdu
/eOr/eNcFGfEHOOPKvQPcWa8uv5u//cs2m+wk/4hzoxX9eD86VnMMd6oSv/o
FUffX/T0+e67979136/YbxCJ/tEr5sjPx7rvV7Lnj1r0j70x2n4gumi/j7E6
5hhfdKF/7I05vq88qu9P1AuR6B/fR/uB3Ea/TyDafibH+KIq7999k/3zs0q0
/Yz6ZKfZ4yFHfX+837Af4Ej/gG/0jzfZPi+76B/wTff+4fyBO6L9Xnz08UUt
o887vA8aflzP+1OoQv3CPsYfmalf2Mf4IzP1C/vMvn7sejEz6R8Qh/FIJuoV
4hg9Hu1HmEn/gDi63z9PLvoHxOH9QUSmPiEP6zsisT+GPPQPdpq933A+B/Po
H+xkvwF56R/s5H5AyEv/YCf1B3lZ/7GT/gF5uf7MTvoH5KV/MNPV79d4vgPy
0j+YafXvZ6o3WMf999xx9/cwR9fTVdQ/YB/7EV5ZvZ+4G9UX7DN7frAfiW31
ecXo6PfNYR/Xq3uLvr94GtUbzLN6/rhaL4prY/T9xeh6sx+BcaqvP0XxGO1H
YBz9Q+wUnZfAOPqHKH6L9ifw4/QPUdQ/4DP0D1HUP+BHzH7+XBQzx7v3Bzov
oRP7DVEcF+1XqMx+QxTnRc+XUJn9hiiui/YjZFZtv+F5dTHT8/WeLyGzavsN
6zmeiDYe1DORRRsv5+j+FlaKNh70DyKLNl7O0fhhpWjjQf2zU7bfa3B/CjtF
Gy/OR9gp2nrqKlpvEVm08WS8MNPqen96/5P1FJFF3Z/8/NMbfYSxVvcP6yE6
i7E/gTH0D1hH/6AS/QPW0T+oZPf5h/MMOtE/qGR3PduP0Mnu8Tbmr4Cvdtez
/kEnu8fbfwAAXjcq
   "], {{0, 0}, {200, 200}}, {0, 1.}],
  Frame->Automatic,
  FrameLabel->{None, None},
  FrameTicks->{{None, None}, {None, None}},
  GridLinesStyle->Directive[
    GrayLevel[0.5, 0.4]],
  Method->{
   "DefaultBoundaryStyle" -> Automatic, "DefaultPlotStyle" -> 
    Automatic}]], "Output",
 CellChangeTimes->{
  3.574714031340493*^9, {3.5747140915720177`*^9, 3.574714097627844*^9}, {
   3.5747141787180758`*^9, 3.574714241992251*^9}, 3.574714286506605*^9, 
   3.5747143536322727`*^9, 3.574714409141931*^9, 3.5747144699498253`*^9, {
   3.574714802853003*^9, 3.574714812886715*^9}, {3.574715044857888*^9, 
   3.574715063871976*^9}, {3.574715300697743*^9, 3.574715313402372*^9}, {
   3.574715476246863*^9, 3.574715479654052*^9}, 3.5747166110358047`*^9, 
   3.574716658363516*^9, 3.574726587989674*^9, {3.574726618676819*^9, 
   3.574726724823069*^9}, 3.574733769905836*^9, 3.574733838957403*^9, 
   3.5747338877976847`*^9, 3.574733951542186*^9, 3.574733989563033*^9, 
   3.574734021587453*^9, 3.5747340687218943`*^9, 3.574734108795282*^9, 
   3.574734584760644*^9, 3.57473462024655*^9, 3.574735307537849*^9, 
   3.574736115542485*^9, 3.574736152447661*^9, 3.574736213043077*^9, {
   3.57473624520745*^9, 3.574736259142315*^9}, {3.574737207365889*^9, 
   3.57473723458771*^9}, 3.57473747721845*^9, 3.5747375831196337`*^9, 
   3.5747376445726233`*^9, {3.574738283373782*^9, 3.574738300425425*^9}, 
   3.5747383454310007`*^9, 3.574738484685144*^9, 3.5747385321729507`*^9, 
   3.5747386040665007`*^9, {3.574738660549717*^9, 3.5747386845092907`*^9}, 
   3.5747387477504263`*^9, 3.57473881697713*^9, 3.57473885144751*^9, 
   3.574805707218869*^9, {3.574805737288301*^9, 3.57480576332541*^9}, 
   3.574805803346925*^9, 3.5748058502070923`*^9, 3.5748059988724318`*^9, 
   3.574972395820805*^9, 3.574972461487447*^9, 3.574972495321986*^9, {
   3.574972533757244*^9, 3.574972548894001*^9}, {3.574972583927909*^9, 
   3.5749726054292097`*^9}, {3.5749733478388987`*^9, 3.574973375742153*^9}, 
   3.574973429181589*^9, 3.574973474835478*^9, {3.574973531841733*^9, 
   3.574973571745185*^9}, 3.574973640286378*^9, 3.575009084206143*^9, 
   3.575051918190445*^9, {3.57505280564202*^9, 3.575052834111043*^9}, {
   3.575052867365953*^9, 3.575052897066802*^9}, 3.575079104791724*^9, 
   3.575081253689516*^9, 3.575081314821287*^9, 3.5750813656223087`*^9, 
   3.575081422377759*^9, 3.5750814544820757`*^9, 3.5786993102704144`*^9, 
   3.578699413876017*^9, 3.578699475728077*^9, {3.5786995312154284`*^9, 
   3.5786995606332006`*^9}, 3.578699596219534*^9, 3.578699633853657*^9, 
   3.578699693573373*^9, {3.5786997276754513`*^9, 3.5786997757638063`*^9}, {
   3.578699917140595*^9, 3.578699943158306*^9}, 3.578699982421249*^9, {
   3.578700023523705*^9, 3.578700059588648*^9}, 3.5787001543299427`*^9, 
   3.57870034279319*^9, 3.5787003929931602`*^9, 3.578700505666081*^9, {
   3.578700624146367*^9, 3.578700649926221*^9}, 3.578700700287724*^9, 
   3.578700746829417*^9, 3.578700815558106*^9, 3.578700875443799*^9, 
   3.578702866069188*^9, 3.578703692993672*^9, 3.6256188839069843`*^9, 
   3.658549119747244*^9}]
}, Open  ]],

Cell[BoxData[
 RowBox[{
  RowBox[{"kernelVIni", " ", "=", " ", 
   RowBox[{"Table", "[", 
    RowBox[{
     RowBox[{"If", "[", "\[IndentingNewLine]", 
      RowBox[{
       RowBox[{
        RowBox[{
         RowBox[{
          RowBox[{
           RowBox[{"(", 
            RowBox[{"gridNumber", "-", 
             RowBox[{"(", 
              RowBox[{"x", "-", 
               RowBox[{"1", "/", "2"}]}], ")"}]}], ")"}], "^", "2"}], "+", 
          RowBox[{
           RowBox[{"(", 
            RowBox[{"gridNumber", "-", 
             RowBox[{"(", 
              RowBox[{"y", "-", 
               RowBox[{"1", "/", "2"}]}], ")"}]}], ")"}], "^", "2"}]}], "<", 
         RowBox[{"kernelGrid", "^", "2"}]}], " ", "||", "\[IndentingNewLine]", 
        RowBox[{
         RowBox[{
          RowBox[{
           RowBox[{"(", 
            RowBox[{"gridNumber", "-", 
             RowBox[{"(", 
              RowBox[{"x", "-", 
               RowBox[{"1", "/", "2"}]}], ")"}]}], ")"}], "^", "2"}], "+", 
          RowBox[{
           RowBox[{"(", 
            RowBox[{"y", "-", 
             RowBox[{"1", "/", "2"}]}], ")"}], "^", "2"}]}], "<", 
         RowBox[{"kernelGrid", "^", "2"}]}], " ", "||", "\[IndentingNewLine]", 
        RowBox[{
         RowBox[{
          RowBox[{
           RowBox[{"(", 
            RowBox[{"x", "-", 
             RowBox[{"1", "/", "2"}]}], ")"}], "^", "2"}], "+", 
          RowBox[{
           RowBox[{"(", 
            RowBox[{"gridNumber", "-", 
             RowBox[{"(", 
              RowBox[{"y", "-", 
               RowBox[{"1", "/", "2"}]}], ")"}]}], ")"}], "^", "2"}]}], "<", 
         RowBox[{"kernelGrid", "^", "2"}]}], " ", "||", "\[IndentingNewLine]", 
        RowBox[{
         RowBox[{
          RowBox[{
           RowBox[{"(", 
            RowBox[{"x", "-", 
             RowBox[{"1", "/", "2"}]}], ")"}], "^", "2"}], "+", 
          RowBox[{
           RowBox[{"(", 
            RowBox[{"y", "-", 
             RowBox[{"1", "/", "2"}]}], ")"}], "^", "2"}]}], "<", 
         RowBox[{"kernelGrid", " ", "^", "2"}]}]}], "\[IndentingNewLine]", 
       ",", "1", ",", "0"}], "]"}], "\[IndentingNewLine]", ",", 
     RowBox[{"{", 
      RowBox[{"x", ",", "0.5", ",", "gridNumber", ",", "1"}], "}"}], ",", 
     RowBox[{"{", 
      RowBox[{"y", ",", "0.5", ",", "gridNumber", ",", "1"}], "}"}]}], 
    "]"}]}], ";"}]], "Input",
 CellChangeTimes->{{3.504245396435812*^9, 3.5042454564815807`*^9}, {
   3.504245491406013*^9, 3.504245506624711*^9}, {3.504245557290345*^9, 
   3.504245573954607*^9}, {3.5042456078323383`*^9, 3.50424562246661*^9}, {
   3.504245665647225*^9, 3.504245666361396*^9}, {3.504250859408592*^9, 
   3.5042509352841787`*^9}, 3.504251621435709*^9, {3.504251666313222*^9, 
   3.5042516729984713`*^9}, {3.504563381559917*^9, 3.504563384196507*^9}, {
   3.504564827072728*^9, 3.504564830300807*^9}, 3.504636193257738*^9, {
   3.504636663286923*^9, 3.50463666608357*^9}, {3.504636772182179*^9, 
   3.5046367747166643`*^9}, {3.504637215680023*^9, 3.504637217961701*^9}, {
   3.504651951901376*^9, 3.504651954264983*^9}, {3.5046572169925222`*^9, 
   3.5046573850729733`*^9}, {3.504657478515881*^9, 3.504657478802518*^9}, {
   3.5046578954168167`*^9, 3.504657895596005*^9}, {3.5046584279768*^9, 
   3.50465845836016*^9}, {3.5048073989609756`*^9, 3.504807443043621*^9}, 
   3.5102623701783543`*^9, {3.574714068541607*^9, 3.5747140784067698`*^9}, {
   3.5748059868330317`*^9, 3.574805988815352*^9}, 3.578699389058934*^9}],

Cell[CellGroupData[{

Cell[BoxData[
 RowBox[{"ArrayPlot", "[", "kernelVIni", "]"}]], "Input",
 CellChangeTimes->{{3.5747372625560017`*^9, 3.574737267574972*^9}}],

Cell[BoxData[
 GraphicsBox[RasterBox[CompressedData["
1:eJztz8ENwjAQRNGFTmiJEtIAbaYsFAkJgsMB+7B4eU+a+/zLcrsu54hYH9s5
zeX9vo5c1Tuyf32tdkf2qw6VO7I/dSmS0YRk3xlQo2JTIAEAAAAAAAAAAAAA
AAAAAAAAAAAAAAAAAAAAAAAAAAAAAAD+SmyyTwyKp+wrA2Iv+06naGQ/6tJm
TBlylFGmY76Q44wyHbOFfMrQkUPHb3m9fgfpB510
   "], {{0, 0}, {200, 200}}, {0, 1}],
  
  Frame->Automatic,
  FrameLabel->{None, None},
  FrameTicks->{{None, None}, {None, None}},
  GridLinesStyle->Directive[
    GrayLevel[0.5, 0.4]],
  Method->{
   "DefaultBoundaryStyle" -> Automatic, "DefaultPlotStyle" -> 
    Automatic}]], "Output",
 CellChangeTimes->{
  3.574737268027994*^9, 3.574737477423077*^9, 3.574737583353694*^9, 
   3.5747376447980223`*^9, {3.5747382838311033`*^9, 3.5747383006650887`*^9}, 
   3.574738345653162*^9, 3.5747384848970623`*^9, 3.5747385323731956`*^9, 
   3.574738604271633*^9, {3.574738660793886*^9, 3.5747386847306356`*^9}, 
   3.574738747979085*^9, 3.5747388171824083`*^9, 3.574738851666024*^9, 
   3.574805707442933*^9, {3.574805737494266*^9, 3.574805763507585*^9}, 
   3.574805803520185*^9, 3.574805850401602*^9, 3.574805999065431*^9, 
   3.57497239603129*^9, 3.57497246167454*^9, 3.574972495518437*^9, {
   3.574972533933189*^9, 3.5749725490915403`*^9}, {3.57497258410861*^9, 
   3.574972605613934*^9}, {3.574973348019631*^9, 3.574973375920816*^9}, 
   3.5749734293584948`*^9, 3.574973475044012*^9, {3.57497353204744*^9, 
   3.574973571927294*^9}, 3.574973640482471*^9, 3.575009084406397*^9, 
   3.5750519183691387`*^9, {3.575052805816826*^9, 3.575052834288106*^9}, {
   3.5750528675696783`*^9, 3.575052897279727*^9}, 3.575079105481284*^9, 
   3.575081254362567*^9, 3.575081315353046*^9, 3.5750813657954397`*^9, 
   3.575081422566477*^9, 3.5750814546732197`*^9, 3.578699310498295*^9, {
   3.5786994261110363`*^9, 3.578699430011077*^9}, 3.578699475939361*^9, {
   3.5786995314435987`*^9, 3.578699560846395*^9}, 3.57869959642925*^9, 
   3.578699634044951*^9, 3.5786996937882843`*^9, {3.5786997278695593`*^9, 
   3.5786997759580193`*^9}, {3.578699917338327*^9, 3.57869994339571*^9}, 
   3.578699982634038*^9, {3.578700023703206*^9, 3.578700059819713*^9}, 
   3.578700154519239*^9, 3.5787003430322123`*^9, 3.578700393186764*^9, 
   3.578700505861067*^9, {3.578700624863303*^9, 3.5787006506341*^9}, 
   3.578700700991181*^9, 3.578700747593377*^9, 3.578700816265018*^9, 
   3.578700876127946*^9, 3.578702866783535*^9, 3.578703693712926*^9, 
   3.6256188846208878`*^9, 3.658549120467744*^9}]
}, Open  ]],

Cell[BoxData[
 RowBox[{
  RowBox[{"sumKernelV", " ", "=", 
   RowBox[{"Sum", "[", 
    RowBox[{
     RowBox[{"kernelVIni", "[", 
      RowBox[{"[", 
       RowBox[{"i", ",", "j"}], "]"}], "]"}], ",", 
     RowBox[{"{", 
      RowBox[{"i", ",", "1", ",", "gridNumber"}], "}"}], ",", 
     RowBox[{"{", 
      RowBox[{"j", ",", "1", ",", "gridNumber"}], "}"}]}], "]"}]}], 
  ";"}]], "Input",
 CellChangeTimes->{{3.5046361554943533`*^9, 3.504636176105711*^9}, {
   3.504636215400218*^9, 3.504636218995553*^9}, {3.504657895646913*^9, 
   3.504657895696433*^9}, 3.505766446385871*^9}],

Cell[BoxData[
 RowBox[{
  RowBox[{"kernelV", " ", "=", " ", 
   RowBox[{
    RowBox[{"-", " ", "kernelVIni"}], " ", "/", " ", "sumKernelV"}]}], 
  ";"}]], "Input",
 CellChangeTimes->{{3.504657489799594*^9, 3.504657503632683*^9}, {
  3.51026250419575*^9, 3.510262504398465*^9}}],

Cell[BoxData[
 RowBox[{
  RowBox[{"kernelU", " ", "=", " ", 
   RowBox[{"Table", "[", 
    RowBox[{"0", ",", 
     RowBox[{"{", "gridNumber", "}"}], ",", 
     RowBox[{"{", "gridNumber", "}"}]}], "]"}]}], ";"}]], "Input",
 CellChangeTimes->{{3.5046578959686623`*^9, 3.504657896001149*^9}}],

Cell[BoxData[
 RowBox[{
  RowBox[{
   RowBox[{"kernelU", "[", 
    RowBox[{"[", 
     RowBox[{"1", ",", "1"}], "]"}], "]"}], " ", "=", " ", 
   RowBox[{"1", "+", 
    RowBox[{"4", " ", "dt", " ", 
     RowBox[{
      RowBox[{"du", "/", "dx"}], "/", "dx"}]}]}]}], ";", " ", 
  RowBox[{
   RowBox[{"kernelU", "[", 
    RowBox[{"[", 
     RowBox[{"2", ",", "1"}], "]"}], "]"}], " ", "=", " ", 
   RowBox[{
    RowBox[{"-", "dt"}], " ", 
    RowBox[{
     RowBox[{"du", "/", "dx"}], "/", "dx"}]}]}], ";", 
  RowBox[{
   RowBox[{"kernelU", "[", 
    RowBox[{"[", 
     RowBox[{
      RowBox[{"-", "1"}], ",", "1"}], "]"}], "]"}], " ", "=", " ", 
   RowBox[{
    RowBox[{"-", "dt"}], " ", 
    RowBox[{
     RowBox[{"du", "/", "dx"}], "/", "dx"}]}]}], ";", " ", 
  RowBox[{
   RowBox[{"kernelU", "[", 
    RowBox[{"[", 
     RowBox[{"1", ",", 
      RowBox[{"-", "1"}]}], "]"}], "]"}], "=", 
   RowBox[{
    RowBox[{"-", "dt"}], " ", 
    RowBox[{
     RowBox[{"du", "/", "dx"}], "/", "dx"}]}]}], ";", 
  RowBox[{
   RowBox[{"kernelU", "[", 
    RowBox[{"[", 
     RowBox[{"1", ",", "2"}], "]"}], "]"}], " ", "=", " ", 
   RowBox[{
    RowBox[{"-", "dt"}], " ", 
    RowBox[{
     RowBox[{"du", "/", "dx"}], "/", "dx"}]}]}], ";"}]], "Input"],

Cell[BoxData[
 RowBox[{
  RowBox[{"ku", " ", "=", " ", 
   RowBox[{
    RowBox[{"1", "/", " ", 
     RowBox[{"(", 
      RowBox[{"Fourier", "[", "kernelU", "]"}], ")"}]}], "/", 
    "gridNumber"}]}], ";"}]], "Input",
 CellChangeTimes->{3.504657896051489*^9}],

Cell[BoxData[
 RowBox[{
  RowBox[{"kv", " ", "=", 
   RowBox[{
    RowBox[{"Fourier", "[", "kernelV", "]"}], "*", "gridNumber"}]}], 
  ";"}]], "Input",
 CellChangeTimes->{{3.5042529600084057`*^9, 3.50425296265464*^9}, {
   3.504563417297505*^9, 3.50456341920347*^9}, {3.504564499634491*^9, 
   3.504564502966282*^9}, {3.504564614806905*^9, 3.504564616538802*^9}, 
   3.504657894935245*^9}],

Cell[BoxData[
 RowBox[{
  RowBox[{"oneStep", "[", "u_", "]"}], ":=", " ", 
  RowBox[{"Module", "[", 
   RowBox[{
    RowBox[{"{", "v", "}"}], ",", "\[IndentingNewLine]", 
    RowBox[{
     RowBox[{"v", "=", 
      RowBox[{"(", 
       RowBox[{
        RowBox[{"InverseFourier", "[", 
         RowBox[{"kv", " ", 
          RowBox[{"Fourier", "[", "u", "]"}]}], "]"}], "//", "Re"}], ")"}]}], 
     ";", "\[IndentingNewLine]", " ", 
     RowBox[{
      RowBox[{"InverseFourier", "[", 
       RowBox[{"ku", " ", 
        RowBox[{"Fourier", "[", 
         RowBox[{"f", "[", 
          RowBox[{"u", ",", "v"}], "]"}], "]"}]}], "]"}], " ", "//", 
      "Re"}]}]}], "\[IndentingNewLine]", "]"}]}]], "Input",
 CellChangeTimes->{{3.49108533891969*^9, 3.491085343333662*^9}, 
   3.504252937579731*^9, {3.50456311323468*^9, 3.504563154626124*^9}, {
   3.504563222701866*^9, 3.504563253373933*^9}, {3.578700499295282*^9, 
   3.5787005013259087`*^9}, 3.578700694100618*^9}],

Cell[CellGroupData[{

Cell[BoxData[
 RowBox[{
  RowBox[{
   RowBox[{"result", " ", "=", " ", 
    RowBox[{"NestList", "[", 
     RowBox[{"oneStep", ",", "uI", ",", "1000"}], "]"}]}], ";"}], "//", 
  "Timing"}]], "Input",
 CellChangeTimes->{
  3.454813803958963*^9, 3.454814316994258*^9, {3.454881369848577*^9, 
   3.454881370223734*^9}, {3.472019849912778*^9, 3.472019850522805*^9}, {
   3.472103851622593*^9, 3.4721038528817167`*^9}, 3.472248777543796*^9, {
   3.472249152214888*^9, 3.47224915260749*^9}, {3.490237331763237*^9, 
   3.490237332161042*^9}, {3.4902440959110823`*^9, 3.490244096557597*^9}, {
   3.490244370459167*^9, 3.49024437097884*^9}, {3.4902459932617083`*^9, 
   3.490246003350312*^9}, 3.491085606471816*^9, 3.504563058404907*^9, {
   3.5045631066955853`*^9, 3.504563106905442*^9}, {3.504563169696884*^9, 
   3.504563186977601*^9}, {3.5045995882164917`*^9, 3.504599589202374*^9}, {
   3.5046000082912416`*^9, 3.504600009165481*^9}, {3.504600089802896*^9, 
   3.504600114124873*^9}, {3.504600155363112*^9, 3.504600155700903*^9}, {
   3.5046003471676283`*^9, 3.504600362376663*^9}, {3.504600442247311*^9, 
   3.5046004425206337`*^9}, {3.5046009131070147`*^9, 3.5046009344287*^9}, {
   3.504636091488739*^9, 3.504636104250538*^9}, {3.504636295281143*^9, 
   3.5046362958744717`*^9}, {3.5046364342891273`*^9, 3.504636434410778*^9}, {
   3.504636792482586*^9, 3.504636792756948*^9}, {3.504636929075842*^9, 
   3.5046369424134703`*^9}, {3.504637137541348*^9, 3.504637137831944*^9}, {
   3.504637168045659*^9, 3.504637183624112*^9}, {3.504637420743178*^9, 
   3.504637421160777*^9}, {3.5056157025026693`*^9, 3.505615704338233*^9}, {
   3.5787000973082657`*^9, 3.578700098776984*^9}, {3.5787027721979113`*^9, 
   3.578702772327922*^9}}],

Cell[BoxData[
 RowBox[{"{", 
  RowBox[{"11.053871`", ",", "Null"}], "}"}]], "Output",
 CellChangeTimes->{
  3.455648840900446*^9, 3.455648903497768*^9, 3.472015834752829*^9, 
   3.472015888212511*^9, 3.4720161464411383`*^9, 3.472016314067563*^9, 
   3.472016346861356*^9, 3.472016571916285*^9, 3.472016693510762*^9, 
   3.472016758806679*^9, 3.472016842873198*^9, 3.472016903663249*^9, 
   3.472016952020479*^9, 3.472017009688182*^9, 3.472017084110076*^9, 
   3.472017169570938*^9, 3.472017217690734*^9, 3.472017341605277*^9, 
   3.472017816185728*^9, 3.472017902554775*^9, 3.472017969004287*^9, 
   3.472019918628251*^9, 3.472104147793379*^9, 3.4722488105440807`*^9, 
   3.472248850269883*^9, 3.472249110879156*^9, 3.472249208973748*^9, 
   3.472249296332768*^9, 3.472249370633037*^9, 3.472249887035781*^9, 
   3.4722499583224077`*^9, 3.48726502257204*^9, 3.489890978039318*^9, 
   3.4898912391870213`*^9, 3.489891829615291*^9, 3.4902319778449383`*^9, 
   3.490232051419249*^9, 3.4902321272129927`*^9, 3.490232196498011*^9, 
   3.490232289314505*^9, 3.490232802070527*^9, 3.490233008549068*^9, 
   3.4902368588004217`*^9, 3.490237003943623*^9, 3.490237260984755*^9, 
   3.4902373137598743`*^9, 3.4902375460930767`*^9, 3.490237908064927*^9, 
   3.490238733827656*^9, 3.4902436727565737`*^9, 3.490243982475985*^9, 
   3.490244149029114*^9, 3.490244237947329*^9, 3.4902443303412647`*^9, 
   3.490244622246605*^9, 3.490245020640326*^9, 3.490245430526284*^9, 
   3.49024585718487*^9, 3.490246050875614*^9, 3.4908014562976217`*^9, 
   3.490849797595435*^9, 3.490903686248969*^9, 3.490904062731988*^9, 
   3.490905987181211*^9, 3.490906084398693*^9, 3.490908924982275*^9, 
   3.490909501222124*^9, 3.491083376010251*^9, 3.491083435018762*^9, 
   3.4910835111038723`*^9, 3.491083564482786*^9, 3.4910837081957397`*^9, 
   3.491083802680936*^9, 3.4910838800177603`*^9, 3.49108393213789*^9, 
   3.4910839720680656`*^9, 3.491084214141885*^9, 3.491084378676126*^9, 
   3.491084453554001*^9, 3.4910845558786907`*^9, 3.4910846281486607`*^9, 
   3.491084706959638*^9, 3.4910847768080273`*^9, 3.491084877779512*^9, 
   3.491085111744967*^9, 3.491085163610692*^9, 3.4910852234703293`*^9, 
   3.4910853550809393`*^9, 3.491085506254417*^9, 3.491085578645928*^9, 
   3.491085785718575*^9, 3.491086107778635*^9, 3.4910870667792*^9, 
   3.491091027595063*^9, 3.491101591654591*^9, 3.491109461122223*^9, 
   3.4911099660813913`*^9, 3.491111227524826*^9, 3.491111998853689*^9, 
   3.491112414080626*^9, 3.4921085010554323`*^9, 3.492108570126231*^9, {
   3.492108680171028*^9, 3.4921087006342382`*^9}, 3.492110018818675*^9, 
   3.492112119883521*^9, 3.492122168272769*^9, 3.4921337165651608`*^9, 
   3.492199149525975*^9, 3.4922054846255493`*^9, 3.492206772310392*^9, 
   3.492208926297887*^9, 3.4953851301789913`*^9, 3.495386069338689*^9, 
   3.504252986000482*^9, 3.504563088595025*^9, {3.504563157284945*^9, 
   3.504563187402588*^9}, {3.5045632467215137`*^9, 3.5045632723048677`*^9}, 
   3.5045634143779593`*^9, 3.5045640146850777`*^9, 3.5045641585220537`*^9, 
   3.504564406322465*^9, 3.50456451838378*^9, 3.504564765842512*^9, 
   3.5045648430519953`*^9, 3.504597568132132*^9, 3.504598068912567*^9, 
   3.504599382889282*^9, 3.504599487590701*^9, 3.504599557162867*^9, 
   3.504599590389297*^9, {3.5045996357598457`*^9, 3.5045996495329123`*^9}, {
   3.504599690785556*^9, 3.5045997197880497`*^9}, {3.504599761739798*^9, 
   3.504599781619954*^9}, 3.504599836716229*^9, {3.5045999306388607`*^9, 
   3.504599957248467*^9}, 3.504599992188778*^9, {3.504600086783476*^9, 
   3.504600098382234*^9}, 3.50460015272735*^9, {3.5046003165646*^9, 
   3.504600348965115*^9}, 3.504600380346795*^9, {3.504600439167893*^9, 
   3.504600443767173*^9}, {3.504600889666833*^9, 3.504600927396804*^9}, 
   3.504600963082375*^9, {3.504636084299149*^9, 3.5046361137959843`*^9}, 
   3.504636248626726*^9, 3.504636312012388*^9, 3.5046364360615797`*^9, 
   3.504636628257442*^9, 3.504636742815797*^9, {3.50463678370113*^9, 
   3.5046367963700247`*^9}, 3.5046368313257923`*^9, 3.504636878671461*^9, 
   3.504636935945613*^9, 3.504637070412879*^9, {3.504637134862639*^9, 
   3.504637177833558*^9}, 3.504637212866664*^9, 3.504637401448024*^9, 
   3.504637452486073*^9, 3.504637693285844*^9, 3.504637752771393*^9, 
   3.5046378246886683`*^9, 3.5046379252795258`*^9, 3.5046380010855093`*^9, 
   3.504638060860938*^9, 3.504638136456584*^9, 3.504638330541088*^9, 
   3.5046519257808867`*^9, 3.504651992156406*^9, 3.504655429654224*^9, 
   3.504655479690785*^9, 3.5046555456393137`*^9, 3.504657072061331*^9, 
   3.504657543524371*^9, 3.504657621864511*^9, 3.5046577752603607`*^9, 
   3.504658299399953*^9, 3.504658496831133*^9, 3.504658624400855*^9, 
   3.504658684978098*^9, 3.504659109875106*^9, 3.504659154148806*^9, 
   3.5046592390407124`*^9, 3.504672590728113*^9, 3.50469749422545*^9, 
   3.504773390716222*^9, 3.504807493386301*^9, 3.504807929867742*^9, 
   3.505613846320286*^9, 3.50561566413765*^9, 3.505615761421677*^9, 
   3.5057663964135523`*^9, 3.505766497763021*^9, 3.507862596752625*^9, 
   3.5078626559632187`*^9, 3.507866261486883*^9, 3.5079007418172083`*^9, 
   3.5102624435769577`*^9, 3.510262556001252*^9, 3.510351164037426*^9, 
   3.510351283800396*^9, 3.510351435636653*^9, 3.51046391970159*^9, 
   3.510523218706429*^9, 3.510523319515995*^9, 3.510532316979347*^9, 
   3.510533353730516*^9, 3.51053374789927*^9, 3.510533808605008*^9, 
   3.511670586030263*^9, 3.5116715099153233`*^9, 3.511671962256225*^9, 
   3.511672256762998*^9, 3.511672345205287*^9, 3.511672649434463*^9, 
   3.511674482050268*^9, 3.511674559349102*^9, 3.5116746396060753`*^9, 
   3.51167472124432*^9, 3.511674790399876*^9, 3.511674965281828*^9, 
   3.5116758267834272`*^9, 3.5116763873234167`*^9, 3.511676564456477*^9, 
   3.511676682302658*^9, 3.5116767964831047`*^9, 3.5116769216817417`*^9, 
   3.5116770566871557`*^9, 3.5116772220793953`*^9, 3.511677676386428*^9, 
   3.51167825504247*^9, 3.5116783940815477`*^9, 3.511678549358913*^9, 
   3.5116787854556627`*^9, 3.511678953271757*^9, 3.5116791016659718`*^9, 
   3.5116792507646627`*^9, 3.5123397017117977`*^9, 3.51244210116048*^9, 
   3.512442734499732*^9, 3.512443494021983*^9, 3.51244366611362*^9, 
   3.512443802420619*^9, 3.5124446067001553`*^9, 3.5124468713609743`*^9, 
   3.5124470041329727`*^9, 3.512447148895238*^9, 3.512447309553581*^9, 
   3.512447390346571*^9, 3.512447479246009*^9, 3.512447562162546*^9, 
   3.5124476370668364`*^9, 3.512447824070685*^9, 3.51244790441255*^9, 
   3.514258953450614*^9, 3.514259027154163*^9, 3.514259116642782*^9, 
   3.5142591977280207`*^9, 3.514280595532054*^9, 3.514280687084959*^9, 
   3.514280798592226*^9, 3.514282075864195*^9, 3.574713699374393*^9, 
   3.574713781977232*^9, 3.574714117263959*^9, 3.574714258865821*^9, 
   3.5747143043286257`*^9, 3.574714371667021*^9, {3.574714467190711*^9, 
   3.574714496230525*^9}, 3.574715138458103*^9, 3.574715550865494*^9, 
   3.574716616524165*^9, 3.574716663824346*^9, 3.574726593533011*^9, {
   3.574726624005425*^9, 3.574726730525874*^9}, 3.574733775697282*^9, 
   3.574733844442494*^9, 3.5747338935439367`*^9, 3.5747339573426*^9, 
   3.574733995142562*^9, 3.5747340271842747`*^9, 3.574734074143572*^9, 
   3.574734114213283*^9, 3.574734590143366*^9, 3.57473462562222*^9, 
   3.574735312751028*^9, 3.5747361210950336`*^9, 3.574736157965584*^9, 
   3.5747362184520493`*^9, {3.574736250749434*^9, 3.574736264507958*^9}, {
   3.574737212820402*^9, 3.574737239961297*^9}, 3.5747374828359623`*^9, 
   3.574737588894185*^9, 3.574737649956121*^9, {3.574738289155755*^9, 
   3.5747383060036163`*^9}, 3.5747383510999737`*^9, 3.574738490289493*^9, 
   3.57473853795466*^9, 3.574738609700739*^9, {3.5747386664877977`*^9, 
   3.574738690487948*^9}, 3.574738753351261*^9, 3.574738822625182*^9, 
   3.57473885711232*^9, 3.574805712977977*^9, {3.5748057430674133`*^9, 
   3.5748057688447742`*^9}, 3.574805809113792*^9, 3.5748058558851767`*^9, 
   3.574806004397399*^9, 3.574972401616254*^9, 3.574972467081287*^9, 
   3.574972500904552*^9, {3.57497253922403*^9, 3.574972554402993*^9}, {
   3.574972589598236*^9, 3.574972611192287*^9}, {3.5749733535336018`*^9, 
   3.574973381577667*^9}, 3.5749734350061483`*^9, 3.5749734806158047`*^9, {
   3.574973537458673*^9, 3.574973577504981*^9}, 3.574973645908271*^9, 
   3.575009090408813*^9, 3.5750519238115273`*^9, {3.575052811193191*^9, 
   3.5750528396007433`*^9}, {3.5750528729360743`*^9, 3.575052902723267*^9}, {
   3.575081361350575*^9, 3.575081371264202*^9}, 3.575081428158064*^9, 
   3.575081460013875*^9, 3.578699316359538*^9, 3.578699481653562*^9, {
   3.5786995371435213`*^9, 3.578699566574285*^9}, 3.578699602133609*^9, 
   3.5786996398042517`*^9, 3.5786996996281347`*^9, {3.5786997334981527`*^9, 
   3.5786997816160393`*^9}, {3.578699923352355*^9, 3.578699949579453*^9}, 
   3.578699988477653*^9, {3.578700027968165*^9, 3.578700065667631*^9}, 
   3.5787001071375227`*^9, 3.5787001622391663`*^9, 3.578700350735704*^9, 
   3.578700400758313*^9, 3.578700513490432*^9, 3.5787006355452843`*^9, 
   3.578700675669018*^9, 3.578700725667282*^9, 3.5787007722610598`*^9, 
   3.57870084099445*^9, 3.578700900738071*^9, 3.5787028797787437`*^9, 
   3.57870370578694*^9, 3.625618894384413*^9, 3.658549125379286*^9}]
}, Open  ]],

Cell[BoxData[
 RowBox[{
  RowBox[{"rg", " ", "=", " ", 
   RowBox[{"Table", "[", 
    RowBox[{
     RowBox[{"ArrayPlot", "[", 
      RowBox[{"1", "-", 
       RowBox[{"result", "[", 
        RowBox[{"[", "i", "]"}], "]"}]}], "]"}], ",", 
     RowBox[{"{", 
      RowBox[{"i", ",", "1", ",", "1000", ",", "10"}], "}"}]}], "]"}]}], 
  ";"}]], "Input",
 CellChangeTimes->{{3.4720176183756*^9, 3.472017633549657*^9}, {
   3.4720198586566973`*^9, 3.472019859225532*^9}, {3.472103857656906*^9, 
   3.47210385998757*^9}, 3.4722487791073437`*^9, {3.4722491554693937`*^9, 
   3.47224915587138*^9}, {3.4902373355001574`*^9, 3.490237335739245*^9}, {
   3.4902437489762*^9, 3.490243749428438*^9}, {3.4902440077747*^9, 
   3.490244008191504*^9}, {3.490244109981962*^9, 3.490244110396617*^9}, {
   3.49024437454281*^9, 3.490244375139577*^9}, {3.490245997670485*^9, 
   3.4902460067172213`*^9}, 3.491085606525938*^9, 3.491171242456155*^9, {
   3.504599572016202*^9, 3.504599621754385*^9}, {3.504599655697001*^9, 
   3.504599656018482*^9}, {3.504599695553357*^9, 3.504599739729299*^9}, {
   3.50460001224*^9, 3.5046000139078093`*^9}, {3.504600093274602*^9, 
   3.5046001166210423`*^9}, {3.504600157693973*^9, 3.5046001580611486`*^9}, {
   3.504600354462925*^9, 3.504600357406909*^9}, {3.504600937894967*^9, 
   3.504600944987763*^9}, {3.504636898930647*^9, 3.504636922922735*^9}, {
   3.5046374271732283`*^9, 3.504637508109557*^9}, {3.505615707063817*^9, 
   3.505615707219455*^9}, {3.578699498060066*^9, 3.5786994981610003`*^9}, {
   3.578700101450638*^9, 3.578700102660377*^9}, {3.5787027751577797`*^9, 
   3.5787027753794727`*^9}}],

Cell[CellGroupData[{

Cell[BoxData[
 RowBox[{"Manipulate", "[", 
  RowBox[{
   RowBox[{"rg", "[", 
    RowBox[{"[", "i", "]"}], "]"}], ",", 
   RowBox[{"{", 
    RowBox[{"i", ",", "1", ",", "100", ",", "1"}], "}"}]}], "]"}]], "Input",
 CellChangeTimes->{{3.511671428578247*^9, 3.511671441211759*^9}, {
  3.5787001060702953`*^9, 3.578700107821851*^9}, {3.578702777226514*^9, 
  3.578702777479849*^9}}],

Cell[BoxData[
 TagBox[
  StyleBox[
   DynamicModuleBox[{$CellContext`i$$ = 100, Typeset`show$$ = True, 
    Typeset`bookmarkList$$ = {}, Typeset`bookmarkMode$$ = "Menu", 
    Typeset`animator$$, Typeset`animvar$$ = 1, Typeset`name$$ = 
    "\"\:540d\:79f0\:672a\:5b9a\:7fa9\"", Typeset`specs$$ = {{
      Hold[$CellContext`i$$], 1, 100, 1}}, Typeset`size$$ = {
    360., {177., 182.}}, Typeset`update$$ = 0, Typeset`initDone$$, 
    Typeset`skipInitDone$$ = True, $CellContext`i$7303$$ = 0}, 
    DynamicBox[Manipulate`ManipulateBoxes[
     1, StandardForm, "Variables" :> {$CellContext`i$$ = 1}, 
      "ControllerVariables" :> {
        Hold[$CellContext`i$$, $CellContext`i$7303$$, 0]}, 
      "OtherVariables" :> {
       Typeset`show$$, Typeset`bookmarkList$$, Typeset`bookmarkMode$$, 
        Typeset`animator$$, Typeset`animvar$$, Typeset`name$$, 
        Typeset`specs$$, Typeset`size$$, Typeset`update$$, Typeset`initDone$$,
         Typeset`skipInitDone$$}, "Body" :> 
      Part[$CellContext`rg, $CellContext`i$$], 
      "Specifications" :> {{$CellContext`i$$, 1, 100, 1}}, "Options" :> {}, 
      "DefaultOptions" :> {}],
     ImageSizeCache->{405., {221., 226.}},
     SingleEvaluation->True],
    Deinitialization:>None,
    DynamicModuleValues:>{},
    SynchronousInitialization->True,
    UndoTrackedVariables:>{Typeset`show$$, Typeset`bookmarkMode$$},
    UnsavedVariables:>{Typeset`initDone$$},
    UntrackedVariables:>{Typeset`size$$}], "Manipulate",
   Deployed->True,
   StripOnInput->False],
  Manipulate`InterpretManipulate[1]]], "Output",
 CellChangeTimes->{
  3.575081373265119*^9, 3.575081429867841*^9, 3.575081461603017*^9, 
   3.5786993197839727`*^9, 3.578699483590899*^9, {3.578699539042198*^9, 
   3.5786995685394707`*^9}, 3.578699604036516*^9, 3.5786996416007423`*^9, 
   3.578699701343768*^9, {3.578699735369113*^9, 3.578699783491096*^9}, {
   3.578699925307727*^9, 3.578699951451652*^9}, 3.5786999901587057`*^9, {
   3.5787000434664583`*^9, 3.5787000675696573`*^9}, 3.578700164606163*^9, 
   3.578700353096777*^9, 3.578700403170526*^9, 3.578700515875017*^9, 
   3.578700681898641*^9, 3.578700731841824*^9, 3.578700778214507*^9, 
   3.578700847114205*^9, 3.5787009070559397`*^9, 3.578702777951191*^9, 
   3.578702882956176*^9, 3.5787037087817574`*^9, 3.6256188976794853`*^9, 
   3.658549126433419*^9}]
}, Open  ]],

Cell[CellGroupData[{

Cell[BoxData[
 RowBox[{"rg", "[", 
  RowBox[{"[", "1", "]"}], "]"}]], "Input",
 CellChangeTimes->{{3.504816210126835*^9, 3.50481622023228*^9}, 
   3.50576634240242*^9, 3.512449748754263*^9}],

Cell[BoxData[
 GraphicsBox[RasterBox[CompressedData["
1:eJzt3cuNLMcRBdCBPJELdIA+ELJAgNZay0MZIAu4004mCHjUiK8T5BS7Kj/x
OQEIZ0Whp+NmRmVVd78///XvP/3tTx8fH//83/9+qf/8uMufvtXPP35Mqh++
1c/bXj/J3/d1Pc6v1/3j/N/Lvc6eH3/5Vv/6///vP77Vv4//nWRGP9fP53p6
18/1+LGozI/ezp4fY8kXGXd9Pi3ru7er8+k8Qv6+V+eL1eeHp2V+9Hb39Y28
kefW3+yynntrfpD7HM8b0c8XVzXeXxh1v6G25gdZd72dLuu9tuZHLJ9+3ua0
3a83sz/PmF3OJ7U1P2K5ux+zq3t/s/dvd3XPS3Z334+Vl6/Nvv9072/2/u2u
7nmp5ur8y8vXZt9/uvc3e/92V/e8VHP1eaT6/dDo3xdeXVf9vTJa/9/tZ/b+
7a7q+0F3d19PZb8ecf35rKL1Xz/PVrQ88D3Nj6+t9nn+03X69wqy9fPq+j36
67+qbPsBXzU/vtb16dranYds/bx6f7L9PWNl2w/46u787b7+7P68Ino9vT+e
/flF97/f/Mjt6euX1fk5/fepZ+X6e67R3i/zI7en7wfP/nzG6b9Hza3s9/+j
ff4o2nnl9PMwzjX79Um01696V/br693rKfv71d1o1+/vft/g9OvdXd6fWFXt
enr3flDt/euu6/nY5XwWq6pfPzuPMHJeqtfT72+PPn0+9K7dzy/Rnmfs1u/p
0fw4V9nXQ/c8ZO/fbFfnwfud22jPQ6JX9evTbvPD/fivNT8YKS/Zq3reu/W/
ej+fan7wK7ufP959XlH9+vTq+Un2fDhvvOfq/UE/ctvtenMs1z/vmT0v+v1M
5xFW2g+uqvrzit1GP5/o91pXn0fMj1xWnx/yuNfTedLvvc7ut/7l8vR6f1qu
N2O5O0/un5/V/Oht9vkhb7HcnSf9P6v50dvT8+Pp97Vdb8ZydZ6cN2JpfvT2
9PyQl1quzpO8xNL86K371cyUJ/tLLM2P3rpfzUx5kp9Ymh+9db+amfJkf4ml
+dFb653yxLuaH7213ilPvKv50VvrnfLEu5ofvZ3df887euv3kXppfvRW/ylf
vKv+9lb/KV+8q/72Vv8pX7yr/vZW/ylfvKv+9lb/KV+8q/72Vv8pX7yr/vZW
/ylfvKv+9lb/KV+8q/72Vv8pX7yr/vZW/ylfvKv+9lb/KV+8q/72Vv8pX7yr
/vZW/ylfvKv+9lb/KV+8q/72Vv8pX7yr/vZW/ylfvKv+9lb/KV+8q/72Vv8p
X7yr/vZW/ylfvKv+9nZ2//3757S/9FF/ezu7/2PJQ2/tL7XV396aH8yUL3mK
pf721vxgpnzJUyz1t7efzyc++/b5/OJjUnke0lvP12prfnBlHsaSj17KU23N
D1rvXKU81db8oPXOVcpTbc0Pfq/nIcyUJ/vNWT3f4s58jGX999L1ai3tD5QP
7tL8qKX9gfLBXZoftbQ/8Cs9D2Hk/UZ+zjruD6NP9wv9raXrDcoP/6jOm9y5
/l1v1Nb86KX5wZ3rfyx5qaX50UvzgzvX/1jyUkvPP3ppfnBlHq5KXmppP+ml
fvN7V3/eYizXl7n1/fPerj5vjtofcuv+NuWBn7pfwUh5cR7JpfnRW/OD8sK7
mh+9tR/wHVff7x7L/dDYmh+9Pf28dPZ+cPX3PPXu66rq7uuPsfTlrOYHI+0P
T/Oy5/We70sUd59HxrK/nNX84Ml8jPXu89Mz+9f5vkQ12/UGn2l+MNJ+MNZV
fs68vvN9ierp5yOeh+zV/GCk/WCsq+clu1/PL3W+L1l0Hqmt+cFIeclR5/uQ
xd3XH/abvZofjLwfxKzzfciq/aaW+snI+YlZ59/3rPq9pFquXv+eb9XW/GCk
/Jgfe/V8i5nyE6POv+9VnJ0f16t79XyLmfIzu64+3zX6y391/n2vovvntdRP
Rs7P7JLHs66+/nAe2av5wcj5mV3yGEv7T271j5HzM7vkMZY+n5Vb84OR1vtY
7z6vuNL9jNjO3o/sP2s1PxgpL2PJTy/Nj1yaH4yUl7Hkp5fmRy7ND0bKy1jy
00vzI5fmByPlxecve2t+5NL8oLwwiuZHLu0H/Eq/V8DM+5E8rdX84Ml8jCUv
vTU/cml+8HtPf7/D847emh+5ND+4Mw9jyQdX5k++1mp+cGcenDe4M3/2n7Wa
H5QHRtH8yKX9gvLAKJofubRfUB4YRfMjl/YLrsyD5x08mT/7z1rND1q/jKL8
5dL86K1/v4eRND9yaX70Vv8ZSfdPc+n6s5d+z4qRdT2TW+fH2q5en2PpPyPl
Ux7Xan7UdvX9gVH3C3gyn2PZj9ZqftRWfxlZ8yO39pfa6i8ja37k1v5SW/1l
ZM2PXM7+PI7Py8XW/GBkzY9c2k96qd+MrPkRW9/36K35wciaH7HVn96aH4ys
/Sm2+tPb2f33/Q9GzudY9qdn6k9vV/d/LHlgpHzK43v6vSPuXJ9jyQMj5VMe
39N+QXlgFlffX3U/9dXxfDG6+ryhP7ncnRfzg+84e37I39fuvp4cS39qaf1y
p75PcNbd88N5o7bmBzPnbSz5+1r3sxk5T/LC7939eZ7u17unn2+MZT+o7ez5
0X398lX32/d6+v0eq9v73033EzjT3eeNq6qWv2jnC98n7u3q9e480kvXv2v1
/jKyziO9vbq+vfL0eWOs7Ncv0c5zY1nP/F7zo7fRrm9nV7b8Re9HtveTazU/
9vr0en+20a5vZ9fV/frR3eeVaOcNzzcYKb/mx6vRry+71+68RsuD9cpIeZbH
V6PtF+q1Vj8/iXbeGMt6ZaT9TR5fNT9y1ez8Ru+/9cpI+c6Wx9XPJ6Jdb6qv
693nJ9H77/kGzY88f79SkSrbemQuu82PaNeHSs2s7N+HYS67zY97f5VSOSrH
+mMVzQ+1sq7uvzv/PSvnDZof5kfVusqD50/PKsd6Y1XNj141+/NFV15dD7/7
+bfu5xXnDUbS/OhVOfqzL6/ZKnv/WEvz42xFOw9EN9q/j7G7cqwvdtH8OFs5
3q88Vj+fyAsjaX68lvNAbmf/nkC080yO9cWq+v3dCq+fu4x2npFPVl4POfL9
a/k8C0+ul3crx/piVc2PjK+XpzQ/yH3rIXq+PX/gO0b79+Kjry/WcvbzDr8H
Tf5xZ1+vmR+UX7KH1h8zK7+k9UfKL5nL1feP3S/mSs0PMo7WIzMpr2QcZ69H
5xFmyqv5QcZZj2NZn4ycV/kk7+v3gxhZ+STz6PqOkXQ+JvNofvCkq88bns+R
6zQ/WCl/Y8kjmWf9Wq88mT/nDTLv+jU/KH9kD13/sVL+zA8y7/ody3rmzvzJ
G5l3/Y5lPff26t+v8f0OMq/mBzPnayx5I/fp8/d8kpcrZ+fpqswP8pzOIzyZ
j6clX2Td/cF5JLa7n1fMLv++OXlO96t7G/188bTkjayzf1xdL3Kv0c8XT8v5
l6wzP5Q6Wa95P7/+yMyaH6pTeV5Cmh9KrSjnE9L8UOpOmR+k+aHUnTI/yN93
9ffPlcpc734+0PMSdtJ5Q6l55bzCyjpvKLWufL+ElXXeUGpfOY8ws9XOG76v
zkzfr/f9Emb2M6cfRer17zn//jKX0daDPDOy0dbLWD7fws7rwfxgZKOtl7Gs
H3ZeD/LPk2b79xp8PoXWy6/l+QhPGu166qpcbzGy0daT9cJKeX/6+SfXU4xs
1PPJD9/KHOFcd88P10PsbIzzyfn3gTU0P8i66+236/z7wBqaH2Td9fbbdf59
YA1PP//wPIOdND9YydN5dh5hJ0+vt/H1kJnzbH6wk6fX238Bu9fFpw==
   "], {{0, 0}, {200,
    200}}, {0, 1.}],
  Frame->Automatic,
  FrameLabel->{None, None},
  FrameTicks->{{None, None}, {None, None}},
  GridLinesStyle->Directive[
    GrayLevel[0.5, 0.4]],
  Method->{
   "DefaultBoundaryStyle" -> Automatic, "DefaultPlotStyle" -> 
    Automatic}]], "Output",
 CellChangeTimes->{
  3.505766397175519*^9, 3.505766498394505*^9, 3.507862597516704*^9, 
   3.507862656581911*^9, 3.5078662624240227`*^9, 3.507900742925659*^9, 
   3.5102624443648653`*^9, 3.510262556995269*^9, 3.510351167802816*^9, 
   3.510351285850688*^9, 3.5103514364826803`*^9, 3.5104639203698587`*^9, 
   3.510523219732305*^9, 3.510523320222562*^9, 3.5105323180037746`*^9, 
   3.5105333543522367`*^9, 3.5105337485403967`*^9, 3.510533809209834*^9, 
   3.511670588555169*^9, 3.511671510885532*^9, 3.5116719631381407`*^9, 
   3.511672257822874*^9, 3.5116723461321793`*^9, 3.511672650398159*^9, 
   3.511674483028647*^9, 3.51167456026826*^9, 3.511674641322796*^9, 
   3.511674722857176*^9, 3.5116747917642508`*^9, 3.5116749666376143`*^9, 
   3.511675828541654*^9, 3.5116763903616323`*^9, 3.5116765652765913`*^9, 
   3.511676683146002*^9, 3.511676797334181*^9, 3.511676922524976*^9, 
   3.511677057567677*^9, 3.511677222928113*^9, 3.511677677274898*^9, 
   3.51167825650251*^9, 3.511678394981186*^9, 3.511678550782802*^9, 
   3.511678786314599*^9, 3.511678954515362*^9, 3.511679102729519*^9, 
   3.511679252509254*^9, 3.512339702685679*^9, 3.512442735733058*^9, 
   3.512443495004676*^9, 3.512443666949086*^9, 3.5124438032667217`*^9, 
   3.512444607504319*^9, 3.512446872262918*^9, 3.512447005037079*^9, 
   3.512447149775969*^9, 3.5124473103962097`*^9, 3.512447391237846*^9, 
   3.512447480206648*^9, 3.512447563113228*^9, 3.5124476380013123`*^9, 
   3.512447825075142*^9, 3.5124479052952147`*^9, 3.512449749321946*^9, 
   3.514258954349066*^9, 3.514259028452427*^9, 3.514259118353004*^9, 
   3.514259198681801*^9, 3.51428059656175*^9, 3.51428068812575*^9, 
   3.514280799705409*^9, 3.5142820771053057`*^9, 3.5747137035644608`*^9, 
   3.574713786510881*^9, 3.57471412184486*^9, 3.5747142631829853`*^9, 
   3.574714308615308*^9, 3.574714376044344*^9, 3.574715140066243*^9, 
   3.57471555262847*^9, 3.574716619942994*^9, 3.574716665552979*^9, 
   3.574726595229261*^9, {3.5747266257150993`*^9, 3.5747267322460213`*^9}, 
   3.57473377723242*^9, 3.57473384603158*^9, 3.574733895220366*^9, 
   3.57473395924542*^9, 3.574733996701309*^9, 3.574734029025354*^9, 
   3.5747340756438913`*^9, 3.5747341157334137`*^9, 3.5747345917088737`*^9, 
   3.574734627234091*^9, 3.57473531429067*^9, 3.574736122628559*^9, 
   3.574736159680119*^9, 3.5747362199906816`*^9, {3.574736252364856*^9, 
   3.574736266114162*^9}, {3.574737214337942*^9, 3.574737241457672*^9}, 
   3.574737484534709*^9, 3.574737591220337*^9, 3.574737651528075*^9, {
   3.5747382907795067`*^9, 3.574738307663212*^9}, 3.574738352636199*^9, 
   3.5747384919208813`*^9, 3.574738539460548*^9, 3.574738611370593*^9, {
   3.5747386698574867`*^9, 3.574738691997449*^9}, 3.574738754940002*^9, 
   3.5747388241978703`*^9, 3.574738858785317*^9, {3.5748057146892023`*^9, 
   3.574805770450238*^9}, 3.5748058107188587`*^9, 3.5748058576073313`*^9, 
   3.574806006060892*^9, 3.574972405128313*^9, 3.574972468755136*^9, 
   3.574972502621873*^9, {3.574972540912322*^9, 3.574972555963105*^9}, {
   3.5749725912343483`*^9, 3.5749726129013233`*^9}, {3.574973355161458*^9, 
   3.574973383192848*^9}, 3.574973436848741*^9, 3.574973482257329*^9, {
   3.57497353926335*^9, 3.574973579120511*^9}, 3.57497364753826*^9, 
   3.575009092156075*^9, 3.575051925360772*^9, {3.575052812960476*^9, 
   3.575052841116173*^9}, {3.5750528745530233`*^9, 3.575052904271226*^9}, 
   3.5750813733193808`*^9, 3.57508142999536*^9, 3.5750814616541452`*^9, 
   3.57869932000666*^9, 3.5786994836500187`*^9, {3.5786995390858183`*^9, 
   3.578699568588023*^9}, 3.578699604085793*^9, 3.578699641625433*^9, 
   3.578699701395228*^9, {3.5786997354268847`*^9, 3.578699783566655*^9}, {
   3.578699925334111*^9, 3.578699951470763*^9}, 3.578699990188455*^9, {
   3.578700043515852*^9, 3.578700067617338*^9}, 3.57870016464644*^9, 
   3.578700353156064*^9, 3.578700403236135*^9, 3.578700515931925*^9, 
   3.578700681950251*^9, 3.578700731859716*^9, 3.5787007782446747`*^9, 
   3.5787008471931458`*^9, 3.5787009071077414`*^9, 3.578702883122073*^9, 
   3.578703708832255*^9, 3.625618897827218*^9, 3.658549126567672*^9}]
}, Open  ]],

Cell[CellGroupData[{

Cell[BoxData[
 RowBox[{"rg", "[", 
  RowBox[{"[", "50", "]"}], "]"}]], "Input",
 CellChangeTimes->{{3.504816210126835*^9, 3.50481622023228*^9}, 
   3.50576634240242*^9, {3.512449748754263*^9, 3.51244976093604*^9}, {
   3.5787001126178513`*^9, 3.5787001127485037`*^9}}],

Cell[BoxData[
 GraphicsBox[RasterBox[CompressedData["
1:eJwsm3k4VH8bxkdSKRUpFJWUQptQtHBTCi1SCr8WCRVSoUiKJhFKskTKvmSL
smTJkrFlyS67GPs2M4eKROr9dl3vH67nGnPOzJzzPM993x/LOuMbJy/NodFo
Zf//4ix7XP5HqQF2kS7P82504mfNofp+vn7U7HEqa4oYRlTj9YboRyzoPh2w
v7GKg2TR96ORLRxcfC4XPH8pBZvKN+myTRwcfKyQKLGcg1LJV0n77rCgJCVy
Xdt9GDWfin1/9PbBTEFv8fNFndALefrhbVc9lH6u3yJhVoJAk33yyc0ZqO06
qnD3WSyYXVlZMxkvwMhe4v1+jxtop7ZkuivZgfbxmbtgz2XQoudeoYKNQTPe
vkPI6Bro80/VnnnmCLrV2dXefU/B2LKdw20UgrEL/wmG7kiECDVlOO9WNt6r
JFGXJ0txxo7neIPhF3wL28VfqNkFM+tzxy9L94P3W9vtEsdh5Dv/YgceY2Ew
urN66RgbB1fs/vj63/VxLrzX1qWQ3c9jlxJAYf4vhTzbHAoXfE5zldRQ8Nzv
FSPcTsHs+Zo7xt0UmiM95Qv7KIQKDav/N0DhEvfllkJSX5il9GqTKpiSvkqi
n4LIx+WURi+Fjxs/C35kUujV2anv+JVCu7S5/YNWCj5vPvXUfKEwtTfd9i55
nwQv1Z8R5RS2XhH0vlBEoehjnFxGLjnuWWiFWToFtmSa0+dEUn3b/j6JoHDl
7zFBex8K3AuvJmrfoRAos2z7+1MUNq0XWmW7hsKfzGe7j9dxUOL36cpFcw4E
lRTX8gywUdcdfP3EETYcgqSP6kWyIMbKWfT65yhyLySdTzAYhatV456J2hGo
+6RfMDYbQShvo4inxAgenlSZp/13GMzoN17MmWFcEZh+vmj5CGyydvuLHSDV
x9vI1WUEKr3J0lu/jOB6ZHOv27ZReCxdRHfzHoVgi/SqO+R9SgrzIjqNWJBm
ulierGBBwFH6muMONqb6RycknrNRlNvxQIX0hwNfFRl1Dlbsnz9R4MXBiMAm
nts1HLi2Sagdn0f6dETMqkaewtCm2VUtBhSqnqW3OtpRoHGGz/U/pXD/2xSk
winEzjERU39LwSGyL3nZBwpB8bTXmgWk3x+eaNmXUvh9W227UCU5vnaJoBPp
A9Nw7o6fdRRy9F5YZzZQ2PPr0Kp+0qf5kYuLAhop5I5sNK4j9d7HgaMupO4Z
qp9yJs+vN749cbeegtMiu02sago7vVIEFpN+lp2zUs/Lp3AsQlLNJIWCydj5
+qogCuWJwp4r75F+NS0rj9f+17dXKw+Tvbs4vyzN6wMHtp5yHve1ODh6PPi8
Yy4bbi8b5aSXsZHxtDt4+igLIptbA/fajCJfRZql5zECngexF5JeDWP7wKEY
3bdDCDudai/0eRAHehiukxMDSLWbnVwpN4C0XOEL/A/6kREYUqxM9nf6r4Oe
lkEfxlTE9zt09cIvuGzh9O1eLPTx9P4t3ovAFSeG61t7cPTOw51jET24LHPR
ZdC+B4KbC5+YGfag6gevIk724OGp0ZMGp3rwJtd+bqVpD/ZWbldhP+xBmejR
nrOpPdDvF/JeMd6Dj53m0vfVevGHf9XKC6970Wrc0vZxTR9ejc7dk/CuD33L
L1wv+a8fXGdiJLNXDyDfZTjdfXoAGw4UcnWxBtGyeAVfEmcIb3VHZff+HMaS
RC/DiZkRVCcXPu4bH4WXtNqxezUs/J7+elTKi413y8SlBDdz0H154dvJGA4M
H5vabuOhcNptZTT9MAXht8E880kfLNp/3LYKpeC16ciHMLJvBsqFl54VUzi7
dqXguSqyTyV+h86QuRjZX5G+gVQRWX1fXzI3acXSP50LyR7Pe73lQjJ5/kzw
ezGyl1YHFDafO0t0Iyupg/sPB4ft/8Y9O8OBRVncqJAyGz/NPx011RuF3r21
uxS1hrCr6mvYntFeFIc+TDli+hWGxlaiB80bwDe1WX7CuhTJQ4Yb5d5nY2zv
nsEGoySouhZerX4VBkbghs16Sd6gK1enluk9AG2Ne6q1pw1ojkXBtVVmoM1u
hMohS9B3du1pqrEHzWsiN+i1O+ivrJmOkYGQ/VnguEI9Dppzb5YuuZGJfQ8/
J1j0leB6GfeAc8sX2Khr5btIMcHFULOs6uiH09SCZde2jiA4OvLwRCMLgs+1
027sJ/PKfe2d6DAHDw90Xoogc6wYyzniWspB6jrF57Jknz029S2+Ic/CcLEe
lS0wjKV6Vsr2+/qwz5X/0+7IDtSfz772MK8OCsr/bff/XgSR2a0qE/LpqK3V
zHf/8hqMq3N0NnzzB2PtkwmPO66gG/EMHom9BZqwvsrW3cQ/dDW+7N9mCprB
imeHxq3AELfafU7sAcSP8kzlb/aBzivzTNuP4aBlaXVrDrxDC49OcmZsHvg6
nbvqnSuQscndIWh1Ez6y82X5XjBxP6Js5+y3fojqriuTnzuCn77OJWVBLFQI
bpixIX5p92yoeoLFgYNwmOekIQUZi0LF8mAKcU6+CyI+UlCyHkr7Ny/2P3/0
FBD/YCoZ5VoR/5ioeH/0JPGPP+d/LLr6zydU7dNUSeU0Dinxk+97BX3yGSHH
xT044FTSSaH/04kItzZSTRpmBIneCDps7dcj+lLZPhF96hPRjSVtOxTzKFTI
9AedTqPwwNFacFs8eb3z0v7HwihAK/eDJPE1yUJd/maiiycMhKemXSmk3Mo2
cnAkOug3LuJkQ2HMdeWBh8ZkfoUYjBCyF3+9UgrHN1FQi9LYZDrFwcJ9TWmm
ORyUUauvedlwQCmfz/u8joPrN5mh9dVsBL8MERChs8FCi1fAXjbaH7YqVvOw
0XnCPU2tm4Xiwa0Rd6tZ6ExcmXG7koX+vZOvFFpZEK0Q3bzvGwslioZrF6xg
Y35y0FyADSfvwZCa62y8Vecs/RHBhqQvq2pjM/EHWbuHyxZz4D+deMqFzJ3G
6sWLLtkRH6/9EJYdy8EOxz6/5EYOQmdH90f95SBYcc91aUnSB+uKuSKHKDQ4
xB1xItfZteSoTJADhWU3XYyrvSg8XO6h4EHuV9oa1im1JOILVH7WlSziG6ft
T5oQv2BLFI56lRFdn7w9oUTu/0iZx8Foovc2j/h4eZuITgw63vFvocDHf2nJ
ddKv6uF1nETS95HiBl2jDgpyEr7ubqRWShtSi0k1PRVxtYgc1z5i91uHnBdm
XFayifjIzPenomZEb9ZVrSnLI7py8HG98vZU8jorDbK7Ail886GOVpB+MdXX
ybntoWBbbBqjQvZOUdLizF9yH0o0ln1Ia2djBncW1PCz0a9a8cpakIX71+uN
jg2MYL7j3vX/+Q7DTnqneJbkELpL9BYuTxmApIjW1A31fpyhM89FsnohkBde
uY7oduKZ6rJVL7uhf8ImXTeSichNs1kJgV3Q7rOT+ybViQC5TfWmVAdW7bse
snqgHVm116PH57dj/2SDSbhOG3x1n36uzW3F4Rll9oRWK6af7py/bbIF2+z3
v9zEaEHWSYvlgrEtkGDlakYntMDX5Jnths8tMK7NO/CctxWJIgXn2q+0wqu2
VJhruBUJZStXX/Zpg96eLoXxy+1wWfF1/0rrDiS0Jv54k/UVoTlUjKRGF9RU
n/xK82XCpGpLQ11iNyZicnX2futB/qFdol8M+7Bs9QfPsqF+rLfyvGpCH4Tf
dK3fB6JLZ9OjTaTdRyBuQN8YWD+Kphs/dNMHWDC7FW7yu4CNB368vFfNiK59
3n35WzcHwx+Ma5mKFPzsu9YsuEnBKLtuc/krCkukw7yq35O5uBiqJF1C+qQ7
zfEmczPloBoSQebmWp2k7R+iDx1l245pER9pyA7c20xywplx+0dTcSQHfkvX
daFTcJlrOi66m+yrq2CafjYH2jqvPdRa2dj1jRkzc5wFn8ddmoX5w/i5dqHB
VFs/lnn2W9KrmfgY7X/NZ1kz3MMPs9tjKqHgu29MMZABKeWdo/E3U2HU1xw9
d0k0GLWOz3Y/9IdqB7f6nkUkl0dtW2tcdwe0H6PW7zKsQVs387CYbQO6h4LT
VSMnMJZ4pvu88QTNLWLadToIqtaxOnl73sBszuaLK5dlg2Wa1ZUsWoZpn8LG
L1VNeJ3BczhQsRuKbVO+mVkDWPdGVe1R9ghOHrKvSF/Pxgm5hKiEf/cTmz9s
IjrTpaR5gJv4R9Cy5GLvTA7uZTQGvKtg475kuvMc1ii+/zqyhxY0BNve9rym
l72wiX32wlCnHQZs07vcmbWwLF2qlBlfCAOHtr5fxWnQ0XyRUXkqGuJnMncL
3XgOBtdy+4PzXUCTv2WW6H4TNClxu/XWxD+6nY/3D18G3a41m1p/C6oT1r9s
NF0gHsMrXrnlOcIvNq30fBQFxp2XZ3/apuJ9mpirxiwDCwaPsRYOVqFSfXf7
b8MWqHVaWFoVd2PIgRVU0TeA5kXRY/sjR7AqOuW7yE8W5O7zqPIeJbp1aE/P
nvlEpyuP21dbUpAWejcrFE102Hbi+C2y93ETpkP7Sf48afd4tyvRi+StZWss
iC+4uDROhRGu4JoZPzyX+EUlH2NytofoxoJx4zeEM0YSIjOmyfGsgwZOWc0U
Xk9NCgfXUlA/6sDUI3k3aHS1Tzzhm9D3tsN0onPzDws5CIVQ4G0Q3Mj3hPiL
p7n9TXsKrtNrE1IvEw7ydgg6oE/8TYi/w+AIBV3e0dXOByg06hfPuw7yubj2
G3cpk+twlmK07SM6ZieTTCO6tOriVg6N5POuc4OMZRspaKQ8Xma4jILYGeMz
yqTPHCftSrVWDvRDK7aPkz5XzaSHHXlBdNzSTmSvAwfqf9xDVphwsJYRpHVC
lwPVOQ3vbI9wUBebyMCRf/Piw8M8wYFN/PUbew05kLYPL1l7g4P7GVZ1lx9y
0NGl5cD7ioP1nXfvb0zloFrBWYvrMwe59jFrZns5mL/nwerA3xxc0oikmS0n
XFduK7NyM4WCqrGNN1QJD9SdnneQ8FTaRBrnCbkP+z6K82jcJtc9Wb3Y9RG5
H72pmv89J/c38c3jRsIZF9l1a+cTPlOV+sucJPnRW9Ak6Q3JAXrrDPK3Ep9W
XCx2xoPs+Tc+v4EasvfFzHO6wsQ3pvbsX2ZPeLBgfc3OhaRvMn27+HoIJ3L4
2Qf4ukh/l/7S9CD1938ymzX+1aTnYyIkF4QaHgqLJ/5iVH7Y0oz0+cTjH2ct
SJ95WfH/7SN6Y/VUpjWM5AG5xhWJW4hvtIzc9Wy+RmHx6akci60U5l411hKt
InnYSr38uSoHJ1Mc4uY7sFEdWi5TasnCOy+zVY4Co9iU6ZtTYjGM4hfpnAq3
QcQ8S1v+yrkf/62ZEJNx6IVH8Pmf9Y+7ob239dgzny7YaQ5Mf7zXgUOab5tW
tbdCswb9d143I8C/aMfWmkY45MpE/Nb6guxgqWcOCxrQJLSDEv5bh0/ZTcHW
G+pg2si/Tt66Fss3fFkVkF+D4vQ8TamWalTazcQt2liNc72zK4ajqxC+xL67
/EQVTIP8R/pkqrBcznjCe3sVpB7Gvj1jVAWzTSF+yvlVYMVOcNN0qlH76smh
NJEa/A587b1ZoBZLGCorqnNrcdIkur7tRR3M8hzznyTV43LzQi3Woi+wLFii
+aqoEdHupoaxA82Ya/zn8y/XNgTeWc3tkfgV61KbknclMvGcZ8Gm1A89aHN/
5GYy2IewoxruHMFB/NY6Hb1IdBjdu2tlv3eO4K7p2ANNotf3hdI26luwoXgl
r0l3Nwdby05sLakgnNfnyt1G+mL664DYxxtkX6MP/IgnPtJsuf7FTzJP00cy
g8LJHLnsOydVRjhV3ll4/gaiD1z8JRnbyTy12Pa/ESG8+fPb5sxDJLdkivu4
qr8k/S6Y99H/IoVA26+R+bMc8DUFOyUfJn1vUTk/wcdGgUj6HT3WCLgXLFwf
/HgQajUZ9jItPejcP/NBjqsd7rTKgy1GdVherrY6/HUxRI4YJjy9mImxXSdt
j7bFQ3y0LvGmUTDopw7efOfyDPRtRnM3vHAGTSHjRJ6lA+hWv34d/+0AhtmJ
OyGVD0GbYZjxuvqA9vBLDLdTOHRWfCvfd+Mdks8JpktE5OGUwjGjV98qsOe3
k3KgWis+8nlvSbLuwb5H11t3xw7CqePl789HR1HqxeMya018waRRRMeLA/bs
8IEH84h/XsmbW7yYgs+PYwJLSR48J99U3hzNBu8ZSfnVr0exp3lWwXPTEASU
FfbuofVC6Gr/gTlibbhV+8N2W3AN+hrNyuc+LkDywfUrm91Skdx0WlJyURRo
L31nEiT9wHgiNJzf6Az6xF4zMwbhrJ5pzcuHrxA/3LXFztkC9I59dVuF7UFf
8vemylZ3MHeYLSzreQHVv7cFJWdjEOcdg6sv06Hz9td7w6Qi7JoaDQ+cWweV
AwNSt+e2Y/3Agk93VvRC6W/pGcbQIIY2+ouGaI7CaCvf/pd6JF97PTXnoxP+
qDUUoa2nMCxT4e5/l4KHon3YjzcUNvRrufqTOUmJ8ryoQXjBekn0591ET2xr
YrSliH/s3Xkx/h7xi2mKq62XPPYvuTgWSHRF0r7TwoPoyYN5zLrL5LyHH22V
UoherTlS0VjIIM/3L+HtI3yrzfkVep1wzh9te8+5D0m+uaPX22RK9Of915es
/RTyj64WPryWQvypJ58bib7mjJvfGOzkwEVs3dXnZRw0no2QHyMcwVmn3eLy
gYO/57lfKjA42DX3ypfHRI8UB7dJGpDjF39XCjGmOBgx0jk8Q+a2cZQeZriA
6N2xi14tpL/RNqPCqUvIvHO9/jSxiPC84qVnYsRPXdUn92RwURh3mI5dS86T
KZxMIdELwg3Wy9t/cUA7/vlm0wwHAved0oVpFMQDLBJA5qZ66yu7f69rr+Jh
bi5EdJoxT8yFXEf57X3rK6WILq9aJDqzg0LvmE1MD/G38NB4q2vEB8Ve3zEK
I75o9lFc77kuBffsiIP3CPcfCNUK9jOhUPVIrVyY+PuSF6LHdttScKO9OLHk
PunH2oxIDw+ynzNZqneIj5S/0A94Svjj4iea3ZUE8thkJCOO5MfikSUf5hAf
SSosuwjS15NHNlkfIHzgu0Jt2yKy/xr5Kq5RRP+tPvMlryP96/x4+9Mr0u/i
ybMvRElf5UX4VMJJNbuaKrCQ1CaGfooAef71nPz2HcR3tiy9uu8RyaMN8w7K
vyD5gHajcnZBBuFKF24PCaI/I/4rHNZdp5B6SNLxnDSFuvrtyfr5HPw+lJC/
Zy0H4S7G+T4KbBwbmP85cWQUln08O5/Kj4DmeHB0ucAQzDzO63oE9ZN81K0g
+bcHi1j70h1uMKGy/XHFf9s74DX7YiZtXQsqDmyT7Cr6AkN60WTUwnpIJdDi
z+XVwDtu9dV3Ryrx5Sc7Yqd3Ocqut82MGZeidlakziy6BLfkDjxO3VcMd1uJ
tbyrivC+q4THYnshxObmF1+6WYAOv6ju7V0MVHJ1q41eY0C8W23lZjEGxqYc
H6MmHyJruEVqQ/LBf0HNaE5UPqZisv573ZUPSw7f5KnN5Lj8PKXGRwyY+hmz
2uYV4AdjGU0xtQDFj93mlvoWYkHxEq/bGUVgnddmPJUtAV/rvDPyoqWIWz1v
fM3Lcvw+QuPqa6rEHLvEeAvXWrRpOSrGKjXAeTqc/iu8Cdt0462VqtpgF1vr
PPKuC0lc0o1V7j3IThR2jNfsR/WLyzXDXwexs/yu8FmREXSP5p5Y2DUKlOho
FO1go7KS9firONmnHoXw74UkN0V8uptAfGTiQeaoDeFEXQXRkVmS78R9PbeP
El+QUZDZXEQ4tnrn6znVJC8Y8n4/FE76z1z38Mtxwid6Mo9WqJH8manb99WU
zGHL01X83k5kfqnCNp3tZD4XbJ5nGU72J7lubXo4GxW/p0tSekbxmJ35/T7P
MEZc7nEZ1fRh8qGhWNK+LmQXq/I6cjfiVBK9/m9nOUR+uvVPin+Ezk6lYRuR
FBiVpvrLnI0C87yOprl1AOgXHyikTT8BTXR3mW+qCxh2Kg07npC8/issK/TT
E4RvLteJ+kKOk6l82nk7GoGBu9bp96ZCfPi5he7ZAqgb92fsKK5G0wmVtOpz
HVhReeDPmq5eDPX2jrYmDEEwa/OrK/2juLT+yKMQwnPDW6OtaO85OBuZ3pFF
cqD/9tG3gXwkJyPj0VaSR+uKb/3XQmeDueb70nTjUXTkXtqXnDeIKttLjha3
ezCg6bV3y7JWMA+bin1bXo0fQ287zYIZYB5wmZvkkgKGaVb7VlokGAttWQVr
fMH4wXbWZD0ArdUxsPAY8Y8T71Vfx5qBNlr051jOddAkogJUAu9BVayhWyHK
E+FcVp4V24PB/3HekYOL3mDMzeDHmNYHMAvLZbfUfsLGrPHMR4YNyLZYL3Sm
/ytufp28tc26Dzm6243OjAxhu/Vq2XVkL91+5VIdqWysvxdl+pDkYS5s692u
QubiTdo8+ccUZB/r3KkgefG61KpdSRUUhl4FX9tGdEVPKk8q+Z9esEb47hC+
8OkpfxBL6oEblTlvSA5N50pWf9BGYc+s5dNPRI+YD1RGi0gOCX8VZH+NcIah
deEFi1iig52GSts8iT9tZlySNyOcEEf7bkx0dNfbpX1xcyjs3FHk9oLMb+rR
vtAWR5LTo23UVu7h4La96Jx9f9iIfVHgw6klvGjAkRfOZIPyu3/xLbmeOvay
G5aFbBzoqdPW72GjfVvqtX4+wgNNu/TV93Fgyx5SN7nKQVRP8t9nAYQvKsal
ooj/1NYJBjQT/lCVX/HKZpy8z5Pt6w25CYe9LpL7zE9hG8ViDq+iIDDm9CFH
gkKFU/zoH+IDPJ13CrZsI3wWeJn5UI7COtcrkcK7KJRtsOVjKhF9z9fZUUau
S8Nwn0f2XpLvV2kmviF1XOMMdzT5fpHg6ZAyctwGrdJHxuQ8IV3TPz2Ek1Lj
tvL0EH/Zd1ImdDmpXN9s1+0mr39dPtlveifx40Qd/xrCV/VnZYc6DpG9ZHm3
9hG/kbWQ9T1MfCb3t8pNmVsUGAPrzR64Em7xmN+lH0Ber47h1/eacNoCZ69/
PKBuMSysnk/2Wag5soTowLnkc53KRAf6158ybyW+77KEo/+J+EIuxbVXkvBI
9qXC4zOk7sxcPylBqvlx0x27yPPz1U+pXyP9tlnzqNWM9FvEIEqhnehLca05
91+iN35DG+o/Ef1JeP9l5j3Ro8TR/AAL4vO+UjMKekIkD5QPfU9YTvLbo73S
rSGjUNTYF7YyaBjb+rwepC0aRFL0IgH+ZX2Ieyz6kWecCXrKqL/fcDvidCcp
j6QmMPsP7Q00qscP95nbcn+qEKcXfXZ+bRkSNYKis3qLEWxjlXaMVQDVO1Vj
W/TyweDxj4ll5kDW/EDD8I4PMJALzLcXzoSZBSfb+Fo6rFq/7t6+6j3K3CW0
vixKQ7joNouHO1Mx5b61VsyL7PFvtvnapSkwS4uXnUhLxtBm+VsP7yRDSWCR
BOd8MsqcZBQeGiWj1oovoOxBMsysFxq/KUqG+1rm4i/S5Lx5An5S2SlQ4vkR
4OmYCp04v4Epehrs5RdvX9r8Hqp2lPzZVxkQaQ91cxzLQvicpMeOS3LBFxCz
XnYtAy2Os19qvhUSP4r01S/5RPj++VPVkc/Y+Le25qxhHVYdWOGqR3iluvp4
Jq90O76fyS7aQ/gkVfc/adGRXuQul0/smRlApVbp4+PkPr9e1Nd2NGYULTcl
kuaKk73RyikvWsdB5+MtR0oJjwikl71MJvO5z0xjub4DyY2W77SWRpPcMsnt
J5pHQWuueO66zxQsfo6MqxD+OMOf8ieKzFEcr21cBpkrXd/5+2JIjhj8G1W8
m+Sbs1e1zhqdJnvBy9dURvj7TPoh8wFhDpxWzr3WmsxCW/m7gNhTI5i7+pB+
buoARH/9Yd7v7ka4yLkfWWdb0Zd/95ewYS2+6Nu8mWksglSzvlS5QSZ0nkSI
HX3wBlby5tNv88IR/o61KmNZAGhq8X8+/PUGs9ffYnWIN2jB4Xza08+henbr
p+apMNASB99Hc79BWdyfXVUtmfhS8qN/v2gJbObY+r2ZU49Dy7zYCauZmEwN
2sp/vx+dOReyhvKHMWW/5quaMwvW5hvudQgQjtqxeFcK0ZHhiidDUiSPl37Q
NNAm/mEukOHu5kFy69umlw0X2VjqMWv/QGYUjJL3UdcuD0KFXqFxamEPCjfk
X/c/2ALLP1zuOWOVMNunXCrfmY+s81R45udkiJ/9+9n1UAToC0LVnW/4EI4o
DjW9+AD07WpZkfuJfzR4GO25bwHaFmHjG4nWUD2xUpqeRgetICSrJtMbY/x1
JrpW4bDSCb7r5/IOUip/LCcv5KHSL0D9k2oFVOKC9D53NcJMbOmqi2ZM9EV1
cjnl90PP7ERWc8swGMVtnQscyfWmex5ym8eB0rM2MXcmB5eWRror6hMdKRBd
VvaCQnvG9A1hovcX1+ccNCc5Qm7+DqfsFgrdFcv83hL/iFc6/02E5M8z18I8
i8njP4G8gfVER7S2xpd2kfyhaKXky0vm5ukUd2JPJsnZ1YrVxuHEJ3r8zLpJ
/vDZUGQur0P0pALXFgtQKHDRX/D5IwcXJEJVIgw4mC857crVzUbohs9pIYZs
3DjlbarbwQKzRK7F+woL99w2vaMvZiGr/XTOTPMo1ArX1Bt/HsWLNdadCwdG
0e+denzXOhbKpZztBG6ysHP//v0TtSxUfi8X1yY568wWKJd7sqGRzI2sTjbo
DL2m5g0crLkSp5FvyEHivZ/vlZ5y4DexIPFNCgf39rZGJRGesRDncsrp4cCk
d/zSim8cFFddOZJGuChL4zldk/iNYG8W/v0+m9l9NUP4X+WTc28hfqixJlmZ
QY6LmPUomf+Dg/uXehfMGya89CE85kAHB6GFc455VnNw9EH9nl9EV0X+dg1z
SI5psf/2dX4ieXxcatcw4d9Y/bu3uBM4CNCVFTicxoH9rVn+H0UcyP26X3ym
nXyeI5sd502RPB8yqTgqTKH5ufV0CfGndHNe3fsGFF5dsBuyI9yituu9SawX
BexOOx0ZRaEkU0DFivDJnhGTAdMC0o8FtXMnSG44q70nye/fz7ey1YUCiZ90
Ht4rJkVyRKdgHn1dE4W2DT/WTJPnG+QDmjyJb0i6CQcXZ5O9ydxziT+S6Mev
FSnOd8jrCnQM3lUkPLdY/VZdJQevr+NVpgQHvSFFNoEr2WjaXur//skoFj7M
7llkMIz7HXNcUm8PYKB0Vy/v8l74NhvsaubrglypEJ+kRQsOBznm7Kuuh8Ki
7oKy6kq4rJxIN9r9CcXbrH76XStAYNLByRkqB1Kji83njmdAaubcrp5jaXDP
oH+IDCO6nnu61UI5CbV3FFsq5BNIjjvf1NcZizGxnU4H+GNQe9JHLy42GnTX
j6ZXvKJA19g1e+R9JFRVLZSfLY5EbX1+0ROfCKgKKwp93x2BWlFuk7NzIsD/
+cEA71A4jPLmRg4Nk3r1/snQBeT55xoWn8jeM4ckTx+Lj4DO34ees4qRsDpm
nHP6TyTCz8tk1/JFw6j4aF6Xw2vwLyya99M8luzrlbydCxNg9H3VgGlEEqZc
x7MiDqcgTvXpKqG890h+P5p4yO8DfmSWHVOVY8BTI/9YzWwxLE2/BHTHfMYS
hxe7P5yoRwKTsYYl2IKAvSo3Vw92wnNFy3CPSC8qo6uM3j0dgNZim+ub7Iax
qoN1OTxhFFvm7c/5bycbZt60H3NJbhtq+DrQ0MVB/+yct//yStSydtl+kkuS
3zWfqn1DocM8OL2azM2m5dpmcoRn1ZYq7w0n/pG0JyY+vJL4x7obYf4kp2xL
q22dJr6j9NevJPwmmaM76o46JJc9XnbigoIDByxb1WrTC2xc0wpISb43ioCX
B9513R2Cym0lyw0qfcguV9P2vNUJY2l6kW3HFwyJubx7TUTEMqzpOsOe5PQw
d41Jw/dg9inmpG1IAJ1bSWylXCRoeh1iT0VCQLO+pLYMwWB+1L3rTPrE3KzU
tG5OHPivvg/1paWBNuszLyw7Hxv0PQ/Xva3AoYKOG6LBjZj/KIUv9WoP2vjP
1x0+MAj34tUGve0jWN/1OGvzGjbSq/7UhBlxkHSb2zv/DwfbPlTU/yS5bwWf
0JH8xYTPlo5l89I5GGmZ7xZx5N/vVa3pLtyjaIpXlHu/ZRCmsw2pGz51I+tb
RvjhqmbYN5txtI9Xwn5f2oDt5nxYHb273PRWMpkPYf6mX+GgK9h/VFXyAcPb
d8jsP8IfLsEO3gXEP2LDM+KbLUH3VnITXXILqtyP6j+IPARDoboreK0f+NUL
zHQbyLzFNL03509F7tpx2Z1VDFg+cNMI/FSF7LesK47nWvAyQn21S3k3fD9y
awmwBmDPt1jaKG4ESQeuDq6aYeHEz50x6tocLBSy/q2ygMLcgsGWOdeIzjX+
4UkiemLDs07tOpkHr1+Xbe4QfajKq7B4TfzhhGLBwRGSO9V0ZG7Hk9qh6GNz
jHxfPGf63RPiG3Vxu8tulFJImY3ao07yho7ruNelYApN8yRHFtsRHXp20FCe
cE7zuWO0BA4HCVKCD76Q+2rRvIraQbFh+lnhe4si4buznbo6F1jYauafbWkz
it8LqnvjXEdwO/B+xM2UYWRz851O5SNVXyU9N3YICyW5hz09hsDhNf/l/I7M
G7cdY+3SYfRavxZoDxzGM5ku7pN7R8AzHs8jPTCC+JfcYms8ie94G+vxbGCB
qrmzIj+OhVfSNS/vibCxz/WKa85NNmwXFV86nMuGqKrc8oc/2MjtbzheuoYD
s4+8ZxSVOVh81aXS9wTh0meHryucJ7pds81v9UUO4hrfCC4kPqT/aybY4xTR
+WS5S6sPclCu5KJwRpYDG47BziUkbzXmKC01m2ZDoNoyZGUHuf6jdWWWH9nQ
P3d8o0o0G82iupvqvNkQ601ZfduNDd5T1IIlT9g4OzJlbBnCxsSvxZWd5Pjq
PpuYXjbh//VivhqbOFg3mVgcf5mDjmj3Ik3iOztv15a19nEgJCb0WlqM8Eh/
0UujIxTuZYZPjVhTEJ2RKd7oTcEhmPXgTwzhksSmXi/i+zYG+qO9hRS2ev0n
W0n8YeS386oPRA8s+LxCw0jePGo1ov+5hMK1z4ff+n6gsOplrewXMj8tV5LE
Re8TvvptWaeyn4JJzeqPpzpJju3sMFhEOLAeJgWGu9kYqmM++6dX2288Si0w
HcbtwThfR70BrOPtsI2P68FGrouRPY+/Yt5ty5MTBk3I0JcZtzKvxdywFQU3
v5RC88f609pGBdDsrGKsKCAcsUzdZZlnGsaM/txwcHmL5MP7fvz1iIPq28Cg
0BNEn7PsPO2OEt3/tV7cTikUDA2BrgU8QaBbB47LvwmE0WWHL2u/BUA1VE6M
SvGHkUNp/tMqklPHAqzrtpFqlRWytdgPDIeBC/b3/WAUK2dvfJpUl0DR88p+
YJrPq8vZ4Qdxy8vG49v9QLM1kGlU8oPq6jv2wzp+CM/ZOS+GTs5XOoGmL+S8
Ql277Reeg8EvuPmiInm/R8K/FjgGkNzRbix1NhDh9984ci0JgpFg9osIVijE
x8Vuzewl++9yynTZ7hiMpV+IrqMlYurn7/+YSqkYknI40meRBZ3tK+/zMRg4
2mQ/P/lkKSbtFLfdO1iLlt3Sp98akfuYrJ2e9+kr+L6e8wz52gO/xVs89QJJ
zj9to86IHcZM+bRyKslhl3p2iJy6SubuOPf+RaYcPPi4Yvbfz38Xt65QunqW
gpH2gU8GfiQnNOzavZ7kj6NOTK7Dnwin88dfukZyp33hhbDbpLq8mL24gHy/
W/xcgXQqySff+k02eVKY/Cu+bqMGhe8H6GnfPpNcpW0uO/yNDZMNXRNnnFjQ
3n/03cW1I2B5HD1/99UATPYny5iv6MHvgZ8pHp5tMJYdU/+2oR7eTrdCWWQe
dJw+rXmulA+p7YEsmR3pSH52AoeWvsPY2VfnVyTHQ9UtPnXlYByMegSMf0Ul
omy2O6diZRoCW4/dTFbPhXq/+JcNop/wSYJLTPNqHQbSzrY0XGyD+dW9G4qn
+1B1ZFnHBNGVqos3b8pSo9BV8769JJUNm6/ZDX9IrhP9xry8WYLkcIUFkFQj
eVr2uFc+ycelw9vWpN/jQMuyKvbofjb4BDX1RSdGsDcdAnxig5h+eOQz/4du
7LmaLhlS1Iw+8TmsWv1KlJVt09xwKh+qp3n0s0KTEe6w4VK/agSMgtYn7Y/1
Af3db3Wehc6gJ2gutZpzC7TPf0YEa26AfuJwjfolO6gONCbyHXWF+Nu7AztO
+UN19PXs30WvUWYbm5uu/B5KASISpjWF2Nd0R/Lzk1oENI/Ve0e2QWXN9dhV
f3rwWlTDsn1wEFMvo2/VnhhFxbF7HxYTfrIw043Wcyf69ke40l+KAmeI0dBK
uECq74eyYRKFnz5rmWak34If2X0uDYQz5LK9/IlPbJj4Ov6rjfDFkNq5UMIj
Pks0LeyIbwgu96GFEt9w/aYfjIx/v4+1S9MOIj6yq2tyrQ3xHbPilm/yxHcM
8h6ENhPOu+7+8TPR3W4VLn/TADaSZtIm+oJY+D3froRuNAquFrFnJtQw+IQM
xuOMhyD4XVnKoIvk0d4DGyw8++HvY33+nkcfDqqfojsM9+J7kfnSBam9sP2l
kZb6tRcxz2UvVhv24fQnQdfVEv04JqR23FhgAB9HF04LCg3CxXZYlkdsCN8i
5HstBIdxtD/3Ten4MIr7nam3KSOoyFEMySH3yyjlHG1PwyhszpsIjyixEMhj
wbP0EQvxAdseNOYRH3Ys4OLuZUGv3zmw5ScLAkWbBIT/sBA8nlMnTB679gi9
+06eLy1f8vV9CQtpAtsyfUNY4Gi+2bzzGgszv/qWT+9igXZYZO+OP6Nw3SX3
WLl0FFJVu2ddXxCOcu84KGE7iqS3uZNKl0fRvtDCXtiKHGeyTFAyYBTHP7R5
sFpGcVFMpd9jJwvVC8+s+/SahWbJY/Q569gQrqu6UUF8Ju2Umqi/IAdh1i6B
EmSOv21/oML/hQP278a1YST/aX7SF/tJeJDDuSOmQXihtN7k0fwACiqVIgz7
eJIDuA4P6KVTCJKQe5FI+MI2VVjqDfGLsWv/WV1PoeD29pDZszAKmYyQ80bE
N/5ySkPCNYmufFsdfZ1NOCvvwRcTfQ52tCUL2JmyIfVwb5si0afE0Kng6vhh
7LDIenHYZwANVzfPac7pwceZPH9b+a/YpR//hqI3IvxXb2bz1WooDKwUmREq
QdmK3+XD2/NQdq7lnLnNe4Q/SXNzO5KE5Ld+WfRXryEee4SfdTscqp93rx7l
fgXm36Nfb+v4Q3zo6vn1/35ufGNA9szYM9ANXyZ7bnwKxs3G7/0OT8CgK9pf
j30MuvveFv7bpPJOf/LKewzV7GmJpbpPQH+6ZOHhZZ5QTfZ68qyF1Jp1ir8f
PQX945IZ1bleUG2aOnpfxQuMB7eWfN1CqgSb5l/7FLSU459Mdz6Fai9d9aQ1
Oc+pfbAz6glU8yeEWT/I++xf+qHFj1T5TKRnPgZNSOhpXgR5P6c7D8OinsLo
2lyLYn9vMIIqfYwsiQ9tfF3tWf0CtLRDz6fsQ8Gf2NkTczgaY9z6im0zb7DA
PjPnWUcaZE9xHVz1ORe33inecCX3jc/orV10QTX69I81XxxpRJ/vTY0DfV/h
9VzK4pVsL5IUXAbb+AexJ8pQS11iBAaXG0tljrGQ+PgnwyaTjftC4+XBgYRH
NnIdfitOwVRJYXew9T/fKFVfFkFBW/fSNf5ckkf/Czn17d/f39ukckyJf6wN
G1h6hfCs4Dy3jHvk+R2fejuEw4m/DK0K57Ek/vJR6JHzUgqW3v2NGdc4cHKK
1fAxYONg351yHu9R8Gz8mpdTP4TTNk9zby7th9SmXq87kUxskegprfNtgV5V
ovu5C3Vg/N7psEevDNEF3tZWjwug1HRjbwZPDoyEj8kWLs6EyJ5Lyn+NCY+q
dQ/U/MzC1Nec63xu+Sgur7Q0qCmBS4L9zNzUGsJrPitZq5qxk3Mg55UUE5OM
mepun0GYd67VjS0YgYhBoO3mYRZ8z/boN+3iQG2TBc9ykoebAwq/DZK8NLb8
J/MV2SfX2cMr/4pQYOe6Kag/IPs2wLHU0WLj6bE976J4RrHX+fHDHJVBNAVr
lVWNEf+4Z219+mALDDjs27f3VEF2bSCLrs1AWaKo4bXbKRjz/xumpUt4Knzd
fGEaySdxP/Z6FT0EbVp8KM3QDvTWuLl/mqxBiznK4xhuD4bQiR0Ca9zAeNqx
+LLoC3hn2PZUdcTA4NOSD82LMzCV7Xpfl16MVzN3xKqpOsi18bzNvt8Bm6ij
mQrfenHY/Ss64oZwbaHG2+t1pA8GdhLXktg4lm+4biCNQ/bY0KNXlejEm+mm
zSQPyAfvzz1HcoSqYoKrL+n/X5XdU0JfKPBI7OflJX6xmHfe3H3NFHJe1q8X
Jb4xEmjrOUt8w+CWq+JqkletrHeePkR4Q0Ohze0Q8Y2mtNnM9YTjJpRP/VSu
4kDG8PXvcnK/RYSLp/zOsHH0/C7l+5IsZKeFrBl9MoJ7+JGc6TcEya1XhLXO
Ej05lzohI9SHF8clFfb/6QZr9z0t1/1MdF6f8kmd+QqzzRcjw6w68OjF7QmB
9nbkPnPoUZbsQEBpH/uN3FfYPNIQn+juRMj+Q356j5gwd69WXlTcjUpuMeYP
wV4oObevM77YB0mtjvajQf1wtfwjmps+gBbJuLff4gex4oDnZKjtEE7sVLzn
uXIY7a7b9p0gPMMI8wrExDDEbY89TpMfgUtXPDNVbwRFRbL2VUYjKKnQVtl8
agQP1M5x58iNQC/IaODOn2G4TMbvrPowDJsjh4UHrwxjl6m/mfTiYWzw8KTf
JNyE5HkVanpDiBX03eG6cAhn17kmrGkahFzFt7KfhYPoMzivVNA6iLqbEfnW
4kOQn1e/LTtwCE+XH19boTKMIcOy3pEFI0jQ+tV1a2gEu4qVv6tVktxQa7x5
XjQLS9Z1ipwzIfz8nH7WhJsD6Ym+v/7OJBfd+6po0Ev8XCYjV0KGQqrKwOMf
JF/GLTkpqO1IcmYfzTvGh/CIg22CNMkFTfdY89xfER855xiV4EVBxHi6euUt
ohc7TT4zD1BYY11zIGmcg2wlOb5pMw4aNr774efBxm09aNiRfl86LW1azjMC
bp3OzlVcgxBRbui/trEX9o53uU99/Irq8p13soIbUTw0/7FrUxUSWcdF6qaL
YCboXc13JxtxioI14eEpEPev8vnWFQv+I+JMlxfhMPqoYCre8gLMbPvh8mbC
90OzKrw8nqAtP6x5ar8b6M9N+fPdXUBjNstf0yFcf+70vCPqD0EvnhLLlHEB
vTrOdEOTK+haDp0bRd2hmiOt+K6C+IfLUvmWd8QHGmprjTW9EW4/XvM9kLx+
QF79+SRfGF2/nfvomh/oPaLUUCnhjfu3Pe3SSO1ftjxHlnDJJi8DscO+YFqf
KtgqSM5bmyC1T/sZ2e/6Bc1Hyef7dXK+s5kHGAsu6qsPPSKv+2j3TQHyOZyk
RY9Ju0A1MCdR6R6p963HTS0fQVV6yk7/MfGZ7PVWczq9QX9vz9LKCyDXz3W5
ly8c/Doh3f/djkVLDLdnV2AKFtwLLOGryUbHyh6zjU7FSK402Umxq3FPo350
yLsJu24OB61f34XO3YOuqX978TSLLdvMHES4dpc9s2YEgnUjc6hKFmwXSiQq
LuFgn6V5THYtB68F9/83QPp96UniAjk3wq3eic0NJH+6/1j+pJ9wK338nKjR
v7/nHRzZ205qnYzipRPFxGeOePUsT6bga3R+7g8PCtH3XG9eOER0dlVgysU6
DjoTft7NW8jB+kt28o5FLHgqGNPjikbg+fOxzr7eQdg+Ud/4RrEPIU6WoS9k
mRC66S42p60FRjwqQ06f6nGK/fXWzu5KbIh59WPEtBRHC7ICrHyKEd7tFhW6
qBjPL2+TjKwqAYsTvVhjRwXEbfzmOXNqsY1usTY2swlbLqz1VLvQiUDr1o0C
ziSXbqKHhLKHkcq/t/MZyZHnKgyeTuWyIa4iqmNI+D5+7ee3BZso0G6mvZY0
+vf3I5fn7yZVLHmDX/96krNXvuMt8uJgld9m6TxjNhrGk0rZSqNQWntA3Sdo
EKlnlSd87HswL8p1iZVVK6I/P1smLF+DspiuZ1tSC2DglR2wFWkwYjbEJz+M
Bn3OU9upOH8wjI+v/MLlBtqyybDRyw6g0fxfHHpIOMRf0by1nDxen166/Ko7
mFvDQmYQiGThElFF3jgwVqnPUTmQifcNF/9qx5VgoYtEenB/PeSKbp15Qrj0
566B89sD+nAgdfbYaalhKMnonuEme2tz9dPP411sGMipblAj/U+4/XWRA/FJ
xvd1dO3nxB+cM/i5sygEJyXtOkjywndHs3OOxCeWzWRxbyc+svPIiS0xtRTu
Bt4fSyW+USbo/aCe+IZh3qkrrBAKeyNjeN4RHVn7m2/sMeENk2+G2WeIb5y9
Yly+eDsHPCVcUefAhtrlVYzY7lGg4VRPDdHVb06pek+fD4JvaZHvluI+nMzV
PCdW340/84/dOrumE1v4vdcm3moF32xU/oLeRqjyJu0dt2zA/p+vzu6YqkPC
Bv2pYeM67OO1lvf0qkOA3wuJvcb1kFl4YdPLsgYc3rVt27zERmw8MM048b0Z
bUVep/fQ2+C1raX4ouxXDHxu87RkdhGu0J27UKkbZq7TypXGPeh7xqWZc6UX
uYxzdJH9fdiZoOp1cawPlLfOIa2b/fA0tmooqeyHzS9/ptHffuxi7+79sngA
t4vMTo9N9+P6JT7BlPJ+2El5fHB37MfNwzWLslf1o1N23kRuTB8OP5p19ZPq
Q2fE3ImpuF4YPlO20JfrxYXJaNG7tT3Ivazzda53D2QjPSSiHHswanSsYsnr
HgQt59d+v7QX9IklC4YLe9FmtVo2M68PTM6mw6WT/bDM8xvyPTuIzsWPzJVJ
bkv92/nWRmUE7I5Urg9uo7ikl1qjH8qC+KGTrIJ7bEy/EN/8RpL4+pqmV0/D
ORhb+cjj0iQHkq2sC07bKQhP3NE/fpLkgiCGMrcJhY7k/D17SRUqXZny7gTh
VblxnovSFDysLU0XM4lv+Fl7JZqQ87WS7vC9YINriY/YtDaZv02TzR+Ir958
/Dkp4DbJufkCHxzTe8EJ0zs/UdmJzl3Xtv8814TiOlZ9l2c1Eqd9hCrmF0Nq
yPL65+wP0FnXZ3LFNhmyXmv+KCoTzlgoGZROBSFcla5qzPYF7Vvb1Ipyovft
4m9ubXEB48CiZG9POmj2M3vGJJxAK72lr+zmBNXMNI2lvXQwTi+XWfPv7zhH
cxX7et2gun5hZh4v8Yly0yiXRz6g9eo8Kmh4DmZ31AMzlUAwnyqPRz0LgurS
I9r3PUNhVLJC4atjOMZsBj5yTkdAtuxz6/HcCNCtdY/fjY2A+IvntzKFI8B/
OnyvtnA4GMONKc43Q0BTPV7Mkn8FxnvtWPbbADAXKwzJbiT+s22BQ/hbwkUW
49EubA/Q3gY6pp8lPqJ2Ne/5bmeoHjF4wi4gn9vv17swPAB9hfp61lZyndJd
P0+aPUb4Kt10gWxfhC9Wb9/17/8ZUo1iL7x4De/qoF1yf5KhlCpYe+5XNpYP
1zV3HCvB5Lx7qk+sa3H91JEvZSotOHN23CslmYn1gb5rCmX7cWLeQP+PEcLp
ba/luAJHsdhRa7naaTZ4RG9MRl7ioHSWP6dzHoUXLfT0TFMKxbt3PY8juWKu
dn5CE9GR6Zez//7JClrt4seuVlFov/x4ayvJpaVO7h8eEQ7JHlJUeEe4Ze1/
R9dVEo4JKuVTKFxLzhtuGz0XwIHbYoFfKzPYmL+8Je6MHgtq4Z9i2cdJLjv4
elW5/yCW1gRG3TjZB6Mky1rBUSbeWg9fm3rTjiXXtz85W9mEw/Fny7JtGyDe
9qssProOy5zXyK/WrEOfZH+eANGH6sY1IbeWNML3+K9Nr661olBt9aTztS5E
XdJJHtvfi8BcmbabLQNIeLbFXbZ9FAdD2FtjiP73H77TWmTKgXDOOf5nXBTu
3TK9I6FPQXH+DmlHwu87TlHZbTcorLA/IW4jR6GxbuKe0msO7hct8L/vRfxj
rfFQu9coeNWUeSPlh+BbXiZmqNcLOTGxC1+N2nFI+4TU+oN1WNBsJictVAzN
Ft7F6qczwGjjj5HQiYPRW4W7L1VfkdxTLpzt5glGbL5KjDMddHqIiKu1PWiL
ajX2iDqCJnN9e6OUB5jJ6l3aocQ/0m/ZXDIm5y8PjBR6k4msmx0reoQ/4W1b
qW2wVgMWvAjhVTjRiQiWxGvpr30IlPpeLGg0jPHDcrwpWiys+HVv9a8fbJgo
cXHP7+DgRc2tCQk9Ctef9af9+788/ty8QjXiBzcP62RYEn+4eHD2ojvpu+Er
o58hJD+8aLLuNy+h8Kq88PR4BuHRpSoetqEUJM/OC+iyo6Dp0iEfrUjBLPOz
0+oGDo4VLnP0UuDgelvZvRwVNjYIHNvvVjWKIa5vNZ0fh8Gs7X57YN4g0hw+
fPEtJv3qzts9dowJucdlT4OE29Bypm3yY/AXiHlqx0Rb1GKDzRL+ib4KbNHk
+7hkbimim6sLOz8Vw+XJiYbgpiJ4n0rwKJksQvgNZ8ZZWgl+W97sFmz7hLls
lwxtq3KYVpz3FHhbCQfz9FX9e2thqP1ORP9UPZpmv1iFe3zBxvvs2cuFTVgz
dXLef/0tOFTecbatvQ0SxnFu3/w6YHdBpEGMqxMBhYrrl4uRvKY2M0rr6YJA
p6XJR2kmlpW0hDB3M3HvQkn7ig1MPEo0aVzV0oXJO0/5l27tQoD9xl/DJzvx
LZ9FkzD4itTx9vZPxzowcDlHUV2jHbTmWeXR/9pgn7nv8KXgVvSMvMndt7EV
ThLd1/yXtmJEVKLgB8kn34qz3gQZt6G6/9ol9+l2BO979HVGoxNGrRULJl8z
sUEk6eDY7R4MzysqFKD3wTxQrp03cAC5A1/kX/oP4ei1YeHJ0yOovny3LqNk
FIpbSy6FdBM+WXg+qzGFjQSb0+feHSD5T+qKdE40B4p1Az0LiS+0BK0X4iaS
MF/kx07mHw5k40Xn7+zjoE1BXaKD7AeXR3wl106yJ5KpIrBn49L4NaEyTRZa
lsv8uXJzBF5PRY5klQxinjDXINeOPlg+MJ/PM9aFDNH87lWXmhGo2ifD4qpF
bvK2qIjGYrScbtBXPZ4NES4fpe8myTDSXHbxuXk0wseLG0KSX4JxtzRstac3
GLTfi14cJLld6KLt6E6yR/rlL2dyHEDfJODt9OUOycEy7V3UPdCX+2lVDT4A
42qR7ksVwiNpYnoSnl4IvzCm5j3iB/HVu3zf3n8J1fP/JS7oDgPjx/iGa1ei
wExPWO30MwZGe5SeRJongP+d+8RK5yS4m1Q8t+ZORvJeldcLepMR98qV432M
5P0/b/ksdqeAoZ4RnRCTDHpc3Op0lXcY0+E/7XItEUzJ56nmS+PBn/5SMtTk
Nfg9aGfy30SAGXkiaK9mMGgR0ZbO0/5gpqzpj08m17egySFotQfor04FnzlI
/E5i+mBj8X3QZsc8fMWJL4507FkqRa5LZf9vq5lHCN+8576RkA+Mfq4Okv/6
Ckamk/u2ZrxG4M+ve5cXp4BGn9pXtCIPy0X3d7ral0J2kbex8tF6BG/mm73d
24b0vDWlDrt7IGdue2151AAcok/wpy8dQVPfyzYBUxZMdp/1ftfChqLs9w+P
MzgYWit8/RbZewH7hc/MHxDO8BA0lH9DeNVvm3Lxv/9XFTd5upDox97xXrt/
v193mNrjXkh0REbr6YLhNKIXlzZYbvCjML+uOew04V412b5C/b8c3Kw/Zv3i
KgfX+pp4Fj5i44rGkMx+ORZGCm/al54bgVn/wcJ0viGIz6zXyLTqx7dDV5Z8
bO7BoQJ5E3N/JrZ1OW1UqfkKpcpKZ3S1w3i7c+8du3a88lLXjQzrwKuIB+It
Bl0ov5/pIc3oRlDn78zrZ/qwd24ts11yEBE/Dn7LIToVZ7tpqZUWGzk7215H
qnBQzOceNt7NgYF4mO4Jwk1nUtqOuN+j0KVx7Nc44fGG/3pCT94nuarBVnSL
OoUo/ciyB0Uc8GYWOglUsNEmupQTP4cF5jCn+TFtGMOFLj2v3PpgM17YfVC6
E9UebnnKJPeKf99baVtXCrOAFs2FB3Mgnvvlh+edt6DL6s2p7iK8bf1ol1KJ
L+iX9Vd5t7qCZhE3oetC8pEif9CZRXSo/vSYs/AW8Y+fC7ZvkCX5Z+A026Ih
Fgb/o+i842ps4zB+MiMqFAmVwpsQUknSdVKRkGSFECqV0DAi6RQR2ktTp703
7XHaU0N7qNOe55xEyX5vf/0+93OecT/jvr7XVc8oPmd9Y2smZF1af2ellkFq
NY+Qy/wmRIy8pDnM6wG170p/TM4gAkRcrxkdHoNZ14svfvsmsVTKowbjLMzI
ZumsaWbjKas4+8oJkju4I7Ld3ch5y5k4LE5ypa6kRThfIckXI6m8vCUcMHv+
CpYVcPDRMibvUBoHBoeaJB8HcoiOHh1vvMfByXn6r2X2cWBHVTl+pJ2Nlpl+
sS3kOB/ru5/6/SgLyVt1JA92TGCnA6fgQe4YbsXr3FTqGobZ5sC0mlMDuLBs
WWvdgl4UNC/h7K9tg5n4Lc2O4kbcLYwKd9OvxvpMTalKTgmmck16A44VQl9w
4nf1eDb03V5JV3VmwFop1uLg0/eY259h5UPqLteEVfVhGZhqi9gez8gCfam2
082qXKI/V634EwqRMJvmfGprMejXql5Y1ZVC35/l2ZpUAb3lUS97EqtBqfN+
UB33ARdGCk82qzSgZ/Frs0POjSh1VDPaEv0R124vn9ji1IQ/r2RiYiSbYW3w
6kCeYzM0JoxXToQ04+zY19GJR82o+3Es5eyGZkjue7P5vHsTHre9TLrW+xEL
VBx/5635iCfaLzT4iR/KEJa16LNrwAJnJwntt/XYFGkjcYj477yumwYiEx/w
NaRpfXjPB0zO2WbxuNWhwDz1VKRgA9jmpjxr7jUirSwhufdpE8Jy0iVtL7XC
1KlPYSV/J6IuPG0Mc+7BcoPIxwW1feBib9k5bTKIwsE9y4wHh7E3v/lHybIx
PPu4Yfne6nF0znh45wpP4mxx3Z+JpSz4LrK9GJjAgl6J+3J1fjaCpjkiySps
BB4ep949xMa65NEMwQ1sXFD4zB+Ty0Ii41lh8XIWDN6L91ycJlwqfhptqTSO
OJ9B2eP5I9juKLGerT+IdLfnyR3nmCj/VaDI1GyH5aaJiekPDdA3zf/+c7YM
7b7Hd4uFkvHy+YyvGSUVzC1hDQ15EaCMenQePU+4oXN3eOcTN1Cjso92mDwD
rTm/bWSZLWi8552T9In/6jGJeyVNuGHedOrb0BMwXnAd9m0iPv1BwWUuigv0
SxKguZ3kiorWy52BgWBmflOLsAqDfvGyu1RKDCiqVFs+nSQIHV23rcg7DQ28
khGDghkQqt351+9eNoROLT8U9zAPCm+edfBPFODdw8pv9ccZCJp35NLa9wz4
dazRiQtjQDbp5MiF1QzQf7evT9xdgPYdmtIp93NBqQ+4pLwjC9YpVkYBHu9A
DQ+/ITmYArEflpc8iuMgdml4vYxVBMQ4bSIee96Cce3Gn6oIH1BNKsu23nEF
bel6fgFnR1C1R3kk1Agvw35tFC4hfNx1SNN6OdGNu3dz4gQJR/oCHI5IeYDZ
JXSEd0cQdqmx9BEcjTlOwEL7/nTElA40XghiICt4xf0NAjXQGduQu2dZCzRK
RY3mG/cg0kWTZznvIE7NrAzXkRnFwBp1czOZCRweryirEWfBJnx37TUtNj6Y
sIzafrFx0tBWLFuf5FBBO2j6czCZwXUq8N/zg+Oqb0JJDlFkguteHQczDLWL
6whPhKR9Qi8Svnyz6qwfJ7y5v/bMjMgLDtImbrocO8pBqDt7vyCLDZEXdUnH
L7Hhpta0NeUVC6o3li7pNZrEVnHhpDWccYybFDebyo1humrydPj1EWRcCJNa
kT6EJErWqzWXBtF0OsRczHUAodtHEy/pD2BuXivCugbwi2vrh6qvg4i9Z/lu
1ethSFQeiNtlPIrHK82WztccxxxNRaZpZgIBhiHsPjU2fniUFd1qI/7IoOJm
rSIHntqeroHWHDwJvlAkQfb3lIFlzb/nd6nq8kpGhCNno8QXS+tykHqKb/29
ETaavL16Ssg4unNRD0dfTyIw5XmEwNcxPPja++7v7yFUHXXff3eAiWdettt+
q7dh9GKqqIHWB/yidpfzmRTB+Hbw5p/87yAW4B57pZn4meU97w59J37HmZVU
Z+AKyv439WxBMh5aKa4jJx1Ak6xaGBT4EtTgVYn7Bd5A36p3q6hJFNo/rpnn
U/QeSsfY685YlkKv5TZtHc9HnB3ZdNagohul4nvSGsQGYW8spbKnYRTrFiw+
Izo2AaudFxINSR6M1TI6P5nKhueftbobiW+oWKKtd/EfP2V94ltInrg8IZht
mEhyxcHAxK9JHHi1BV5ti+TAWd5pSNmDgz5eke33bnHw9sk7wW17OPATs+X0
tbCxYlRijx3Rl/AesRte51iYjVcqv8iegNL4WvWXrWM4I87beJMzjC+BarKn
NAcwG/ZlBY9TD4RXFhrxNRHfP2q099HlBmwvbFH8vrAC1sdt1azAgJC9sNGO
p5lw+vV4yaqKVND5/tzf+DIB7hPv1U67xyAlZ7e1cGEUmJ2LMo69jgJ111n+
M5HRoKbfLhTvi0VD+LBgxuZEcHNPCz9JSUGDy8XTGkiH7pnLFla7MuC3Xyro
6e1sZE0vSozozsNUa/qH+m0MlDY22G/oLkLCWuke9Zsl2P5yq2A5yTubaEee
b+stg6zTeTvN2HIkyL+x/SZC8lDTStfDqABzJyfTlLcCC0wMmXI+5ZANul93
m1mGTdOUsIm/pfB79Gw8YGEplJT28nguKIG13/slR/iLIVkTWbhLqQjcvY6L
GgIZaDDRUnBVZcC5RnfFYU0G3vHcXv2uhoH1XtdbfSaK0L36Qa5MRwm6jw50
/mgsR/e+WB1/sRqwXwmYFL5sgGd+ysfjls0wUBCNOaDRgduvl4uktvRgtu9C
iszZfpy0vzc7KDaE8WM2Bgy3EXgYVoTOOBCefOKKj5odh2/0I+GtcxOY+2Oc
+NN/EtMrd0Z6TkxC5tQfq4Uzk3CccHL/+G4STSbF1YdEJnHHVuDpZaEJVB3u
jF1tNwbuxWZVB7aPoPCZ0D09okOujPm0H5pMGE1veqj2th3ix99PtWo3wmw8
z30TpxxUFTyK4svH3D6pvsmBVPBThJr6EiLBdFr+/c9GktfXWwm0NbmBUSQp
X7yTjBN75cfKNx+D8qj1q+ppwo2IM2KG9o9AnVk0tkmb+PHUX31ykU7Qd9c8
x/pMdPTuwsWSM/7QXiS8oNg0DGIW1iHBtrFk+YKkxC2pcNK9ELzMIAM0luhx
vZN52N5z82r2mSKIGXa0lL4uBd0ysPvKmwr4rTh/LF29GstkPr5cZ1qLx9lD
g2F9H8BtHDlq4V0H57LpYf77dVjgEev62PED7la/epfyoQbdxaqnQ4yq8DVh
+EDJvXJEDF3lG91egpTZA4OFrwsxt1e7nXc2C0Llp2kBv9JA21GVfrYiHim/
lViNXuEQG3S9+zw1AFRPdfbDcg9Qbc28ORkvwMgQPKPZQwMlPnVTejbhiEyn
8FZJ0ubVyM/dQHLW+m31Fwo8Qd0tZC3XGQL3VxcCy03ioa3eYfjXMRO6I51d
ouQ6unzxw5LgLQ3wze5e8iW9HUtnP9idO9mH9CT3B4Xcw1ji89/rN8T/yQiw
xA4fmATdZ+GOF1UsSAaNav0gepIRcLN5AdGTBL2mzOMOHDJeDpwyTOBgaY6C
5kriQ1mf+DZlkPyxYJPSkaF6DvEBMRbl1Ry8sjCLSc7n4Nkc/aBmFPGjbfQb
t2nEvxYsXT+hzoG22vQFTzYbXt75FYIWbOyUybDQK2Nh8TLmw4DRSRiYXZZX
6J/AkdW3pmfKx3Gq2/a9ZeYY5PquWnp3jMLXIb/r9YlRHBHZMiS4axRcxz67
lduT9rz4bu19YxA+9+D7hOI4mArNtZ1XiE7upX1aQpvEz/lSzqaPWbDXon1e
OspGXtWm3BYlDvIeKErbP+DA/ooWQzmIgz15ORUuRCfX395cTE/mQMR8UqiO
TA/SzNlxlOiknlKa02FeDj7f01kfosdG/eVXJ7k2sODsXvVgyY9xhNdazPS/
HUFXjzn32JIBdA7nCbyr6sLjsq7aEJuPaHeK/lX3sxwxXR9qOu7mIkWxZTBs
RQoYU0PX/ySS61hZLH72tw9ocr7S11pek/Pv9pVf+DkoWrTicclX0L9bJJvi
5gP9H5+vdulEQEh3T915v3Q0vDsRa2tVDNNt0fuybzZg3PJ6q3NgJ/Y72ud2
UAbIOHfUaR8k/ZLpvh6mOgHR7jeNXRos7Omy2NJmzIaP809X6/kcpExRDPHv
/RjhX0P7bDgw/9W8nfc18QOLrirpvOTg2PqBkTTC2Uea4+c2/ntORP6EzRMR
Dho+C8s+ILmsLqmn4fweNnL/7hg4e5KFEa9n6/u+TmDZHhvpDNYYZpSWU6wE
R5DGmVONtxzAI9bKivy0HoxisdBUeiv0PKJrX3XVQ18nsl4urAyjQwZlnkRH
9E3XJ5Wlp4Mht6Rv+mE89CXSum/zRYCe8zksQzoEtJw97p+JrtCdNARF89+A
9vbTtVtqhLO/dn9ae9QP+n4zrw28AiD2RH/Vse/BoL0IvjmzOxRTO3TPPPoU
Dn7dM+/dOVHkOIqdC9CJg/7YiitDY4nQ/Tz7a3FVChQ+NKXd9kiD0+HDl9bu
ewe/LO71n+LfI+to9pYj7RloeH68Uik1E+ZTxsbcO7Mg2b/z6d8TWZhbXE23
FspCe7PnDk3PTFD5Ej731mSQ8XA6lbftPfwajpxuqngHoYRtRrvI/rVnm0Ze
TkqDsf9P5ad1qXDfk9a4dmsqGE4CX5VaUmB8+nXMd1YKaOWZp/p8UqFwIvgl
P9EXBdMldxjX3kOjw6hlcks2RjcwylZXFMDsXOvGWYsS1FZvM90jVIXT5zpk
YrQb4Ld39/glvhbcHtr/VIhcJ90jR3urVZkw1Z06+3rjANiREp+mIoaQGVa0
Qjx6BN2ctbc0RMawRLdz+sHKcVxWsL750H0cKvKOs4b0cehaXTvmQR2H1/rz
8zKvj0F18uXOvOkRJBwblu1sHsLFeJeZL1wD0C8V4Dqr0It+R85N5e9tGO/N
H6TLNGLT/qs3nitWIGbf5f90J/JBdTt5MoOeBobrHXOttCjQtu6TM70cSPJE
oLe6nztoo0Xc/GzCDX4FpSEbW1DWGh3hSnkIivJIpN/kY1A7tnuOuz8F7Uzj
7htZztD/om9vTvMBc91f+uJvIWDuvxAafioaTFpDi//bFKSknTtwjzsT3CeL
jh7+UgDtgxp+ietLIZAUdGT2ADluJ6IPVfnUISLu2o+OkUYo8jkX3jvWjOKR
eZ9HzrSi2u6HqN94G8rXF12v+d6OyfSWd6EPO8D2W8rgGHQgp+/duVU57TDa
aiJ50aYNHw9ZZQmltkCKaTvTYNYEMV3+KOHaBpw2k7r+6XMNBiMDFXs1y9Gs
Lp5ruIj4CIFib7vBLFAdJ1+vtyQ57GXzkVaHaNCmx7YfDH4L6uGCdNd7XqAM
DxUrNzuBpn0p9eW6f88jM0SparZgKM3j4z9A2vvFpqXnvwJdNZHBYPuggSLY
wCce/u99fMykYqJDL/y2Ry/Lh3VRyrd4+0pclj9t4xPXBEutY2x+2U+YSF7h
3BI9gAG6bkYOZRSHLa4+nRGfwJLterViEixo8RwwKzjFhln/DhG3eRxEPlT3
1TXkoGesUTHz3/00i3UK9uWSeitJaEkN8Zsrt4taNnKgorJCpL+Bg1tdTxns
Kg7MMr8215P5JDsWDb6K4CBXcfo2lz0H9LWjB4SOc1B91rZGaQEHXX5a8e5h
bHx7dMejfQsbKrrFKq3eLHx5+IOX79skuv1kniRfniS52U+unjmBv49264d7
TMAurKqdajcBRdVQn4zECdQJDilnCpIcs3aUejJqEn3zNA5fP8LC4OTgLZMx
FjSLKrKN7rPx5/7y7oVapL8jSxcte8LBfLfQtb0hHPzHdUlk9h0HdfoRqQYF
HDh171nXQPrvEnR1x4E4Dkz8rFLVCUdvVXrHr5HjYMo77t2baDYS9SW9K+NZ
MEyzeYdfE3ghlyy/8fAYPr6RtXHUH8KHmZmwT75MjBYvNpJ42oa7J9f6+TPr
0Jza4OCrVAK/hM1PXfZlYqpdOnHSm/iL8rnc43p0MG/9un15gzcoqT8HMh46
E/8QfcB8+DX0TW4WmyzxBn3wjkR4VyjRvUzqX6In5r27lX2aCuF9f1HqcZda
VEvZGq7zbMO9u5pLG070oWefg1Wk8TAknw2LbJEcR6lOvpfXs0lsXHY480of
C4W93U9vhrIhHChzbdNicl5vl8kFK5C8keQx63OEgxs7IrmqDpL9r/sN5maS
P3xzuX8QH0Ddrb3wnjcbs5QknZsL2Vhcsp165T8WIsqb1f2aJyBiZ1q/rncM
rXbjtRaiI2j9aa1s5U24yrOkbB8P0ZEWywftc60oXilcaj+vAdrJLWZ/r5aB
Urn206rRXOx63aqXLZKGXY0X3PVqo5Eik9HXxEsHRUxkYXmUL8SK7fN65xP/
Zffw+PH012B8py1ixTuBsvCzq+o34sf8dKoduEhuW3KhfNKS8DiuLHNKwI34
Td7wq0wPMOLKq3tjyfGcWfq4rOkNqDVvd788FAh9/s+HVw69hbb7xtqbh0JB
z0q9Hc4TDv2MFPeNSRFoyHTrSBCOQsoFB2dfajT0r1dHH14VA7rayUtmr0kO
uvtm4k10DCindA7qmMVgyn/6z5uBaEw9+f14bB0Z9xPCNoL/RUH7W57yrFAk
aF6+oXqLIsCY6TW8voCM57kD1vqSYUihG66JdAoFtWJ6tbJyKMzlBgs4N0LR
sGjrKEM6DO7+a568rg0Hw+Pb6AafKPArtucfnBcP/v4/Eb+YRA/y14TQ+95D
yKdkV+e6fJR+troSHkx4UiFl4mJSjaDdVVpVTxsRdm2PRKtPK+btjd3Mu7Qb
R52jbCwSmFAVH0taQ/zHSvuNthLNgyjSKLS1EBxG7fkmlDGGEdog+n5v2zBS
4w0k9c4OY++8p3aP5YfgcbRDcYn5AKZ3N9W+5+6DcZaugJZGN1p1ZK3bBVuR
o9RyRkWmAevPVytL3CzHri56BtUjn+hekrFCdRooieLmEerRoNy8IEAzDQIz
yuLlihvkfDkHZLtvew6aT2D/dLQdaD3pVfkric+e1+CkKkADdZXGT0ve5+Q6
KPBJMyScydJkfx3zw64Qi1dbO8Kgv0w/NFIwATHKevYzD9+BmuPGVl6VDz3s
fdPEVYr16+2OtHlVg3Zj8MjL3w04mJ1tJj7QDCcn1/3vM9vBrVOw6MCBbuSM
u2yaUe+FTdcN/pIuJi7tDeBLL+mDnU2i9qYL/TB7FtczFdIPD72tGWo+/fhg
v7DXWYHUvW23nZ/3YcXVLvEiGyamw8s/Jkn3gNrEKREv7MQhPYcz2bWt2CJ9
WYDm+xGj3yzSfn6qRd6SwtZ+7TLQ/H9rrP9O9D0u8qON+DvQjpf0JX+PRYpJ
AQmDRDc+yk4OlRGOFAfcl7/vBOpvS9+7LSR/LLhsOXftCWhvjjafNX8Kxt0q
10dbyDi47DVouTkQ5o7Z5c0iMRD61lnmffY93m07YGP3tBh+ib0d/kN1eL6t
gJYm3o7nWcw1otJ94BpZmlW8dBi/hP5cCGocw+i9rsVzZyfxVqRPmauXhbyl
UpccithYWHld9L4KB4qzWd0ixH92pRt8/ZxCfOjwQvUn5RxILZQaWkb4cVhh
su90MwfnMqQmvpL2uZ3DrxX+3bfDN9Fkk8eB0HdXnWvRHKzQkj/AQ9ZjdR4w
vULWe35L7JDkv/d7juxSHWLDouiFSa4vG6qxpRtrDrLRSBGokplmQTXoi39e
Mgt+qlU9A44sSByjn+IjeeLzmsb9Vwlv7vUkf/xRzQIv73ZD7jVs6JdfvL33
Fhuxl7YvCy9mw+ValtJaPg7U6J+dzjqT7Tnatf5H+hPb7fBNJYeDkNAxzlAZ
B1zbAhxWkH7Xrvoi2kTaH8v+St3K4MBgq7rKAt9/z2GHbjM/z8HIH4++pEk2
Um+/f1iyg43wJqrP65FJiGxYtdK8aRx2M6bGn1JH4H57Cd/O50Qvr2304Xr7
CaWreicEM5sh2fbNo16iBqelv3Wd+8lA++m4cOOId2hwSKk4k0t0x+qchcN4
MOg3q2LP2nuBcUMhRH3EDfQ66m6xeV6guiwL7s59i5TFbX7ymxJAr4qf/2Bv
Dk5rvCzKCa1AXHDDV0pvEw6GWt6REu+Bx07Z0z+UB9HOtyC73HgUbx8J7A9R
nICnNTe3xvQk/vD+XMVksdAWfkVBl3CWtmf/18gsNpKSJASmatlYbbVrkpFP
juuXZ24nndm4mKl3Vk6GjTc2p2xFQllwaquLciyaxLnN2klJFhP4sXPrFQun
MRjA/HFz3zDkXko2HHpEctDUT57+db0oP/mGN3JXG3IuWWk5KzYgotdocyC9
DDFmgu0vxnNReVnbZSSH+O5Ek/ItD4j/bP0bZ1UYBP2m2rqmZk+iF/Kp8Rkv
wTj8Y9lcrgMoapvF9AZsid+U55N9+QgURzND2oZHoPHGDq1tsQEtOYAZJG0H
SpvDJudRe+JnvRKE8p6BkVvirfSVcIYakH7m7mtQr2w4+03EDQzdrcdemnqA
LnBqzS9FMh6fnM5dMUU4szhx7NJDXzB/ihQ1VJB8w/MsuafOD/Td38UCHf3B
qMrg9R0hlX1E+8yMP6hvrtideudPOBLX/lSatM9uFbCwIHmo/onxRheyvJyo
6ndPX9Br5Ob1ehN/fNjv8UCEN2hqYduSWrzAHPr8dGC/F2jHHrhkTJH9viYU
2y1I+jNXai/X5QWxziX3U5//+3v49xtH7fzAzPP+tFQvGNTZD29zbAh/LPbf
rT0YA/O6R/LaJinwu3qH5uGbAW65jdo7ZQuRxc11U0O3DEHaL5pprrV43lqU
tuTRR3RaHPrC+7kVDpMPRSYVujDnZtQ28qkHPLu1yptLmOBdIruvgdaHjEuW
bR7+fTBNqh+wWdqHLWN+fbeSe+E69iN846Zu+Pr9FHuc1wYNC4ukv5MfYd2/
1G3vk1pwixWI1p4oBaX1Br01KBftOddyF/OlocHotSlmoiB277p+RUYQ6L9l
9CbneYLSWLbF24OcJ72r85f+ex/32ITlIQdyPq9Vj7vvdQB1XV/A0IwTxKQu
zK9w9IT+Eh56uhxZvp+f1kOLBD11Y1T63hRQH02+sluUBbVVubOyl4owylBP
+nuqEq4j9Vr3TBtw39zp76YDLXANlo1v1eyEDueHqMbOXoS/2dUuWtMHvV2a
ytFRA8hL8jq9SHwIk+/vS/pRh7HMSEymf+kIHkTk3695OYLb1Vj6oWQEh5Zn
ir/IHUHJka9Ga++MgGuH1UcW4a2jvoCE8MQQxM5oVi0NHMSKnRt8Urv60Z0U
oHg0jom8pyIP1XZ2Y73xYoeZ4Fa0/siUvrGxEcZNL0UqrCvBeNxmevg1A/r6
B9pTT7yH+a4jJ6QvxoGpJsvP6x0C6prKvzPhnmAwZYRfMAhvHc5Q2Bo0MLbU
z2y+QKq3V+VCxReg9trpdSR6wTzEfM0Lr1AwN+goHPVORgwr6JgwVx6ynu1l
agpXolucz+xodBO6F7za0W7zCVkUhfja8QFwrUgsMjk6iuTpGFlcm8Aq+uFi
ljbR47LGu/yWbOy6WnA0WZCDPaWnuyQtiK4+MNIUIHkizWSelASDg726exZ+
qyP5pGzoU3wLB7smSwObWjlYt9cZTk0cjO7o//qH5JRxg8dCXYUc+O489cAk
ieSR1m9JTKLH9nmLDLOtObi9M79442kO3NetkXooxYFPuZBx9B825ISOpa1q
YSNa7nAabzob6fK/sjKD2ThVGFQT58fG1YdW7tMRbFRlFpxMYrCx2/NYr88I
G74Fpue2CHDAH1YZ8YdK+j1VO2/ChIMdBmaq31MJDx7Zbaoh/Y+dO2x/kfTP
7qvOpvuEe48ZOsfSPnLwY7uz3EKyX2UvpaykijiQ6TVVzCK8GT1dIBr0kIOV
sx2h4YR7RY/qlxcHsXHPO6zZhvDNvnDLkNFWkpvUAtYdrB4Do/jNHYrJML4w
+UVuSfXjvlHwHQkyHsMYUk8Sxz8iy0JyNjanEgoCC2Ltxwswlbif/bOM5HYt
tmunexQ5v2nVtOlAUEMErxhWEt1IYIYeX0Z0Y9sdqrxZAGj7f2Z8iomCecvx
hKbod3h2IH3MzqcYzYbFu/xS67GSt422q7IdGcOu/sqX++DUedIgsnkIK1Uk
34huHQPLV/8/ofMTcDHeH+gbPwmDwg7ZShMW5JwPqLHKWXjqL9NoyGSBs6j0
w5YSMt276dmvOyxIpok8dfk0ictP6oXr5ybA9BA7ax85jrMlX5reFY1C8ud8
P5Hdw5CSrl1J+9IPXqX9FZo2PYg4+KJq9ksrqJ9O2G9VaoBAbO9m7foyTPmp
bj+2Lw+SxsMr/VtSod3DOGKoGgX6p6s9DZkkD+jq9hy4RnJGC69dpSYZD6Jz
Xa+/2oJy+fnvsOF7oN0r+/58kyXJ898P1hy1AEWAvX4/jbQvv7pZsuseaa86
NPnFmnDx1FOuuyTPKzdvqZchHFH3FdIrJn7MdS7Vk6yXekexXCqN+Da7A2a6
Q69AYc/umWgh+W/LjfaWR65g7OdS1613A1O56iKviTvo0iJzqsXuoDwMo0rN
uEO/51NH+gLCnUWC2R1fye8OsqEPq4kPZrLc+V+7g7Hy2DwtJXdQt8cUb6hw
A3V1PW/J0n/3aSY6vNB0BS24wzLutQuoqp+mbzWR7VaCSZNyBkMh8ZVU2GtQ
ZI1HV1wkOepYjbKBC8lbVbx/9DydQSsM5erk/Pu/2eVtOekeoHWEp+k5+oA+
YiuHuEDQk3e0vnQnPOHbZHHiTSwozjbWOR9TUblB0X4sMwt05Y7FDu0MKBUU
BEG7HO4Vqhot92rx6PSFfbsuNeLgCi2fzzLNODjJVUy52gruShmnO/Q2LArc
tjGnso34NvZXzY+t+HHV1bKxtRmerCeLlqz4iO59OSVTSR/wjlWW8XltBdZr
8Vc0rixCzOGGeTxrsjDKbxG6VDcFU5ycj/5OkUTv8rKlJwIhxq7KEN9LeClg
yV026wSayLznf7WegmqlmG8t5wBGh4+a7AFHUG9EyClXOUM/QnKPPK8PGO0r
jrQUhhBftWKP8IYYiJn5HdZWTIO2iPzk9d25+NU/E/C9owRB6f7yt0Vq0Wq1
er/lf00ot33wy4PVDulvXMMFQz2Q4JGxUlLrh+7B3mVaWYOoy3pfqZE1DAuh
JJU5tVFU+Cf77TAbQ6yDVoQjxqGwdXHhovpxuBwt6WvdMoEiyVgRP60J3Ej2
WK17ZALt12bZDwUnEOgQmn8uYRzSsSvzArnG8V+Ikeu7eWO4yjCKdnwzAs9N
P7ZERg0hZonP5+NiAyjsmeN6w89EknSx1u4rHaCxHvZ3ZHzEguv7rwXUVUFg
bc+SC0UMGO+M8rqX/g7mqdvkZf1ioN+Sv+bznSAw+pfukzMi15u03+LIY89I
LvGt3DZnB2rV2veVCcR37TG9m2TqAnrj5myLBQFoCFem5vqTfNz45dnrI+9R
2vHp8snyYuhviP/mk1GP1ou/ekcm2pFTITajnUX8wq2irb/eDKNJLFf3odo4
tErDFphGT2JgEfcv+ko26EuW+ov0sfE2VN3chOj7l9rHVFtvDswb85z/PR/w
INy56QbRX8sMibrzhB9FTtU5+h0cmD5v6lIl1W/N/bcf/n3fIeNl/956Dm58
jCy9TXy9vZGYoTpZfr3fer4EosurV57xnvDiIOu8Tu0nWw6cpbKN+W8QzlRG
y+acJNv1Uc62IBwQtg1Rj5Mj0xsEv6zdw4HEe35t7CP9SdPsUjjMgUeKgQPl
Igfqs/Zp04R3F8fHRW+SvLOwfhkdIRzEOd7XeltJOHHijFxOA8lRy+SPmRHe
Ha478PIq6a+h4eFL60lV/ZnZn0zyFDrz710kecS0oKBvkuSQZ+81jAvI/vvW
zXituMBBReFfqt0s8eNnPE/fOsGGqXe/2SMlFiyMne2ev5jArPvgQODcKIxP
PWFteDCEbPEYetHePsxKvxONdu8AP71fNDmkEQ2HSi7ItZeDX/7hpbuaeaAs
lhpQXEJ01D2t28s+Aky+5S6aJwPAzIrr4S8n/pSqqTt4+w1S9gyv/c4ORYO9
4FqJI8ngvttzNaCKjBMqfcvG5grkvHZbv1ewCWYb+Az2dHShUtzxxPdz/ai3
dt22dPkw9NtbFEfyRrFZQujc28fjiF3kb9j8bAIq+ue9fLknsdn3JddnyUlI
lvw4oDszAcZxC9sPtyfAVpS66/9qHGbX+JyWyY1BZvCxsf/ZEcz6e2a69wyC
N3NKJau5j1z38qtcmrshbXRHoorTgmUOu3ZpWNfDae+f6EVWZdDo/TMksjYP
+iWfrfYNkLwRc9Cr/HwUmOcPzHXTA4kPX7lMcYkHKC0dXsHKjqBlVUtyvyB5
wpvfNNbGCrQTWQtml5kT3Tz5h554B7S9G6Jt/xB+nPkcWDBNuOGhyvx00Ia0
62K0S0iO//jDMXMryR2dP/50BBM/a31VNXWccGJbYc9snwsYlyJVHXYRDlDo
wgukyHZ7LgXpdhEeDIbW7jjiSXzuwGMlW08ww93HNj/zBP1GEf/Dm6Q9dX6L
NJX45PBVIwnLie9zvcql/oksf3vIdPQ9Wf7lY8PZQA8wnAaVZt2JvktN31Hy
IjWdEuAbTH534tqq9O89BPcfql6MIJy8d2Ai+AVZfpVX8qAa+X1C7rtkizuY
LScU+PYTDklcvZzGS7ijrHi7JIvwRi3isRPTGdQyW82b60l7eeon+q5/9yX5
1S7i8YRYaNRSHgdf6A+IO9zJDcauGydvRmhEQOzb3IpqdjzoolpNfbzp4I73
Lptvko27zxQZdVcYoF/58mt2fymWPa1x3t5WAbqX3vM1qdUwO2rqeeF8LQZ/
GJyqfFWLZdTQgwv310ApX6rUIqgSGj4vz/1aWYYFV06N6W4gvHj6af78OzmY
C/p935+WjpSw+oXzU+JJjngx/lc4nPByJpuHh1zfISWbDs8nx3FJ/Y3P1q9A
O3CkLG7xczCyhzct6HEEY0Kke2H9S4hpVElAjhzPivaCo+4kz+nt/F0tEgbt
U+W30tbGQ3/jTMLF4+9ACavdUrazAMcshh8u5S3HpE2uyq0z9dBUeb3lz40W
JPEf8TLs68KiDS2bLir1oXXE2SdFbRC9T2T6pz4Oo6rT4OlQyyhmJLUC5umO
42+IEO3fc/8Zi5haOvKTCLCvVhUsnETS5lMLPdey8CVk1SQf8d/pg6G3go1Z
cEwUFfc3ZOHFZW/pVnUWBFXlGMoLWNC9d1Oo13cSLlqsVF3WBFa3caoEOeMI
/5wd5PNoDL9mKgIOmYyg0MPn7kjwIC7bPbkzJtaHZav4Yq4/7ISyAfXaktGP
+Moz/LSHtwrWEcVHP+8uhIbRi/OqtDRyfn1P3NsZCarSQa1LtW9Ay9iwmleT
5Ot+tRfrpu1JPjUXiQ+jgbbup2fiD3J86VrlCyNIznVbMKvUGYq5m1EPLU6Q
vKrteG7nmXwYNLs63X5chUVByr+ftjVjZWhTk75wL2QOHd1tVjoI1Z3qTzUp
Y/Dyvir9pm8Cl/OPb1gexsLeZOeupeFsVCZWWjnJcLC/4+CHFQ5EtzNk27eR
HKGw0YbXtZz4ctWw8GySN/Jc5Rcrd5K8IWaX8+/7EPcvHbap7+KgTSVxeUY7
B51Rj9JtyXxN6k1Sh2r/fe8sq3R3CQfW53vqXxCe7Gr6HNWQwEGvpqTWIJ1w
YEdGar8PB2+US8b4XDgQOZOx1O8FB54pziKaz8nvGq3zrxE+nDt13fG+OweL
P62hegVwkNlEHbSK4kBXY/+nqjQOnKzfht8t4KB9W5OoOuGF2ouFX6NIP7l2
MB2D/33XgGfL8Y4eDi77cbaPkbaFvoY7H/n9hp1cNhfJI1IxWlr2pJ+82/Pd
3sdxkOj9cNE6ew4214QHftxPePRWunBDFRur6sb8xZaz8ThNmrKidxJCqWvf
PV86gR1bc7e+0BtF1FKNsiXkeO82W0t9/pgJT7GDlF/b2vEsOK7tu3EDGvLf
np4dLoUCx6mO+3Y2+BmcZyf2J4H6607n4NEwUBQ2uCU2+YGSd2717aO+RJ9q
jAdDg5ASzHgbsTAa7c+jM/5rTYdZNeWgxwgDumDkKhvXIC7h263Xwc1QNFfP
krncjZk7y87qdPVh3Uhh2PW2QUjtZdA65oaR+LW+fb32KLoubV14llwPl3tF
ezT/G0P0q6Sz9mQcRZhuy3nCO4put3lK92uHsV3uj13aoiEwt3iE+eb2Q9z2
7yu3H72QvtvYZzrTgdL8oufnZ5pAcT9tY7XmA4JW+zDXypUi5sapasUfOeA+
9Crf7V4qxEq07q5bHUU4cVPXk0b8soHbk5g/xLerqset3+oIisExZ0VzwoFT
2WtHGFag3BqXeCtIOPHr5nO3/yxB2cR5ULn/PigHVm85zXwMykqnT/GfiL+a
Eeg9I0v86xnFyUoZ4s/v5A02HSR6H7tyy3ojH1B/r9z98KQfGF9XK7m0/9Ov
+IaqziBQ4yvGEw+/BSXwu0ybaAj0z1Uv+GpJKp/vN8eLIWBe3nKh6vtbiBmE
68/efgvmjU3rgjuCQe9fV3TmVDAY8wbueXGCoF+X1LAjl9RrUvXb84IgxjFZ
TvscBNq3K4Y0nWDQbj9X0a8Lhv6DGwFzR8l6hEbnv417C8bG7aGFpW9Bz3xR
3nv3Lah9TT1dQcFgvnMpfyBNlk++c0pwTwDoKeINgg1vQJleFrnlkA+YSo+t
sybI/kWX7+Hb7AGxzccqdS4R/ym6y2zNv/8T5fymfX3hBeb36FW/LvuB+aTk
p/90CNw3vjFuVYuEfvnIWrVlCdDNP5Rew5UG+rYx/1aVDDh91jrsfDgHU+vz
1/fZ5sPvjtK6z3qFcLr20NPCrRDatDTKTp4CjHZm2+isyoXCnL+76aZMCCkc
zT/0MQ20rp8SVzUSSb6YM9z/LRLM9Znvrq2hg+IVcWqnHdG3cjfx4zGEnytc
XxX6kLy113CJgijhh+EWtdeuJHexMvc20sj10JfUEh/sA/2cprdGE+R4ZzKy
A69HkuNxLbdhUzL0NdX6gzsz0G50q4WvgAE1+UsnIxUrIXlmRQB1XSMy6rz1
PdTb8CPvfuwS6R64nODPHnXtR0aQbPm25CHwipzqu0IlvBjieSezdxz1rHGJ
nMgJPOg8LDMVMwne0B2TU3ospH62vHainYVjf88KPtjGRjSfkXHAVTZeKPId
HrBn45a/ZIOhOxuS8Xvnp7qy8UGAr3fGhg2/nT9kck+zweLfy7uA+POt6quv
50ezcL+x5oTWPBYqLj2iO82fBE1bfHsgbRzfOKeNVh4i/XGVf5S9bQgLzFYp
tCj3YXXx7S25TR04a+1I03zXCO+vg+Y8FuXg9vhPsqIkBzThhav2uSQh5VzG
u7zPdOibBXffe0d8jXeiyiGe56BoyjPdvWmg7qpbeU7gKRk3pvEvb7tC7LmI
4uIbgdh1IKRuCzUWTrH3L0zxZqLUdskQj10peGsS71ecakTPo1UNfVxdcEwv
PP6nrx/z33x5MBE4Al/XM1palAnoLxotHRBlwf7pSP3ii2xYSpkZavMQLiza
sLPcjIPjKgq3E8I4WHrX286TwYHr4uIFqxo5sDPmuT9A/LvdqH2TINHjnj+H
Hmr3crC9c/DLPdL2yGP8phCuWKxwztlHePJt54sv5whPKi2cLQM/cEDLbqvR
q+BAKJ8mLFhEpnNrLbnw7//1FpYjtcT/n7ozrfg3nbR5B7hOk6qy6cDoyL/3
dZV3XHtJ+DMQ4f6xJJ/oOZ1f9zvRe6G0wvf2JD8weIXXlZK80Rj0YMaZ9MM8
rmgBk8lB9O3R+tP9HBhb0bfGkcqrnm7o2MfBrMBM0TkyX+LTS4/kSD9rvT+9
9yb90xtwHBsg/dGPir766d/9rckhpeZ3CAeFF4byiXNQ5/BjWjqCjR163slr
OljI9PRf9t+bfz4+6+ae2HEkO6ssWtE9gmQ5fwfRjYOYk4ik1Fv3Ioh97eh3
31YsUFW1zfr33advJRGfXxdjzoEVaLokA+6Ku+/P744F3fBTu3QL0bEFa242
GrwBdb4NNXyW5BD2wvzLtXQw9GODhY/Hw3hbxeLrJRmIYcl0LjctRvd+HV/2
hlrEYGmi2FQTLNl5FYHrOqHFPo6/6b34nR4fqczbjw/9w7YezgNY4DV9ELqD
mBUy6XlIG0T1Mue1T1YRH/Q1jl9p3QB2W4gb3Kf3IW0ovmjl9V7wBlaXmzR1
Imd4cqfxaAv+MAK6nixvRPd4zqU+beKPnst+6PxZRPLxnwP732SBm3KN//yR
FKIrl+/7cxM92Z+l+ykmAGISVG/VXKITrAcL9HaQvCHut6FmC+HB/v8uvNlD
8gT/MqN9dJI7SsYcPU3ugyYgof9lvS0o36rHN9Y+Be1R0GG+sVeg7z3D7B3z
AFOlsMZo+xswO45sT1hK9KYBY/uDQ8EYlJO4mBwB/i1Vnl0vSV7nXmZq+jcW
U6tND3oTPy6WsG9+4KFEpBxh9KVwJxGf7tVbqJ4EbdUYoc61SaC0/1H8EJWI
qVxmmQRfIhp04udfskyAu+npVq/xeGh/E/l18XU8aJU3869eJTVOYUTLMh5T
TwwavPPi4X63dHpKPgFiHykLKuoTQOF8T8k0SwRl/terohOJcHepzdYUJ77h
91bKslGyfhVcalqTCFr7nyqjQLL+fVZ3eK1iSb6SaDyQE4VdyxcXK0aFo+Ho
OUWtJ3RQ1Z8M+YuS/HZDaetWNV/QN25SH+4mvv7WdUOj/R7Qv3L/azfJP4yc
yPJULpJnx388vffMD7TebNG4qbfgFwqy4DILh/lEr4VEbjQapg/6hnfGo4Fz
/vsDqWTQRn5e6nFOAf9V+tqL0SlI4ak/9r4oGeZ0y50uBQlIuf5Iz6I2BtQX
UmrhLyKgHyaU6fGYDiaPsX29WABopvlhe2fJdjXnfVYNIdxQsXdrXO0OMav9
B/7Tcgfls7dNuaYn9LfLBFhQfSEm6qI5P55wWOBw5SP5cOyS5dHdYBOHlJ6F
H8yC0oh+FOfrPsrBrgcbvlgMF+Prf6J/sqqqIS+arvUk8CPqds9vUfnTDtXs
lc5mS5nQP1T7vsl1AEadb5fFJg2Dbc9Tdlt2DBodsvM1107AaVW7bIXVJHoM
13ktNmBhfDLPZnQxG3PQe1b277uQtKX3ThYR/Xef1eydZkNewEfg40rik2/u
PFS0mYP0VuZbJWkOVjjEH9j77/tL1dd7NxJ9UNhLd0xZSnTrVoKcbD8b1eeP
8J6js1E2OCXMlie+87zrb29XFtyCPlA0HSYR88RozeXuceDlnKgr8Z/JZ+W5
PFsH8XX+b+0bd5h4Ujk5GufcBgW10KGwrDokLFmY/de9GAqz6u4c5fdwN49Z
qWQeDUpm3bzw6/6gLWmpL9lK+CxfovZQygFUXa1bF1fZgyFgW5V4nfis2YMv
FxJfpe8I391V4YgJUgrcppkGpc9RwgfcGGAqrzxYWVYL00urPX8eaUMv7T+B
iPl90NLkOvlHbBiNVjdDHy0ah04Hd2G88yRkvvByr13ChvLPkKOFPWyES3TW
RJ7moPRUp3MwyQXzj67lCszmQO6H3MaQf8+lF1ncjSV6uz4sq8OO6K/fn/8+
SBM9/sNVEdFKauLjgsa1pNbOeN49T7iyu3mdTjvhyeb5AQcaCHcuujcL2pF8
sNfYoHI74cqyujkLKaL7bWk136rJ+it7KE1nSW7hrih/+u//Kis3xEo1kHab
jejKd3X/vpP30MaCcEya5+NAdjMHaXd88uVJfx5phO73ITmosO28wdsBsvzJ
yKCGQZJTymTs7w0RrlALjC+SKmnp9uMAmd4wfj7nPenn2w+xN0VIHpE6XaR2
u4XkEfPMj18qOUSXSwrHCLdcb6rfK/Pm4B578641VwlXpDaqFC3n4Eif9R2N
F2xcFrt1k5rMAl/gFcsvupOYfrVP6qXmODwzQkdzj43gKf+++K+nB2DNe4x7
vfUnaDrdzLK3boZBaqLk4OZqUES22nZeKsRUWtahtq1pcD/vvoD2XyToRs0u
kjMB0Feo0hke8iG+LP5PtZg/pv7rcg82DSN+ktfrh2EinAr/2FzSz8QyduLX
fR+L8DhRZus17ypce3WXvUC8EXFTA6IXDFsgJvb72SXuDogrnVtqGduFOX/z
KwvXf0JAxCPJ1xc/4f5BdeuiR91g/Lzi5hLQiY+OOi19o21oHfzh4B7WjIMm
HvkfVjRC/93UKSWeGjS4CHoVviiFNmVZcs7nfOx6pnpoivc90Ud+O6G0BGgL
enJ7LQ0n+6e6O6OU6NbJSgvmqBuojn/nHjQ8A0X5q1RP52PQvp9sO7zyAfGh
tz9c7yW8iH6dKBpjA8Y5+flLMhzA2PO9j+cI4cV/PqLaZp6gFiS0cE75Q3/L
rx2rvtDB39zAPDYvCnT1e5uuJxLdnuPuXtyWgqy5FSdPNafDr3jBxeYg4q/n
D/26ND8bMWwuoZ/DOZjblfhf8N48NJSHtH2dzYPQMTH5Ubl8MOUbfFl8+eDu
Mu0uiswDfd5ur2ihPFTmxnzsfJ5LfJ3WzLUludDNMpnkTid+/eAhtwXuOeDv
OxI8HpmD9uM8+k++kNwlX3JR0TwX7YekLoTz5MGYM3makUDWJ1VboyOTD7FD
DIrH3XyYP/ZyWnUkHzG3BgXVXuZBf4+5VIVwLhgf9nYLzmVBe5Fc6Bn5DIjt
UE+4uDAdUzKv6nK0k5ES1F3t0xgD/bhMRUW+cFCfSWteqyL55xNPVdUvog8u
r1T8GR6gfGh4X1jrBiZ16OLmje5gHqqzvMhPfOrMcilFZR/QlWwvbBf2h5he
YUzbD5LL5hgK/SQ3mGfHT3/j//f+WpnT8kqhSNEWibnsRwdNoW+16VuSn5YZ
Vtw8GQj9o4GHjnBIPpqzsvzM6wPKqneLK8W9wLBFi+Zdcr7ogS5q0l6gRTqH
fL1D8uCRDANrA7K95dlTmnoh5HqWOB/xNRz86e2FIf/4rqw8FHYoFZJPLsTq
X8iEX5etwOz3QiTMP/CsdXE5Hn+QMX5wsA7D6wz7rO83o3hs7nNdfyfoJlm5
mGHi1qFNykuNB7Fiuml7hfkIpKyOn7DpGUOgefKl1YkTWBrj9/vC10lUDheX
ZDSzkNc1/n70JhuxjT9oixvZWDbwbretAAcaT45WXFch/vf7b/d5Vzi4wCd8
7K8F8Y9Bx1NkbDlgrSy02OHAgdnqjKu29kTnbL7tyX3EwfR0/uLLxH8rPf4v
SOUUB4Mqvb3pW4meaDxwzhtiQ+92Pc92wifhbY/85hWwYFw09DfYdRI6Jb03
MyLGcXV6A3P/+xGsZtHKhegD+PPZyKzw6SdMR62IE/rZBIHDJW2b4ysRY7/g
9tjdPEyxVr/4Tz8Z/CVm4/dbSQ6xvbo6StATNCkPKStx4s/0mIZXHEkOkTJe
SzN8BubmA9ZMPpJT/5w5uskqBObd2e1O5xIhlPJ3IuZbDpSSzrUVf61AtwX/
fuVFzXBoY+3lu9+D7bd67sQEDqLQre36ru+j0PyvN0RwfAIyuqzixkSSQ54f
V1mTSHhZP1+1ax/Z/31eJhIvOJizl7P/kMrBWaYCt0sV0VnbRudGov/RQzOc
TYQfphLrvv8mOvzoyQGTLKLbX6ZM24SIPs9/qPvAi7SX3Do2bkl8/1LqGRk2
yQPm7wQ2yhGuPM0YdbhPdPviQtn7fUT39YZvscI6ic9/8z6KSThzQ/PDjXRS
5+tHO4uT6TGZ8BAn8+WMx+14Q3j0eV2Hpi7Zfru5hYQCWa9pnngoN9nOLenX
44xhDgqOl1w9O0LySWriiCupKhkSAodI7ZKii2uS3xcncBedJP2Uz5MSmiTL
Typ7nbzR9e//OgcR/ZFcH7S18n2lhHvcPDZSyRzsrw3gzXEm3OrNCIg7Q/KM
i+Y6zi82VqndDhf5dx+YxB4vrmfkOG570qHGO4md3fFK6lVjuPy2RU734TBS
lke6nZfox2rh4OO/fTsxT2v5Vq6oRghMnJhU8CzDHG3lyzNfs0Cv2bWDDuLv
3m/QzLanQyxOoMFZifjLzb+nz2zwJv5aTHTLIn+kpP24XvM4DA1ratPXmySA
IfRmgu/0e3AnqqS+fFJAfGgG+zDRd+/l/Tktk1UQknWVXJpfB/2dswvX7mjE
5XWur2g7P2KRy7Rk9amPaN1YIfwiohGWSar7fqg04HHpxi8DGbVgrJjdK3yy
Eo/rMvplS0rgvpc/zbSnAHM7Tgq7782EsUqyetKnFDCUDvZaFREftGuFvNNR
0u/eweWFk4R7vvpSZcddQJt7Y5P8i+SHHypJm67agibi6PZK7iEo55u1FSMe
gWa8TvxQDY34pNR5IidegFZ3dlIk0x36C+f5+JL8RbFrq84apWPXMtuvW09G
w3xnYOcejWTMBYTfS7jwDhrL1ZLcwrOJfr845LSvEJXJ01OxV4tx+tu5EOvP
pdi0sM7mqkQF+M+b1D3uqsSvjF85s8ur0fAc20MKqlEqcCuv7zfheebnnseD
1filO+En7FaNY+fLhp2EqyHwurqcTa9Cac5QPo9CFX5pXZc9M1WJ5ufC18Ka
K2GtYCbEN14JBflnnh92VkF33+Tt4rdVmGsTeD0rWY28A5edNmZXY8G9cxoM
mRoMZj56pWZFamubzvDpGugqBvE/SCfzhT58t9OqCnflW/mCnMg4Thgodftb
il0FIYGCf4qgvSku/hstn+SgleX0dZngXmaT+e5EKlKcNjjLfYkB/9CDX6EO
odC/9l5cw84PYixZnYZ/HLG6tMNsuTPR84o3T9a9BKM+8eeKo6QyOngWGbwG
gy2vKabjCrHLu0VkfdxBdRHdpk1yA/N7xzzZdYQDF7b8COHzBP2Rn19KOpnO
8jCc0vcgvsRNWcKOtMUTfly3IFy6/MXS+ZU3xMrEFnnxkO3rLGxq3xYMqon/
278CYdBfvuVLTSrhfXyN6absBMx9uXHz9Kk0SF7a//t6YCa0x+xPmOQWwHp6
n9lDmVIs20DhXCHHZYHp4dXqIY0oaHxdJfqrFWnW5XseqX9C4+b4a2e5+lEk
XV+jqjaEcKvCR782jMKQc+Zct8E4tofL7Xu+ehK7H7hH7D7CgtBo4M9569jw
SbPUaI9mE50Re/h0IQfCn2TeRKhyQHX9NNJN9N+aR1VmlxMHynJvff4LILq1
tfRQWCQHPjrPja4kEJ2IKjc9SXRhwUENv4p/9wv9+bLCKo6DcWXNQ2qhHDC2
tOiu8CD+9kRzXP894pddTh4M1yB+1OOpfynRjcLS9avkHrPhZyE8Lh3Kgo3Q
RtndOyfhJpG6eXvTGKhWK1eJqgwj9LX0Nb4XfWhtskl0yGuHe4lIdJlBPSZ9
4lquny+G9tQyruFj77DrxbokkfeREDvCHD826QvaW+VUFepLUFTKeJME7EFZ
GHd337g9aOW8LwMGXkOsZ8lyXyN/MAeXb2O1R8Opor9nx64MyFpOfgxeWYpB
y0W39igRnRC/fFh2exeCVjecWLN2AIc3SmmZ9o7gSL1vDu/+CTx68HXeTU0W
lu/0YkwQLlK2wSBzPdlvEfvvFg8IXz88bdSJJTotTTmzsIyDHWYpm1z++f4G
rioNov9dO+sTRIluX5dYxRdH9PjY8nidD8Tnz6Us/MZLdNqeR3JtEWlbbN6e
Lkyq6I7zLDUy33sx2zXXCF++9XG7uJPlD3/53jxOOCTlVcP/nFSP3SH1d0g1
nHdSO4HU9zt5f8qR+daNVl76Q6rpW7rhFFne94232BeyvvBTj/+bJOv/q1+e
nDFKzhND02qOVOmrSbo/SU2Zd1I2ktSFpVYmHwlHtNnp7idI/5z5smzqyXoe
PzGX7SJc473wuCXzH7cM7PsUSS7ycohdQPv3nR3rO3tMyPUhJlYfzHDkYIQN
lUxNsr7VCw6eHmcj09TU6+RRNgpM71Zpq7HAnNGzLvGdQOl1VxWtr6PwHVxV
YrRpCOmvmlW3n2WitXfHEum4VghcZL96alGLY/wQjPFikPN90arKKQ0p3Kcp
RjERoOlz1kv4+YH6KqhmbSvxDXuC88588ADNZcEllS1vMPVK89raSuIXdzqr
CdnHoEFARrfjYCp01dgD+1ZlwjonluOwOh95rVV7d6oV4X+OrjueqvePX02a
UklGaUlF2WR9pDJKoiGljFAqWyIUQlZkZO9N2SvfhGvvPTOvve5QUpL4fe7v
r/fr3HPOc5/znOd5j3Oec84On+6iH7cr4bhwy5ZuhyrIb60l2kRWAd8qO/kt
sRLeadolDu2rgD7dsk1luWUgsW/N610a+uxQkthr/wLwGGMsfdSRDboHGU7V
6KSB7q0KM9nAeCAQSIEanuEgJza7gZZCv45ypNVX1gsIj3m8KSyoG8Uqm41U
XgOhr3nkCDfmjlq1Y1JPHdFn1xUpqLmCnEmQuIrdO3Di+Sh5PuQDyPUZyyqO
R2F+Kczpsk0Cgbdp7JEqmcD8JEfmNykf5KI/BFP/FIOc2gP15ZMV4HB2f+vn
qhoQedVeVunTCMO3UlQj2dqAm4NyPEugAzYlS/I7f++E2IdGTg5XuiF0NdPp
tEQPGOusPZgp74HkoF/Nmb96IFY079vMbA/82uCZVZXdA/FWXj77dXF5Pf1y
+bYeeHrke0M6sRvucV2M3+vbDS2slTpn7LshU/COE8W7Gx6V3JabLOsG2R1n
xal7ekD1AdefGZseyNx8Z7P7WA9sYVS+bCjTCzwfRHbmmvXChi412+AHvSAm
PbAvca4HemaU+qP+dUPHZ2HHfrcuaGmevjLi3AGWBRaVrze3wfG0NnV+2wa4
JJ+5j7umCvpajVf/o5ZCtvGajOpkAXA/vtDg8CkDfb3ptkhbzH/d09lPZMJA
7sq/t2oZqAs/wZzP2x19wecwy0TMd0WpHj7f0J+eE+TnHXUCwtvJSPtBZ5A7
wsZ0ThnPm1lHlNkq5sVHAxmvD+N+JosZzDxeQJQbvbq3GPXm0A+znx0BQFIL
MjrZGwJyduu6PpXRQHrWJ7L3RwIs6Jc/aClLA6fzGq0TdtmQ3cta1z+XD8xU
TQYBwy8g0cvPrBBNhNB58z2ci6gXtS/feNo3wNOeNfWuyjYYy1ccenC6G6In
5D1ZLfth84fi9VZhEnzcEPGzQnUcBsofKvtenAKbnuqbhvT74KGfl+9NzIFY
FIvzNTMykLdAxZIHBfvhnqMsOD4PBYREMLRQYa7yQOjVEzQ4Ls/kIoL5oihO
0Cwcx3WStJbxgRjkrxGHf2uoDxr1tAKOYhropPzLE6ygwUXv45QbNch/x9L4
99Shvqw5fAiqpcHIrLVULPrNxBsBTsalqEclzk9M8pAnJDgsamLp33kUDbiC
OeVU6icd+neL1YflXMaoVPjObySx4RoVnsqy2yYKUUCdpYc7XG0ezto/YPZX
nIFNu4UMJqbHIbx0pOqmwhD0+xyyunIGc8iGiy6zzTUgcPKlhOWj/8D8eU4H
6eQnkHO+aS1vijkys/x34UVfkBtvLf9p9wac0tWIyu/o90P+ad+2dAduTWkh
+/EPIDD57kbSpwTQnHTusHfIBcbUv8E5f4gQ+97eQ6ClGSIbtvSnS/VBVaYp
a0fSKAwMpvCblU8BWyNfwEcXzEsLaQ71JDKU3g94zStDBVF1HZuCf1R4sVkw
tvURDTp7xZY08fitG3ad5ydizjDpS9qA/vwmf/pODswBjxnGS7uQ31e2KIZs
Qf62+tHE/Bl5eY63p8UBeXrudPNYDmJg2cTF94jckJQuhZh+4UpYJ25Xrv3h
qgmi3ZKUPjtiwJaF7TNYzqq6ovswYoahWi4Bf1eS81q6irinzL+5CDHI/FEP
vZwdt+d31CK2XN1CuoL6wB9VYL04S4Oq5oIUpjmsV8lTpZ+4zJxomhSLaD8u
fn8Jt1MziL7dgvs5bGex+IX/s/+joRIX6siPCn+xGsw1Qpc3W53pw+PWXCNu
b6FB02eiozr2C5Me2owV+pDFzMClu5hjW/40qN2XosHSDvdXjU1U+PGOX0dl
DxW+sOV03OkkQ4K8zMnZyjnguH3nlYT3NOTlnpHm2zkOnJwponfjB2DLwt1h
1vF2WE4dOK11tBrM92c82en3GUiflUaD49KAyM7T7mgcCSRvw6N/6e8Jvdsu
8ScV/SKX0XRIhw+QNEt1JJIDwamX5bGafQTEqnY7MizEgxq55F7/aioIPAok
ZshmgdJ/J6+CdS4sDz5KcI3Kh7YZRsF3rQXgdLBxd9t8AfSFbff4soY+5rQU
e4pEHszc3GvqOII6cejR6vSrdCBsuLTqK5YCzCFWXr3q6CNnzqwUnogE7g19
N9SFg4D4VO6eb+Z7kJsIAKtl5JkctYGDG1yAsMiftPcD8hITj86vSOy/CS3t
DEouyD91Gd4s6I+iraOVLPxBl2a7OL4rDIinTz4oPBsPzK4O9wyvfwTbfGYx
1zasd8HnrflGX2CV0Dx+dG8FdMkO/hf/rxb8dKqrNDBXqb60Zn/8qwMS2zY/
CXDrATtBF1/X5m/QoXFXfEPMIFSsHn9kRBqGv/PjxUcUSHi8/Gnfu0ng5yyQ
Xck7CrEF7tO/lUdhxyN3i6rLo3Bm1nafJv7uwd8RcfEfCd6uaJ5fbyFBb8ah
AYdkEnRq+C/VepHgumxGfqETCWKb9wdl4HLT6ICIVSoJ7E5dkmTpJUHq1I0X
DcyjUBhQbsp6bRTE7kJNo9ModOvdENCMxvKvmW9nDR6FuclWm0qNUXD9olGj
i/+j8GoTw6G+EajgTubwUhyCih9pxrUz3+DGyolFylA3rCjHrCpZt8MtW0l+
T6kGUPOV99vvVQGaZTueZ9UUATOc4Z0PzwJzj+GjMQ4J4LT/d1ZvNPI7KaFn
eoQ+b3g+bGMg8gqnZ1V2gR0QhsKLxkJfgBPX38tZgYjOLwfSozEfHqzdnpnm
CE7c551+FLsCcdDziPAFzDHlD7xY8wNBbnGmTy8T+91BoSXVGwkQO+Ox/sHr
I6TO/7IJ68kB884UHS7jz9B3efam+b5SMNY7OPr0ZwV8KOLxZntXC/seTu6S
/dUE7J26+0Ry2iHRZGO/m2M3WP72LS35/g3SvRWS7v0ZhvfW9bv3CY7BLotn
N6XmJoBTyMjIyHoa9kjWcc+mzgK75JnOO2bz4DpcZ+NdR4ZMvupnRRUU8F/4
PjJiQQU1Zvm8pFkqjJZ3KmlJIu8cFbylbk6DyuONHcofMEeIFAlcwlzRuTFr
Rv4rDU7sseSaRZ3wX44JIzfTgFMzTUmf/h0D1ovkn+ifq5vPsCx347i332D5
GvGrY7OleieWYzojMIB8YWDcGv0d9zd3u2Br8h8NNJ8dIunGI+9tC4kKt0P+
chzgHRehQXuW8TmW/6igYXzkHt8gBZKeRwwT7pDhXshTfcWaWWA9n9Ii2zUJ
jeSzFwQ+kmCqS+KpoVcP5Ht0pV190AgL3O0RE5WlwNyhYlFinw0L8Hm+XyAO
SCNcGTo/0GdO3lb6/NIVnFTnq+X/OgKh5nbCrxuuoNt84KqWmz8wK+9nDH8V
C2qbda4zQRZk3yC4cOwogZ+bxESOL9dD/6u4rZHp3fBtsk3omgoJSt+SNVdT
JuEi3+Q0qW4WZuz4Oc2syNDjaiGxm4EKfaWLhvZDVAjfS/4edJsGkbcrrfeF
0IDXWbmcF3V4/OtBXfVWGgioxjOW9qMu/B3xU0L9MDnXLMeIPDzs6C13Ann5
t5ZstCLy9MfYZlo74oEAM3sC8nf1kfqFP/Q8oHLBoY+OSWNpmYh/9y2NeSKK
q7R5WyFmPlt7aoH4SySkxW2Grhs2xVmItgM8V+YR7coWzwlheaOPUm47IHq0
cV8jIrKSCla+om701VboliB+jBjrj0a0+RD9+yaiHU3RsgG3O2GzN2AGy1nt
e7jZE+ur9L6G/TnWf+Xb2KX/32/PPscYj/nK8rH3AacezDOhZo/tGtGPSN9Y
3P0Ffz+rnPYtCnWq/mTHH1MapGZuLYXDmGcUTZKPBVHBMKVNgJpAgWKZ7tz1
DWQQMhvJuKo2C9csFiYCZSchyKbtrjgjCTRCn/9Nf9YNz89aWIZ/rYcFyUye
+qqvsPCS5fdDKvpt9aE79S6xEMvMND1mGQBElRUBzRV3IMznbTRMw34xvbFA
+R0ulwmKn+9Fv1FudJD54wcgrslbvp8MB+74JwZncjCfSJoYJyUngF8pp4Ar
DXOuhhVRRz4FSDLxtadep0Csf9RRg4xkYOYRODqwlgjcQ8eyP31GHRJb+B52
LBacNJt6lnZHACma/b9j4sFAcP/LE7QVc0Z6ht/Duz4gtxKqF/fCAwhTSbZ+
dm5YT6vGG/bIN9nzhIMf3UAuX5k9zdgTiBnNzVtk/MCp9Mk11bUgrG/3sczB
aMhe1dEr2pkMAn4jm63ys6COYhUqlVcIdVee6M9vJ8LXA+an7URr4JJHsU3+
t2Yo3JrBTL7bCeFqe3JTDvZBi+Oe4pLmQXAlvNQO8iWB/AuS2gvDMei8eMHQ
fXgchBu4b6+uTECs6/2HD6smoeiqinCB4hScsrhYbxkwBUtdzPs1c6bg9ibB
y8zZUzDcq6YgHzYFcXx7XyS+mALhZ8dPLahNQX33kz1Z56bA5buKEZVtCsS3
WUXNMU+BxggxsvrgFBhT3zbfEp4Chs3pYju1poBT+whlx7sp2FE4FHC+DPcf
/q/FYH4K1jndMnU3T8Mh6QvOk+tTcG9aOvlsI+5n9PqK7q0pOPcsaemMG+bV
JPbIiUsTMHnNwVHl1RjcHTu0q/0ECXLj4yfLU/tBm3Ws9D//LuBjOrBz35tm
UJrc+9jrayUw57GckhspgtjH6fJBlAxgfhm2tc4kDvPa5AGxxUAgaIsZ621y
B6dRWvTpy5gHl9gLm189B4K9bbaLnRX61d+3WjfbgtOWtO0CUphH7LKMXpz3
Au70lte/hD5AbEJ0o0ZbNDjtZj0fxZACfbybn/nnZIPa8PixZvPPUPddZuhF
fRn4xZ4xz+ysAuaMeh9rywY47fPu18qdNtDuY2S2q+iE0OzMo+/sekHWnCtG
3WUA9vXIO8h/GwHG1zm+uSJjsLJV5Y7U2wkoctEdVayegtfdv9fmOmdAd+XQ
zN3wORAPKm7x20EG370LktvOUIDp+OM7OusU2GYmFuwcQgX3QUnFZgYa9LKG
bqy/gvww2FNyx4EGijPWJfU4fot88kyv5dO/a6P/3qqS/p0CpoYE1Av7A1ri
NqgTivq6Xn/QR77bdO5l9wANZsQCRSyQFzRu3ni/hlilbJ3phJhn39BXg+sZ
Ik0bNHF7NU/R/66i3vxd9/lEwXxiE6kccJT+XXB3sU4+5FOnDQ+/6ujSoDhQ
yWMM/fqBN2LHzTEf9fY9vHV0GwVY3jzbu6N/DgK2WS0tqU/Dzd0J+x7rjYHv
6J+l+PhvYDBt8CSmoRVEnm7iDd9TAW3hkyE3zfNgYZkv5oNcIsj9KXRhmfsA
BNPX9yZ63oLTL1+p0XXM+zEHtW6feQOEhOeMbzb5gpNHpYb/0UhYuC2827Xj
IzgVCqaeF/gPXDturasM1IDp1rBFEcdO8P2o2svLOwzhVS6BBhEToOL59u4p
5lmwtpFIurOZDL83uB8/U0UBtrI7E11fqXA/8+Gfc5cwL7C9uEf0QX2tfMjF
icc/IUmS+tBEA4qovfLVb6gfd80TQkk00D87EN81gTrSOnxVGfnY4nChZDby
s9W0y8Rz5GuNPO2EXkShvTlPCcjjB8aZFhgRg0rZFTcg/jYw+PMb19suq2d/
R3xMK95Hzw029j7KDLhe9uRRuYOI9QX7tkoiip49wKmLSBR5+vktosmzb6sp
iJTPn7tl5mkgzaezLDxPfx9HmPtexGNG84kduH4m9GOXPqKq39PT+Vj+1/cv
jVKxnv6utTJsWO+kg30ba/A4tFofkK6P0t8XqPh8H+YsjtG5FwTsT69/S2QL
Yn9or+nKVs6loU+wMDj5HnPMeqGh0w3crzz3r+00FQpm1Wk8vFRoP9KvKIc5
xIWz2jD87Rwocx3hHOqfgo8x0ztSm0ZBg/NtsPjzPnDaqlUhQWoGj4bnaRfr
iJDdUPJN/GcOkBbv+xW1oN/f9kNOhILjvpEvuRT7g9zfLQ2Re53AyWWmdX/C
a5BjS60w1XgDcquLeqd63EHO9/gPxz7Uk83S5yIkAoFYv6e3vi8YYsdDjmcP
hwF3uOXj5iXUg7TXwgcWMEfMZTZkN2DO4f7F8jEtAgjVCpnNTbjdWNJvHecQ
ILrO6kztC4JYMocJrRF1YzDfm2fYD3OE3sY5qi8QdO6nytv5AEFZ4kbeJ8SP
MllCM++BGKm7iV0/AJw6cz3OhQSD7uMfE5nyUSBXUd899DkBslnu3hVU/QTM
MVsNO4TzwPYCn9rLY8Vgu6OmxGJPJSQyXlTXuN8AlgTWpVsl7WD3e/HFdqZe
YP920icuaxCWyMtqiwdH4XS4bMP7wHE4l6YdM58wCZLey/7d8pj3FKoGN76c
gfZhaf8ujVmYHFRTHKfMgr/PnoBf13B8fgg+csp1Dkgxl3pORsxBvyE/Sx1i
WV5/RLDPHJhpvv0sbjMH/sFmq77acyB98rxEgdIcbOI1MG48Pwd1G2aPlIrM
Qd/tfzo7pOZARacuPE4FlxOHXjY8noPQszVh8p5zEHNFUP96+hxMntW73tUw
B3s+SHIpDc3Bjk8CvM+QJ5pY5MsDC+fg913NG0YP54CRfJV1Y/0s5Iy1Mv1q
ngFW6OTbcG0a5ko3vdrFPQkeIQfZtITGQOJZ+7T1xSEg1z/q1fzYDRNqi61f
rJqhL9jord/7CjAK5qF92l2IOZb0ffVEGuY/oYDq6QiQu7MUHFCK/HHd8S1z
qjMQuKjnH5FtgNDxTv9g7gsgvDsd8UTqNThRHr7T6UCdsRB1cvfDfrRQnBow
FAPMbFlO9Upp0Pd1mSarnwfLl3ZWrvl/hUsBkfIRJ6pAJZZcMX2iEZZLdQ54
ObaDwr+gUUWsX8PRxZuEuW/w9K2RodixYdD0F57nOD4KSeVHxB6dGgffpYvf
GA5NgpRhpLrM3yk4dj7kR2fhDICNIWnv5Tm4ps93VD5yHlg1eVPNP5Nh8Hfy
5OsQCrR0kutPy1Nh1+v/ircTqZC+9mTZmZ0G1DeWu2Tvoa+dF1h58xb9JMuk
8nIiDdZFtsa0YC4QLLVU3FyH61Wu2uW10+DJL3KsIvL/2Sj2xCL6PNIhoc60
EcwpBt1hLsgHst7eV13QX1Y6qCdWIt4vueMui0gSVVusQR70IW7L/o16IrbP
fONu5Me2pcJvKW3IRxxcevTrXyu2mlEzqchHwWUp9PfPHdHlaNE4TYN+m5NB
rOg7jV+15+i6UoAwUst4KnoevmpGyOtZzECp9onGk9XjIBdTd/j77UF4d1jr
OfdCO3y4FdnGElcFRhKMx6av4XmmTrwelksBJ5GOiKERHLcSNwcu3Efflk+p
Oq/rBIQXXPVCn51AjmxrVaPgRZ8PWGliEQpOvpl7OJ+kAOOuPArtdCH4bZL9
efJ+FfSteRpfzWyH6JoHqXIbB2Eq+aJYV/w4BEso3d2iMwOyBsfvVoXNg6bw
Az9JDwq869jpmxZJha8fhSb2C9Ngvx8pOdKVBobiDT1nctB377ijNl6P7f5j
KLunlwYDylae37B965dJaq7Iu1+JaWrydP3IETQfRl5OFEzZ2Yw8vXfFgnYD
edtB6+6vMHouEC+7Sc8JEa6ONQ10Xp8tPd6G+KW7VrcTUdP7SXYf4qXcp+fH
EMs+Db5amKN/v+h36gbUg2G7oAZWRNvfdzacRrTbaRQogaj49OJDP0Smx40H
3yC2x3rkPkTMNJVKpG/HkSjh3orlnEi2yZZHNCz5QTDD+h3ZOg6iWN+Vg+yp
hvT767+V/+WN4/Fpah+Kox/fRjcGdewPEawFL6UxfyV1NR+PLsXj1COG38Vc
usNWpJOEefj11j8sMmxYr5fTqww2VNAdeTEaqE6ByKMEi1yledBmF7yiMDsN
3x7pbeViHIfo8i4em9x+iFb501/u3gYqy9/23f1YAbrJxdE8tDwQ4OTYqJqD
eSC3xeOQfhAQHt3VWd2AeWNLfIxJiAMQvIdvScfhuJ+ofvBL2A7khiPCAnqd
gGgaGzMn8RYIdw8G9wS/A7n3g9qdKf4gN8oa4juK+eS3pL59Vghwb7lkatEX
Bk5nTPufSCGvpH4R3teFuFI8yPolAoh7pbKvcODyCPvkKeFwICWlu7rLh4Hc
zGKxiFcocGdKPlhRDgVCEteQcFUoEPme/jd8ORycvEUUOYWjoO2kwyONHZin
Z4seJ40mwoKJb3Bk5keQi+2I703Igb5dqqJ9U5/Br/t+rPtTInxoIrLZhNbA
1+Fjv0drW+AK50DTxtdd0H/kyg0O3X5I1TuROapEAkPpexfyYRwEuwen2Pom
wTrAdcfw4jRkKYUXFfmjPuhaPqZ/f5JD8XWBC/ZvR1L5R96zZDBqWE4q9yND
xoWaTvsWMqgnipYKfSeDp77W0i0CBdaedC1nMFDAUpZ48u8fMpTzWcgqU8hw
SFixk3sE99/EvuDdQYZqPuX9DA1kWJXUl7tQS4asS0GXxRpx+7HP7IPdZGg/
zfxEcooMWtke7sYrZNjF8cQhczcFtC/l79I9SoHBi3WCZH4KaDl8//yKjwJC
UXLqd1kpQMk7tiWGRAbZGzszeOzJoO8Vkw/N8/CF41JDfc4crBrp33ZYmoGI
zpuzn3WmwDGAa2W5cwzGbJVYbA4Mgew2qknGgy7YEZ2bULVcDzOa9wYUqkoh
VOwSk7laDggcD9o6MhIPpKf31bO10Z+OZ39nIaM/nTL3uTL1Ggg/xESpt14D
0cTjS6U25shYZg6BT/4Q26e5Q5YtGpi5iiaMRdJAU0Qk9I5xPrCZ2itOF5UB
80bJUQeTWqhwu1e7oNUG1G3cJpl+3fD2ZNbkxfl+sHrn+ndhMwluiFoplGuN
gdFC+fZAkwnQoJSduQtTcGdgXE6yfxrC7x/dEKcwC9FvVwaCUXcNxtTiGhLn
wX6QtJUjlAyOZ/+42+hTgFT/76IEIxWKpey4fDypYN6RWnaETIXy2xfIWqI0
4B0rfhP2FHnDPNEt1Y8G4mcuyLp9ooFH8SXr6/Rxy98vqNtIg53GObtM0BdK
G39gy+hHfZDZxf9nmAZy2t9LJ1Ev3JhSV7qRB2RlV1mZJtEHy8oWxCN+bvo1
kInY+Uz68RHEy2by0fT7qEvDKyG6uF/ivhOu/KgjSj0PxTf10CD1nNu/bOTN
jhJLT3bMO65KigOe6Msjprw3GihifePtqOdqqHCP409Eby8FjLc3qtzlJUPC
1lPJ65dmYUtF+OPJ/gnosR7Jzgoahm1XvxhOfekExqkebu7FGljmfcL49kcR
CFhIXL+0E3OE31LBifRwIHq7Bnj3eQNxIn7R5SfqR6strc4Vc0iSZvGsozsQ
td647E8IAuIjvsXv9Ylg5H4yxLE9D4i7q4yu61VAfxHn4a+CbVCnzTZlyN8P
wlc/mQ5UjkETTSf9w5dp2Du6S3RNeB6u5H88sOc6BT6eVemgvkLfvD76vOYo
tuNgrt886qTA59iDDuk0yOUT8r6F/nvYovKyObbLBP93Rnbk148fVONOon7s
WElhP476wcrsOzGHfHxNu+LPMvKzb3mpfwjytTCppeQHPSc0f4k6gXwuEHn4
zAVES8NFLjW6Lvh1CN5FPO3q5KCLyN8rIGmEqHM+4IoFoquzgZM9YhkQut0Q
o2Ouv/Wl54zdRYcCEQ0ZnxyuRjzhMHe0AFH4NINdCOKlsqhtjxBHdlhfYEOc
kN42Fof1CA1f5aHnnZu2N+Lo18W2TislG2H969N6Bnjo/UO89HwR9ocvSZ78
99GPFIxHfy3qxFw2rvnuVjUNsnO12YKwXTI/C+k3OtGgqdeY104Q89TVB9J+
MVRQ4a7vjA/AXJ2kfKM2Yx5uKOyeMEA/nHxFnJW5cByO8uvv8VkZACNx/Ud6
L9phhw2rZ1ttJaSq5w74chWAWrOEsGFfEui2+8zGPg4GgtFLbtl89IPRqh3T
EQ7gdG54upkL9WPvUo7YwksgNkUu+d9yBqKKR9I1Bg8gXPp1YJe8H+gafCIp
nML8oGVupqAdDoST/w6EvYwBuS0ygUeZMN+s17tGzSSAGlWTknIhCQhZQ6pu
e5Jh4cPTidJnySAwfVic3zoZiIKX0zUeJEN2kRbtt2YyEFwNxz/E4Hpj79Jm
4xQgzDME2m1Ogzb2gftGRPp82ouZt5iyYWYg5EbA9Txg5JXqrTlWBLHXc+r0
OMtghsclauvLKuSta3yVQo0g1j/zJna9HQK+7mRoMeqFQzVmK30+Q1CVGWfv
/XMUWGQtUg8vTMBEgfPjxdfTkLDxZeEej1l46sXJx8A8DxFNNtznz5BBtdC5
UeYHGTax8h3ktKfAqE7JSQkcl6tMl1Qe7qXC6aJPW4gSVJB+bOTSdo0KnqPL
GYp3qGDGxBWarUmFzc/4Egduof5P51UfUaXCbFGZ4FsFKkTzhBwqAyqsRrqO
80shKo1lt5ynwqZcJ5eT0lToO3xRShp9sNl7lSCvq1TQ6hN7vQPLZVIViJHU
p4KjqW/AZlMquCvMRH15TgUlpY0bq62ocDOmPpXvERXUyY0tQZeocMVlquHh
RipExhgIvXhPgXukc4G89WRolmme4n89D4Jbrt4qeDwLf2+NfuiVnoJF60n2
toVRGK4Pndy1qx9Ub51tVV1qA+67vMJ2Z6pgWZmP2uVdCLHl5acKr6YC95R9
5QVaGBANcoRKOXzAieeVdsk2VyAMXdmokewKxO7bLBYWmCu5hEUifoaBbsqs
7e/oZDC69ITQopIHvLbvesc+lkG+RUSRbkod1HncdTjM0AG/jt1cr3Xsg9fn
xhVXWUdAZvr0Xy3fMfjuWjVwkX0Smit3MOw8NQ16Nka/tjbNwJPf4kWeHHPw
d99omDP/PGhoLqfvZSFDSuGSpC/m9pat8x3tNhTg1Bg4zbqBCqfOBDE8x3ZL
fZ0cNd+G7fskarr/IPIPb/CLDZj/e8h3eFQd0PelzzH5R6DP9714WT2XBu9Y
SaPp6P/lvsQ73Wqhwai8hewH5K/KrGMP9XFceziN+FljfihWmfG6gjqwInOK
WwrHf5vlPSYX9JMHDmZUKyIvzI5uyomk38e1Z9RwRWwQ+eRGxfVy6W+bc3D7
5nHPw69w/71s+peLkRfdz4U2aaHvjDHhvfwE/5dhqvGfNP1+fH+m7GIoDcpD
84SsMB85dHmSyFNUWHm28taHmQr8gQw3vDzIcPlsuJL60CwUctWH8adPgtUF
Ob38cySQvGIqtSTRDVXiMZFM3+tAwDYz9cmFYiBuCzDOc0sHJ/O+bZ1nopAv
vnTIH8GcKaWbUR/uDE4HV0oYrqA/+CLU98fSDZxKgwgiroHAHTEpWFuPvmKj
CIVpQy6oHVEzyOkiQtfajVpPQgts+34v709SH/AXP9mquGEMphxKvARPTsM7
s2872XrnYL8/x/UX7BSwD9O/FaJHhTQDvfXSvZgz2it6KFY0eKqqp3EOc5fo
g770v1WoD+9fnj3RjXy/7yGDIer19wK/2Hpstxe5Px7+xfYcFSv6M4F83Et7
pL0deZqfpP+vGHE62/sgXTc2XSPO0nPB2stvo28RKTu6RiPo/N7051MqXQ8s
Gu7n0HPDKblrRYgnZXgjSxE1FfudqxBVZYad6xF9b/52aUIkJtj0NtLLGWiy
maJfv9r6rbmbXn7r0Zf/IYqf/nfkHaJjfzOHAuK6W4/cID3fSEsck6VfDxv9
wngTdSSz85/PT/q8X8bogAnsDyf2znb/h/nU8i8TczH6CZu8uwlheNzRBRLi
VPp3XXWOn5XKxrwj4y9LwHysRVlo3nYec05ApOKXj8gb8ozMAgkUGLeMP1lX
PQ89P3kIRWEzYKR4cOz6wDj8EPFdXZEZhHvnKy4bJLWDLmf2w7J/qB+dUdsy
bheAky2nE2VfMuhKyQaMlwZj/+efjnLzAKfrLYfv3nEEQp5K++guByA+2/WC
XcsZCM/+HNGu8YDYI6EOGmv+QKxa5BXXCYNshUkplcNxsODOb+q7PRn8bjmu
79j/CcwFz84atmYB233uhhvkHHAyyPjSbJMHcl3u0/pO+ZhXPKUf7C0ApbKu
FQm1AhAw0Gvo1CsAbh6R61a2BWDbmfbGr6YAsmWrlf86FULo8q5IrrHPoHtE
2bbl3BdI3WQ9N1pRAsvJaemm7uXQx2tyh/1mNZD5d/rUhzXAw2e2U9972iC+
SObngnY38PxuE9/d0Q+TvConJcxJIFuclffuzTjoWm3LuqY5Bcu2gj1nSmfA
Ud11YmfcHAzkGWp7MZLhxRkG8T9MFFBxvVoYXII+Xu/T20LUB5aYB8fJ3qgD
nPrv5CqpwBz6MJ17mgrXjmj03/9HBcNtFK9VJvRFEYbiA7vRD+QsCu3fgzl3
dQdNFZd/EELYSNvR5+xa3TBHf29xN1FTZxOe77tPBDZswH7E8ej4AwYamH/i
f16My6ZHdx46tgX9Z4w62w3cb/WZ7dMSLC9T/PI1X8ylnA3JxiGHcNykbzOV
Qn8mtJ5OlTyC/384dfcNXJ9H6blvgeVU/RhIFe+lgmB/rTWnB+qLiNuE818K
TGitrZzeTIG5nS/srmnPQx77PjBJm4EW7523OeMmgPjmDp/V9hH4Ikp8/yKv
CxLlrAUSe+rANjlYTTunGEjfZP0vRGUA6co/sYdPYoBk5KhTXegPBBlf3WEB
TyBKLL4i6XpDbFG5puCWIMh22jadpxcPjI3PLv1TywZGrZlj58S+wvOQd4dB
rhZOJ97beZ/WDg2Fv19IuH2Dw5tyvr1OJwFhUN/ejX8CXqcV5Uf/m4KRalrC
14OzwKBQVbAzYQ6o31Mdq8vnQTkh2DIkBPWiv47jozQF+q6/1qogUuD94i29
5/xUsL+Zz3sej3+vVq4qRxcVnr78+5fCgrkgTsV8rwLqxvmMuTFT5BeneWqt
Lw0Ufx5/eD4F+cfy2Pn4/2hwPFCh6iqOU+4jp7TU2um8kPE3uI8G93SE/bpx
PKtualgORn/4WuWtjTx9Xmjt/MJR5K/pSgUeE+SBhCV5j0vIY8IXj78qpd93
TdDcQOe1tHJG8xzEyKr4mr2IDuIM3GO4X932Chn6c2dPpW6fuoXl3u43e2w1
QIPxe81v9fD/687oLVeW0SDERKrpEv39G4Gen9sfYXl2FrutVqlwaDfR3lCM
CinHthfR0C9MStxo8FCcA98dVis3Lk7B2FbmV6KDJFg9+VLd2qAHDIQkDXK9
G6BPsjGc60QJLIymWm/zzwSi+ZRUi3wM6LqbdYls8wNCMcPWVxJvwIk943ac
8ysg8LHxOP5wgdi3x1Wsqf6Q3feFfUwxDlLn2U8eis8GucDN0yWKZbCwazbD
5kgT2G0YHot90gu5HX1fJXVH4YQta+2F1Cm4tr/z2H9ucxAeqXp7M5kMK1c3
Dzgr0Z+vtl2yxHFgoptfMWxMQ19V6G+QiHz9XHVkFnU8sCaYk34/YGAk6G0F
ngdYvjBkgfqhXsH8uG2K/pxIlkYPtquBtGHZbuTn8vcqXc2InMXUYTnk7xkN
8im6bvSeYynMQtzWeCalDjF9/g6pl54vjKs+jNJ5/sbk+Rl6jljZw05BFFW9
nr6A2O2oVvMD0VysKY+O/tcrxWl0nXgQsv0vYn2yZd8s4o+Rh/PNiE9qy/ni
EVf2HuDWmaffb8/P+IP1idx6WUQP8fVRDzX6ffjhlh9njtHvh2zhHtxHnw/G
F711HPWjz8Ker3GI/j0MUoUJ6ofN/L/fF7FfHpr/JhqUiTlL2kLe6g3Wt12f
PIb5o2nldPNMJBUIjQq2oZ4UuMjU80sobB5cEjmSpm/OwMetyWIHncbBaTnz
yZG3A7CSy9lozNYO2SGgraBaCbovGngPh+aDLpRvlDHEPKBXFbL4MBicQlyI
7409gVDRzjL/5A0QYwVlDpjSn8v2rO0Z8wLCp3fi59U/AKH5T/1lr2ggnl6K
k+RAveCJP3rSGfuVyINTiut54JEZHZE8WwRFT7Jjjr/HfhcdKSxUTYTnmpvn
w1Uq4HmoYx/3rUpYYPP66z1TCZxH7+i7nKyCxOX1r54SVcDd2+x1SBF9bXJf
up5jFQj49159vrMasr/RrrMdroGJL2fLk6dqQeVA4C9CdAPmY0ZRRfcWsBTV
kiMtIt+4mGWwO3SDpdhujbHxb5Du6zhfjrwX9+D9gxfqY7BT5vpc68FJ8Nwg
JxiXMA2OiRZvVWpmISlZSrPaah6C1wUHPuaRYS7G1ZsSSgHekwmCyxL079pk
X61NRt55/rVQ6jsVWIvDFYWOoV+p/K6ueAnz5KhIeO5d7K9/RVk3PKaB0qJg
YTLyj0WUwPAdS/RFdkoxGuiXuB2lz4Xh8ol4ZoVJcxpI8jjcGsbtPl6+qb7d
BPXjdxRH7zMatDhf+OGD2MzItP0ejpMX2deS5XC7lgSZpcMWmJelFmrTn6Mv
NuC0NLGlgZT2gYOZmOd/BTNRnryigYZAmuhR9Ms3t3LPv7dG/1tSo7oR+WSz
/aNmbkWst4eosvlOrMeay77BBMxLHWynt0+gTgoxFsx4k4Gyn0gylJiDzL6t
rQSXKbD5NtTgbToKkmbNLpere6HoQ/8IZ2sTND09dbN9FxHYFsr1S1hzILta
JU9rD+bOe7Y7RQKwv6xFr7gb+gJ33QNH7eeoJylOYw3fIkBO+DCbzmQqGK0G
CCWYFIJr1KHlU17YH6zOgBNTG8R6pTQpnu+DWcfXQh0hJLBQuyrDkj0BTb6F
HqWz07BSIGEgKz4HUG7Y6l87D66m5KBDXWQI5hpiZPGmwIuyiEHuHVTIfNvE
ZPuMCso+4ur3ClDnLWfDFhao4LQ6fEgWddY6QaPZ4iq2z/ZY5Wps/6RSzomt
XjRg7/03Pos8XLrrjSxHHuqFzu79auXIKwmbPpxvQh8XnOPpgDz1cfOnqx/7
8byEi0rKYC5gzW2wDMVxreZYG0e/LsVpoTLWiOM9uoO/fxt9fiZzwttJRIsF
EwNz5AWtYtGvhYi6HhYjXxDF/vPZZI2oaKTH1Uafh3Puu2IC6o2kfvBiIpbn
tOs5RZ1+n+SenkYJ5hvqfU4XkU4a7EwWP++D/On1vlO3Cfm0d1NiiSf2l3Wm
bac2bUOfGvHknAfmXbYQpxcXfpLB5Pm13VE+c6AgObv5v7QpUKGyy6/dGgWD
h3Mi89K94PrVTNiyuBHkTmT8eOxXCn7Vt/MUd2fDgo/MnwbTWCCNCgj2NNHf
p3YsR+jLGyBIM8RsXncAwoZdbDWDb0D3LTPf1Wo/ULt+RyTsTCzqDbEwSTIL
Qj9w7CtxLIH8b1dCHAsaYNj481YHqx7I4XpZ8XyYBB9DnJ9zyE2Blr+Z2K8L
c/B0RkhnTzUZaPX1v58IUyFw0pPt0l/M+YKrBgvYn+NuxhSKxtFgck8UDz+e
n+r3FU+ZsD2mE146SiCv3pyivTqB+jGR6fEqFc/D2bzK7dXYribeKWI7kZ9P
y8kZdNPvc+x6Gnkd+Vv3583D4fRccWHGqhZx9qLUlnHEJQmf0UXEliufbq7R
8e743CYy6kK/924mxJt9fDrbEQ25b478H3ft3bcNMbcpdp2+Hf/Zv2xbEUMg
hHkJ908iPzLtQ7zjK/fzE6LyRtHKx4hthyf/rGN9FvQuvnqIuGYze8kK+4P/
mm73Zqy3KFc6fzv2g01XeUY1sR/E9mYTy7EfXPDWvOJEf27eteNHSSUNvnC4
SQhgLvP1eac4/AL1dOhMG40T+WfzBPclGypU5rdu01akgObmh1vMTs9D09bL
FtPp01Bus7ngSeYYKIRpx9fRvoHHuaqf9V2t0JYq2Z49VA7Z56Z0JHfmQazA
1bb17wnA/c+puvRVEP09gJ4HUryA6Ljlv7qJt+A0WZx32PUdEPseZ50KCgJu
DWO9qc1xoFss8kPl0kfg3SDgVaqfB9ya3jfCeIrBoDVDov53ORiUpsE+hxqQ
iLkgti+nAQg6Xmc/SbbA2q6jx0Ut24DFvMzi7M12qIn+6jzU0g5r5o0/ZQkd
kKzQlR3H2AG3EnfqHdreARU35Ux/n+qAFkle9k9uHcDWmDHOK9OJOfjQ4E3T
Lqiwvc2eJNoDXw2Eqkw/9UG08aWDukMDMJGYq69bNQIiTdUGQlxjkDe5/dFm
hwl4scctw6dtCqg6D4vaqTMQxyaXyPTfHGT9llBxPE6GPulnl03EKKD67ewe
xn8UKAqTGdjvSYXQGeFbhDkqiLeQs8/z4flmf7LMjDpBGPm07bQN9lcap95h
bxowHHy3kTUU+fxylqwQ8k70qTOjZBzHXgzaEaroWydXbSYO4Pl0mORt7Mfl
xAu3mrYhSq/+zd6cTH/+yC3tQBINjr2X13DA/Vzy1Fi0EQeqfrt0IUZmSjCN
4/rT8pt+v8D9LFUHqg3SMBcH31V8+Al9zODhY3/T0Wd9/yDukIH5V7Z3vhV/
13KOTZPE8jOi3HXawrBcjk9G95yxv5/hYjtzkwbLEb9E/qA//ch9Rdn6PhW2
tlw/9lMYfYnX9Swv7nk4t3r3Rd2naShKpYWaZI2B5PTfA/smv+H5OKchH98K
KvKdlj8TykFuv+Fg3OdcIBVJK5+uTQDCupaNQQfmWr9+Rslwf9D94WZsdz8I
mGdjBJ4lx4HtezbFyn3ZkP3msvi3KyVg8N2Z+MS/Hq48zg1W+dIFRfZN2o36
w/C50TZS9uc4NGw/9kq4bRrHhfQtHo85sChb+35PhQwEUf6NKUYUKLaf0nDl
oEK3qdKBPl/MV+96Xj4apMLa3u33LfbS58NsNOiQpsGIVcUVvwc0cHQplzJH
3b35YV2ejPlCjNfSphl5KNQx4IVXDuoAK+e6fSkN9GY2nlyqQ75JhbAr6PMt
dNas23vRL1ir6AzguI2zsPmUS6LBfXkHagjyFFVh4wb6c2kJDWwSd5H3iTbW
F97guL/zwlbzNvJAZDLP3QnEgsgsV/p8HavxY8X3EfmmFhaU6Bjk6kaf35Oj
ndWmhLgYfO8dJ+6fYS549STy34mRMY1Z5I0n6ayyr5AfI+pDiLKoY36/0nYe
rkLe2m10+g72D85XL9xG0aeQeymeeZhTX/fOiGrg+Q1hfJRUsYMCUprsM92F
c2B8O/O86PQUGD5/P6wTMwoNHAk9UegPfk5J7Dvp2ATLWokCJ16XAfHp0Cee
wGxwEtxfNL0cC7H7hce11f2BmNe2VWQv/XkeV4PoeNSPaeFHvAcxj0gZV7JM
vwc528+2/fT3sQVLNR2oywAly8yv3ue/wuqLvJE9mfUwlhDouae0G+wcCE/i
HEignrbBeMfCJDTpL+RL7ZyDmw/UhQKSyaBsPiE2eJQKNjUrlxx+UMGV3OWp
9BDzt+w9ocJozGU/Hwy2Yv7ascWeXbEDdWBiy3oDnp+YUvLMNLaX3He9ne7Y
fvyKRaR8bM8608Ej9HlWJozxxb2IT15msN2h64TnVbkkeg4J+neKfp1p5lS2
Mz1HBAwP29B14KLwe8vddD1gzdzLinhF1qX3IGLLkowlB6LJjksb6ajSknea
DfHeUs4WFkSH7633dyKeyK4mrGB57opEtwF6jpGfEkqn3wdZ23tVH5FXT89o
cY7+/qw/nYqIP/4I7pbDfqDfbPIzBfvTD78O6VPYv/po0jcFMIeWuW268B/6
F+ruY+m0Vsw3m53/2ZbQYP+FYeuDUTTwvDv2/Ig+9lORxOnMP1QwUCkxiUQ/
/LVF7Jl7PxlGt192b7KZA0L/zGeLlCmI1PKyDrYaBVa5enen1F64f7rOXNS3
CSScNdmyW8pAImL/kP/vbGhzzvwyuR4HTiRP/3TNDyBHOnFFNe4dyH16OvQw
ywcIg8FcKyJBsOC9cHyEOw7kLufJesx+gjq9XW2nVgsgkf9Wrr4VESacDdzL
+GvBof9apEN8C9yvGl0/t7kTPB7YvG680QMsZUqaZ1f6ILdnSERuoh9Y30rq
RnAMQvKLB+PixEFoEEqT6lwdhON1xoWj64MwpvbbQOP3ICRq8cgK7xqCCfKS
zcFnQ8Bp1nzh4rlhyB0yY5GzHoH352Ojb6aQQCCUd/kgaRTazvvoG2uPg8Oq
5N2DeyYhsGRD0a6hKXhydVV3MW4G8jRbQz3Qz6Rwlfa7Jc9DngDZ/b9aMugb
tvKWJdO/5347i10F+ebEcWn2SiqUSweETLMin9Q16TOqo18IaBCjIN+cqFGt
2fcB+4kXscMIednz5I2i+FzkA9X3QvFfaPBZbX9kNvZj3oVgSg76wUwvg3UF
HNfqx77lTyBaNz4+Mo6464DI+lvEv6qF57YiLrHtdX+PvuHpD6a2C4jDInbF
ooh90kvitoiK2r8fbcPtFhj0VkcQa22UZQerMX/7beRsqkG+mhDZrYW5VeDW
7ox1XJbM09rXj9s1tRGtn2N9WNkKiBfyaWCU89+bYBxvvMHbZqIwl8zONpYa
8mK9r3VnRQVTwXAyt2rFlQJ8TbKX1P3nYdMWYrSD7AyQ+F3G69XHweBgjsWP
1X5403FRdK93G5CT03l+m1dAtjUlvsw9DwjPVwb50xMx58ZzfrkUCiTfZ0nf
ogKBJB/u6cIVBnLpJ/1DjJKA0XL718zWPEj31F56eqYC+NxPHTeNbgXLSD/z
f/zf4MBV32e0wVE4a3cr5pPvFLRGhNbkrM3CJX7fY5FiZGh/nqd/yZcCzYnn
Of7epYJpgZtuSScVFvqsNaMPoc4WBthXqWL7vtx12s8Mfdc6uBm44/JNNr9W
1FHOLF0SEfXcPTP4mEwB8suV+B0N2E5fq51ss1AvHHN1BDnbaGAv78ko0YPb
WTsQTw8gv1c/ZefCnNETe8pUHHlpKUzrv5gJ9Hs2XrtskZ8I5q3pQzjOh9f7
c+nz+KPfK0ml4/h3u46GF/mgbvLpuD+dHyjTFpWITVPL+5roOvK+siuZfj1F
23ornTcOsV1J/4D7NQeWlxvSny8Id+iwwPK3fRc6IYk6VWay6/sA6od//gb3
ItSPH/+8dzXh+Y6J/vzdAI+L0MW1MwXzqWP6Ha6efchnR5pgy0MqPE3X9dl4
gAKM485Xn9bNQcK92w83bpgGb40b9hHEUQj2UHgqsakPSC7vFOf7kTcGY6f1
F8qATan/+cWubJBbPrj6QzYOCGaOZLMgf3C6FrM8IO0ChOwWlY93HIB41urb
xmBncDq+jyrT6QvEF0WaZ0qiQPfCuNR8VzoobTUxcXtYDF/z9nj+WasDoU+S
ajMXu0F/QGj203kSlKf/tXleNAnC3B9eKs3MApV735+D/mRYYpgmnDtAhdIf
dm+UyVQwOvezfE0b85/A+I4fkTgumqc0+1Dvn8r/avuKOq/yYd3OAfVj9PAd
vmI8T4s6u0+aYvuNO349Qp8XaxeVcnIjfZ6u2PE5un4sWpW23kP+1jLgNaPn
gb1L9SxD9HlRU9Rg+nWnKvElpV3I/6O0x3F0vXDjmrnOjRi4lzh4DDFWuGzr
CcTa3Jt/6ctJI/q69PUW169o0revd++PoevOpY8RunT9+LL93xI9f4TGWE4k
0q+LnVY7dos+Pwuyuej1UVkXMNtPn9d1PUCL3o8UKWMMe+jvOTm2wYAH+1vf
QsR3K+yHgffXGIvRz3guy2aXNNBgTkiErIvjfEW0icroQwNzQcGv7gqYu8aO
G0TVUOFS1A7iyWEKfHypkr0iSwYQ1zfa9noWDJZe104oTsIvhvMJ4jUj0KKw
dFFyvgt+7ve8tlBVBwJuMRV7HxRDrFSfpvDFDJDTPORO/RwDhKsXNrooBALR
SGDfo873QFDZenUwPxC4xUhHH/DFgJPeXUvP+x9hmfjv/luGQjBPtnhUEVAO
XSsfmV4+aoCp/ouCwS86ID5YkXP3315YSxBPDtw3BKAn1dWZSAK7nY+ORIqN
wY/8M5lhCuOwVDloVjg3Dkktu5vfykyAfXGUmdPdCfCSuRNnfmcCznqqWnOq
TgBDYu7QovoEZOSWKds9nwDS3xenDCsnIJCW/NEbj/O0l+9a5cYpUBe9+IG8
OAUfC3eypu6YAUfXzcF20rMgkf6TL850Dqbbri1wvZ+Hw2PX/wX6kiGhe3zC
3oAC3WdfZXHsRh9jOhPZ6k+FAYIEVwn6mnI/9oleCeT72T38kU+RV15W06zx
PAjlB+RGo/9n8991U7IQc2GZQJg35uVgbYPG0/XoFyMPfRZpoYHrBnYvM+y/
kgb9ux5hnjTylGCwx/Ftze556xeiUnvZll3dNDDVX6ucp//+xPFqNmLk4LXL
1ohfPAwZVRH1dP58UkT00qsMM0J8umU4if5dgDq1N4YsuL+sXPl2O8ROgwbz
EkTn9Xq2YMRtsWfn3+F2otPGgn1Yj5UR4Z0cTTQgpZSGjxORV7OuLiZiLklP
UCzLdMH+ebX5hSQe744syYojaVToD5TmOhBBAeGVl8Hyn+bhi1bg/ev3ZmB0
WKlg49Nx2CKgGHmNfQBSs8MtpYPaQMVNN0TGogJsLfk+8zljHpUv5hwvSgTS
o9K+/J5Q0GXm4Us6iPnWKeJ17dNIyP74nMFzNBUEzK0v1lz7DFW8uizKVtXg
JRZ4Mt+7A3JjGRTl0D9EMqX7hNHGgaT7r7nYYAbWzkz4GT2ZB/WfzKZ8MhQg
toff/KeMflpsKMV6jArkD9N+lPPIm/PGoz4mNLjsuLbpAZ43AV9yCkc8Lp99
2BaUjfnDb7e3cTGOc96M4O3It1eKdt8RbEQfWGM4JYPtVfal6a8e/T1KZ387
0H1dzw4zrrv09xmN3Vam33c4e+THZCmdv1+TD2WgD2SsmH4rhOO6zSNTSA/H
uY62FovyLP36N08A/bmBoKOvzGyQBx5bbkikzwP1uBx2mRF5YnrjDwlu+vXy
IUYf+nxPd5rApQlcz8H57JQ9YuX1LoYK3H9hWpLog+VeEDi19AH5Lzxj68Qd
/H+Ozvf+P1A/2FQqU6ro39+75VRei8ejyHZfQgH1w1Nq0vkB6kcs20y6IuqH
TqQTabseFeTe3t34bD8FHHJv391eMwcZ+RLH/q5NweDwZq93JaNA5WK7Urfe
C5wPKfFfe5pg4XeIwk5aGfhdX9wLPdngJ6XP8+tiHOiyiQ0MYq4kCG258VUU
9eO+WJsIC+aPs7qqvIrOQHw3csZFwhdiLY3eNJ2JAuLzqxGG19MhVV1y9Rr5
CxhbBzFBdB2suUzcJ613wb+rYfYM+0iw6Xh22mzoJHgR1S+Kdc5CAc8nrS5X
MjjyXvd3YqbCnj+ziV9n0C+0MH3iwBwZzHo2lBKBOj29PqiE+hEdbTv5jJ4T
q5/8uob64XN/z8VY1I/pRdlJbWy/4o0eh2KxPVm2u/SuY/uWv2GtpPP1yMZv
vffxPBQyNa5nIv5adS2k3+cIkspaIiDvV9k+59yHuCM6PPMwoleJtj4P4v39
TnWnEF/M3Ig7jVgY3M5GXxaN+tlxHHFuA/8YJ6Ii80Nmun44Mi1r/6brlJzZ
pg5EI6F/b+jzsE65Zh6VRgwszX+dgfVJ4dv/smWW/l6sfcrmWN9jIdUHFLD+
1rO+yi14PIY1q0a8eP7NGWo7apBnelo3Tg2gz3RMHZS5jOe/qDKvwcWGBv25
mgsEbhps1TIriHamAq9J4ikF5D8jbaI/i/k8iO3NUrGQmoE3medTnUPHge19
EdMdgUF4c4eWZfWnHUSSRh+2DVUB27Bb5SypEJz+uktnhacCodXJuCcwAuTa
5TLP+wYA9w0HNlnVAJAj/6T9vRSOfjJmMepaMugOmJ+ZtcnDcXzLRf0NEXas
jFTL2jSAr9sQj0pGJyj0lKWLDfSD4quPa1/7SdBPekkwyx+Ht58f2Pp2TUKI
AG/JqNI02HUm+dwSmYG9l7koMsUzcIBR8KXJ6gwMC37IbWGehSvRw0FLO2ZB
6Utksv2GWQh3FP3jS5gFt+WoM//tnQWVyzlDpy7Pwtd7WnqjYbNw1tS0dBfL
HJjRrmXTUucgS26KwfY2/X3ZPWnftpOhL96pNaeMDDZ5bJ4KjygQbLQ+d2KZ
An0Es13/WVDB+eTnc90dVGhxGu/N5cLx90uzvfY2+ooRnfpvr7H9Z9o1jdDX
+Bsk9xrm0GB1N/EZD/Ivmbl20Rh1fmFFRMwV+2lTT+2Ge8g3lxuIGiHfkNeb
5bvy0Ke+8ytw24TnN3XEL7gGUYW00MeDPNQ98nRUAdEoyEZbDjFGzv7USUS/
yvcm2xBJLmInlnD7Hc4BbFTErePaz+jz/jmuCyfuxPUDLX/6TyCqOuVqnUY8
8sPc/Ceu/9zszHoBMaSzpDkS/58p9v0WDLnwvVH9URXWc+0bz+NEzCuXnCW1
uLKwXFNn2OuGehQf5PFdlAaCWuJjh+nvcyUI8Gx9SwH2mGMpim/mQX/f5wBB
1hlousXwQm3XONg9+muVr9MPc5w7Lac3twH3Pb5phtJy4BVznhkryQXmgDNb
RjclAiHDZnItMBS4ZaVZXv8Jgtg4jkePGGKAGB61LFn5CdjyZvZ8lv4Cy1va
jHaeq4Ph1W8VU+VdwDycc0mnfwT6rlXN/zSchK03GL0Ph85CppnXsp8SGb67
kr8G91KAXzXTajYf+cSzgNH7LPKvRc5ufkscZ2OmXdWhNJDq3OKQhsdpmTBo
uIR5/gt/64nXmM8KCtqWNVDnXcJk66Nw3E2E1CXMoH/bnz7o64Lt1s8b6/AB
23XX02u+51AvNB+Z5OohX+td3xsninrBruBYU4Dj2G/iYgoZdeOUpEoM/b53
nse8ZQqOd/KR+WkZHP+b2kRfZNHnz1Rzb6c/F7BxlK3tPB0fvx7RRHQwWWjU
RuxpEOlURIycuui8nT5fZ1lYN3yO/n6+WUI/lvdOv/RvFF2XpnJYI/B/c3RF
RlWxPp2MUbNteL4d7h7d9hL1I2L7Sp5QFf0+3NCZs/Tro56fhzWxPY4sKvAG
M6P+KUfcu3cP83Wl5UIQEwV8LwuSb+bOwbuGbT4Do1NQJ/Gh8EP4KDwStEpm
IaJ+3Hm/X/5VE5A4/6lrvy2Dor4YHuOYbMjWUtzGsCsOiKzc5X2P/IGYulwR
RkD9uKTfK9NsD3IPxj6FHcf80dbj2LsF9ePYtOcCQxRkh2z6H0nXHc/19/0J
UUkiUgqFUCqFkvQ5lEqDpFCiVJJQWaUo3rJLsnfIJkQyEiGVvWf2nu8hIyXx
O/f7++s8zPfrde855/k8455baL4zFX53Ofxmrs6HJEuuu2PO5WA60/FWj9YM
55/I9n9ZhXzTOvXMNZ9hcMmU3uhVMw59DwVCXzpRIWhSMPkjF/K7zTImlaN0
SJvLsg7VR/6ubZAbj/ghFPCtWBjxI2KDoOcF1Pfero5dgPhRlFh1Mhj9Lf0Y
U9plXL8rT0vsyHou7/LnJPgRItNzgZznKDCMNyP7ccDD+CLpr3Lxmg8eQhnN
znyI5K2i/U9EbERpyzKsRuIL6e2f5wlOMBtbHdiN0v1YxDci/Y2WyncRnCm3
aSH44s2U07cVZYmFgT0n+fstyk0/STyTtTeO1Ff2W52VJ/2+UT2KpVtQKlI8
HR/h86wSOOZJ6mDBs+oynahnf235jpxB/SuWD+IWR71U/RSioIn8Jnx5cv0P
1OcHS+1eB5AXac41rKSi/sswwt//u4L41i316CqdDsdPOB+zlKSD7GTaMasy
tCOzbo9A0wkw1jOTP5o1AhVGRwSsU/shYgffuv7b7fBo6Ozy7e21cPFyYcbz
nSXA8bzJtSr7PRjen30mo432/bewMX06GCjtp96w6yNuLPNLGfgEwlTtqX21
J9/A1JX1Xa2l6SAj+rXb3uQT1Oeu7Xe/WQZLr7ubWIMboYvK/uLuTAcUJ9An
HTL74W7qptyp48OQo7pBz542CgrR2Tef542Dw4f0HcKdExBmmaHk6DEJyTd1
vn0anYQgp/V/jm6gwt1pJTX7bVTo7OyanN5KhbMJze56fFSoeFzAdGM9Fbze
qTwr30SFjX8pHcuyVHig8mIp/wYVdit8X5kaj7+X4hoZ9wdxYjHl0v7LNMhb
e5YzqZAGaUlB0ZdF6LBX3K8zx54Oh3uFJxar6GCdMnb3+jrkjY80xKqP4/ob
2M9qWaB/dVDPT/PBeCPnaPlXxO/du4zyjPPRfmsttbaj37FjajIlc8uuSVtv
S0a8YPZZe4XkMyT6zp1WQ39z+tf9E7f7GDDnzl9ah/vLc26bWA7qrXvkphBl
tPe1z9s1XgySOQhXbr8l82w2HRjKQCk8ND2UiFLmd/z5UCIV1fnJ7y1/OfLX
EeXLgCEeW5R2PWKBpoOk3yKoSh0la4O1zqpB0l/jZmmDn/OkrbOUzGuYY4As
J4lr/fRbRlG/oh89uHEZ/eRi6nPJUMSPnFnXA6akX16vUKrsKcYhG6y67+1A
/FwwlyX3T9gLCTIUNGhg+caawb59Eh72zwlaPBuFa4LPXbddHIDWkzu5aAvt
EP05nUd3RS3I7f34NN25GC6pG7NWm2eChU4240tBDIhwvf8yQOaavO3u51MM
AqbjzEqfLkcDt9Gzj8GNacBxRGm1w9UCsFGmSZpIVkLOScEMTc1WOBb7tEVh
uA+CJ+p/DmqNwE7fXocgzQm4q+oyIlpBBbUj9Yor99BBXHSUK5pBB4VTLwy6
dBG3uebzQnD//sa9ypDBOIPl/bet174g77TeqHCuBtczvr9UDf2svq3CAhfi
/JaGMr0A9C9Gn87sJfO8TR5WJEXh+jX4b7L3xHWV9/W4JIn2GtUQmuKGfsfa
X3XwLdrxf/3SZpEkL8XXetEI7fuWjcFjkgcZVE7ScUKp9421g5wrc65YkpAm
ccbjrhvkvECYYMptJ5Se+cJWr1DysMx5e6D81iKSS+qmp95xXBIl/oTz60AK
/r1jikfSAP5/n2D34Aj8PJnv4vTn+BzPFV05JPD5Knypm50QP0SilLMHcX+9
vjR82ob8M+2liv8RjJNzjzZy1N1Dvdjvxb91Nca7rHJWPhp0yLlo5xs6S4U7
tYGhQq8m4GahclNw2gioL8vHvL3Sj7ipMbBbvQ1UaYaxJR1VoHluBeetb59B
gYujmEHu8Y1Ne6kcHw0i4VvcWZkRP75cFtKOJXOwfnSv9LQHpt5k01dSTqBc
t8i2VxbxY4vd9bXyr6Feu2qBop8KTCuvGrn8yYcPjw6avU0uh0cja3Ypc7TA
urBUwWGBPrjTczjm9OthELK8naDTOg7V52Rii9yoEB6sxx+wHvnzfEa0xjgd
Vsdr3L2F8Uc+644UbuR5GkJRfbqIH67/tnCQOeqWU5kFGri/2u9eR0WhfWSz
yFwh8cdQJeUGiT/yNLJ2kfPjrQPV0h0oFc6J/kf2iaVo7HAWSqbwmXDSb9u0
Kl57Jfp9HfrqMpKH4n6Ua0XyVG2/vNZK/y9vdURkL8ELgYybRE6IPaWT7zeI
B/0ngTJtq+h2gh/siZssOVBKdhy5OkH6fTPbA/NRHmvx+XkPZf8aC415fA5F
L6XBQyhVDmVwrMX9t+orOSmNepe80uOJ2BDyHPYLh/eS/u3lWSYG+qH9pXXN
U+UMAPVMmSLU+4MP9azF3Riw86W85z+Mx5/rR8WGZdChbik87b+PNJCcMa0w
Y6NCkht/1NSecRAorC7ynRoCuqVxjSH0wo0B4/5PGc0gzZzjE/cd92dFhVFN
ySfg3ncoIFgsHQyXag6XJkVD9Nd3Z7exBYLh4+K3Ffl+0Pdd/qViaChEX+tY
0yiRAEnFErm2Fz+AjJBYRNq5L+ATql8qK1kHPNvOeq1Qa4eOV59ZIhb6IOvR
JecXOsMgvvaN4p03Y3DzlXFYUcsE0CR/h+yRp4Ln7CDv+ZU0mLa6Lxz8lAZ7
Bov+bUT/Hp9yertiBw1+Gm5ybRygQfXfrNBnfTQo3+2wOQi/zyKwZ09bKw3S
J/2Ein/QoMWt/8S1ERr0b8yZ3LlEg8MDfPfpiA9bSpZOUM/SQSXd8sx/jnTY
z/adZoy81EVJUm4a49wSHq3gpU2I12IZma8QLywSDge+MUU+78ZG4fBEvVHw
V5B7g/49ZpsmPQvxYPbV1Hb0OyU/+GPzq3Ffjxx944J+R0wvtnM3mdd8v2EP
iRsW45YWCA9QqTF4uhftmYVX9EoI7i/E+gR4od9RuFTrL436qifeq+kzQs4r
v4urQLm8/h1jGCXvH8YBBomnb3Q3UUlemxJWMUjqo8HV5a0o4z0Tu7+R+Wxc
lzLTUFYbhUoRP6Y+U7cIKJVOxFkW4+fML7rV/MDPXcwxjjxC8GmF8sObiGNN
VvecLiO+2dmWfLjTiO99PWjXHXyvzybXVl1D/+JeD70j99FPBq3QUOHE91TZ
5/n+PK7bXbkT//2mwqi9TVC57wQoLRzcM/12BEZ9p/elavbDQFvxpQqhNpAL
2/dF5HoVeCQENPlOFkI07V+fqOc7mFJU+/2W7w0Y1g8+4NqBuNGQIGg4Gggy
aRMX7+QifvxOm7H4mQ5TOcMDPv6FILJwasjsZBUc2FrTIL+3DZJjdjP9NusH
8S2bG6FuBLZ9yLzzOR158mmHpHjkzdUHFmf5L9Nh8EhHIAOf+2D62SPp5mgv
1F+9EtFo9/ZJ9kYF6CcEhzu0cP9OyzolJ7TgOmnzXriB63GrfG32NjLP9KL/
yS+4fxc6BOzycd0UNX/NquF6lqT1NHjj+naMGM6/Rrt9vk82n4L+RkrWo+oI
2nPLtUs7SVwgOT25Uo+cOxO02FyC0uWyYx7PJKkj1Xw+P0n6ajWsKeQ8wK2c
i9HkXEGQXDvhtTnrFNg/oKyZ0B+JJX04fRf+d+5My+KFrgxKa6bNLRkEf1Sn
p3vxc/xCv8WS/NXUjyCqCT5XbKh24DCZO+56v2EV4oe/YH7HWsSPn0llZjEl
GL+ayyR4xjDg9urFvIE7+Lm/dR5sZEbc/JBZz/cfHYwUHf/ta6OC1Z7HomUG
E5Ck7rIywmgEOBRzrZ6yIv80o1888a4V4rpeW6ktVoLH3tXXYwoKQUbM9W7b
+Xcgc8NOeSMvuY9FbcreygeKTWzKfogjfux+PP78FOKHwMoXsRcw/visteNM
jjcUt43N9Ra+huIJ2RZ6TyqEcNw4OnbvExhx6kdFrK4AUwpwz55tAflSZ3NV
6IPvBtaypYXDcO3NW5Nj1HG4GcP+L8Yf/d269PZYATpYraMNc9PosEpu8fqN
awwI8v19SPg1A/hFhQ6NI35k67oKFyN+pBypvmWH+LFKuEgkD9eLO3PTbXNc
v9/8Yumk/sGpf/HMSjIv5N9D726UDcZ/08i5D/2oTbvI+T6lOeeTpD/36yqB
LtI3peNlLkfq4m8015aRuILyIR1IvDHBQtsqQ2TGby4ilcrCNpLv+2RUhZDf
C7YPkiF/NxWbqc+CMvLwpOP/9/86PyV1FvfLPkHaKLk9tZdIHezgt0xzMmdx
t3GJYzA+Z5/XNYnbxO57nla24nvMP8xTm8H3WpxNecKJ+y5YZqLLh3btWFSt
aRtH6qxPPfrQrqnqhREn1jNgn7Vj2y5jOlDHjUdUZWkwuOjkRBGahIhY8XyZ
0lGoWLL0EmMfhEb9Lf8yxDvB8J7sh8hjDTA1qi+1LPgV2s3kUhvlckAmWpjl
6cYkKBYskPusEQ7FXheVAhr9oFjrqsmZQH/ouxxeV7QjEuo32m3vffAWilmM
trUlfwSq2L0PJ/aVweYeDbkR1ybwditarxjVDXv/2W1mpQ6CZ7CvQSnXGETQ
zl3XHpyA/eULH8RjqcCm5exwLpkGe6UjfOVRb0MExLXO+dCB6RJjvfAnOvBs
HL+aXYvx1HOF0upmOnC94J0raaIDPfJ2y7Z6OrwJn+M0qKGDklygNAv+Xk/9
/uEy/PldntKndr10YPXzj1z5E3++U8Dbix39+nkJ48Bt6B81PR/oH8H1/Gyz
V+gy8rLC3g961hi3Pu4fX3qOdl3CqmoRhXqVGHGDgnitt3+NvRbqnXvo5kGl
CgaUakdtTCf85apNlUA78sJNng9Hcb+khE9sfYh+2XU6y4ob/U3r6YfB0+i3
B9cWbyfzN0UuaAcdQX/DfsGhcGiU8PnjHy/i/oupfIwn/FGV6URHGcqzm77W
k/kJTqc5ikdRhlfmzoyMkXNAxsPk+0rTPLykb/P6Fh3nPNJn2LGzxY/07fWG
hpL/Z6p3+OkkmQPHbq2vgNIxM/35SjL3U8Zs7i8+1++fecn2+Jy+urXS9xDv
aHLSjNY6xKWSJ3tXFiI/D923dxXG+2NnP11M0Sf3Fb3aMoA4q23x3MIO+V1W
Il1pnTsV+Cf/Tei2jYM+/+Nze6OGgbL0zL9jUx88bP17/upSMwSAc6nso3IY
a3lvF+6ZD/XvKwb7pt4C5XTujhaXSDB8Lv/gs14AML2R4mkRQJ5iOvv9fWQ0
TJkqyHuJvINLUxn7eLoKIe+BHreRTxVMi1fdfHenDURnfjeu9+kH5ufuZfd/
joCqofTNDxUTcDv8xpjKVtT/zfWth2/ToVfq1Yz1RvTz4bXfumzQH594lVef
gPFUWpguG9rT+ri8cXncx6CDHrd+YbxhpzXdTu530OZ82+KCdpg0ki79CffP
Z692iDrhpavnzOzJ+eS/r2/cxnXeP176TwztGI6+TihCuVa/5hE5z+Wg13eM
1Lk3H2ENXCB5KutWhf+I3z+6bGlN+me4JdgiSFzhyLuTnA8rdco0JufH1JfV
NEm+2zS7cgc5VzZe2ytL/JT0b75yct5gaFt/kDzKT7cEWUjey/Fc1qtm/Nwi
pd39ZG5fcs05AQV8zoh7uwW98fnTI20i7qNejum/yf+H79kmt2KksAj9oMwf
OxHU791JWh9SbiLvOM5U/3aODs65DhZ7peiwvDEyfzCTCg/fDXroC0+AJMeR
gpWrRiDDxubd85A+0L82lfKI3gLmi12yS/QK8JCNODLwpAAstP7oeMynAVPp
WF3El0gobho+/NPzFVDgzwtxXydgKt4xL8lnD5SXIrkSMRh/0MK3V754BSIT
v8sTgvH3BQMO7ExLg2JD46ifEgUQYfFQpD+mAjr+s9JQzGsBuhfdJs2uD7zl
j2+PZAxD3MbA0U9rJ8DOYYe8SiIV4j7yBV8XpcP5hiOrKqfpYHH0zyWzG7gf
t14Lf45EPGinRFbg+/d8o109jHzJqcnnYBGuj5AU/UAvrlcI3XvpGclf3WBZ
zCbxo/2oOheus2TAHTcSLx6O2Tt8C9efX8nwWi7K2wI2w+ScBt/+wyKkP5fS
wfUfqWOYPomKIXHFwtOmSYITTYZJXgQ3xIb1RIlsctSIIvGHaEU3kDilqUrH
nPRhCSaP+f0j8Yz2i3hyjsRis/ZP0id8djRykeQ15eMEN0Thc/zcas5E8qDD
zXo1G/E5BUv+k/RBXtOplZhlgnxHYEXNkh3ataGJMEtuLcalm/lWXMlHfuqw
0sEuCPmSk8kw6DDgfe1Tc5YB5AvrLZqurKND7vZTOpRgKjAXfumN558Ajobv
VkOyIxDV3iZ2cH0/uPmJKrCcagMvHZanr55Xg0jAdxEOxWIQ4DocpPohEwyD
H3Sm/RcLffx7+L74BUG078o7Tqq+YHjm5pEvhQFQzDC5I2D6BpRPtt1ivpEB
hsKKs7q0z8ApOnOPPlgFdiqfguxE2kCp15EtlLMflh/m77UQHQHxo5M+3GPj
sP6xz/7XZ6nwhLPqZmUmDW5WUd2+PEZ82HZQ1XOUDqmPZvNituM+mUzWCKsg
Lhbf/HH8HAO2mWw5KXERcbN043cxlEO5uh37tXDfvqy5cF8T1yGhoOMKylED
94s/8ft2adKjCZdw/U/eGX98nQEPg0WOLCH/FJThGntsh/tm+8ZoFcYVko+2
sX8PZgDP7ZHYEeTbSrbsCc3vkWeLXUiXRbxYrndJ7i5DO2zPCW5D/6ollhh6
DOPBK7PmVReQpza1zvcD+hulNLmtZA5RafllJUf0NxxVnZ9IXCGZYhZE5gmk
KmX0q5NzXistan6iLPoTm0vyGsvuj3ZmobRTX8oYQfmZuu0p4TtFZcm9G8mc
hDMcAUIog2yKe7egjCtMofCi7MvbdpXE1bcYasMkf+GcVjmUgdLFNDv0Ksrp
D1zXyPknnY3uszP4+Q+OS1y0w+eZY5fbxIzPlwFNnxvwuSeOZHfEI/6178y7
IIU8nMdoSx97Durp+9Dzm7yRd69bDBpTRf6aX2ZvXEgHb54TMdVfaCBV9ur6
s3+TcJtt7d+1f8Zgf19o+DrTIeBqCDK559UNxRHOL4zKG0FysuR+xvNv8Htl
bu3jvbkgIvDVwOtGEojI14cw/QiDaBuhjaZ3/MDwW0sVheoPhjbMcxXC0UAp
W/fMxS4dfm9JeNx7vhDU2HjD/LZUgaGgfxY/fxscp16RT7zeD8lrDd+LVY3A
/dsnvzdkTMCcGMM8dB0NNr8yYK0xRB5y5Nrkdj7cn+VdP4oRP1bXTEW1JzJA
UzXf9HUp7sch3TNcyM9KeE7eHsD95DFNLtmM9scReFGf3M/Tu9vu401ct/FM
3YFKXMein8sDFbiu4huZItxwncev3f/LT/LQTwx5PMi+7Fv9sx9lvXJthRTa
+/u9zSKk3zIrZKMlmWtEmzlLIXkPyfecTuRcGGfTbt5eggeJnyQIj93j5vht
FGWfjnsM6dv099n/pIjghxgLOzl//KtPQI7gh6revC6Zt7dxe9xlUj8/bHdM
6fwYycM9C1pAP8K8a7O0KOoj2/nrFdn4Xr5WKztz6zF+WrE71w75Qe6jXSyc
yA9aO9SqDiA/4AqMaZgl51q97ttwcdNBgcu6b4MrFWQFamvKmsfhocFNrraI
YZh2qnFUEeyDAxNK9u95WkC/lu1WeFE5FCfnntLk/wR9uuZvea1TQZn/34GO
/a+Bsv5jlhyZkxgv12xLpwBTfIiW24wdUH5pdIXyPQNDhpVy1iUfUL4kUuJc
FAUWjpSqk1/TwSOFoyppWyEsFmmeM7pfCUGHCwUETrbC5s/rdvWV94GvZ8Ru
V5kRKGDEUZYVJkA4tX+nezEVOOeYD8nvo4MYT3WW1AId/EQ+PdAxRjvR1XrU
hnFn9oa9T2jFDOg67vKyC/FjrQ5T7aZucn7mPhsv8qrBUZetb3C/TSXySwmP
67j2b0YA1/nUqWLmcZTcUXTqHVKP2rhxluC+lgvv60mUHM6HzpNzHI8+iQiQ
PFSFa6iSJMpWpoLTe0h8oTgfT3Bj2nFNJ8lfeZudLiH1j06n9dakThIkvX0L
H4lLlo9dIXXzs1z/7Sf6UftC6pknSjtnvWVS96jt9x+6h8/xVa46Rwf3fe7A
jKov6qULk0J46hDZf/myAbTrsxGMo81tqOfrQzXYKpGnWl46MJqJ9vzsnd9K
d/QLfon2bw/he+3auWYylQ669esl/dJokJa6fH3X+CQc/rh8+dfcGFTqmDza
7T8ECZZqahLaPZCffuqmV2sTyCgum3V6loHFXEm3qUI+TD349e/khVToM3jB
FzsVCcri84ocP/2AEhf1n42sD1BiTGaO/AkEzdoANYmgWGCa/v3Uteo9ZDTW
GF9rKAGbTSZPlX/XwYm/K+585++AEzISojc/D0DbSkrB5bej0Mr7m+MZ3yT8
TQoPMhOjQVBElcSXM3TwVzu0LEWlA8dFk8ADRxlQ/vdnQifGVbmKd44Y4nuq
zj76FOqH+7BO2vEf4iaXy3err+jv63dFDC/i1zpbFTxWB5H+xMR/3YG4TuW5
99cGk3k0HVH9ocgLjym0X0Pe0fUw7Lw2xm1TIucPG79F/KHCrHAW4s/wwck1
n5BPDOZ0FiEf/SV2rX4M44tso1u0c2hvpqWr3/1owXi1Rt/ACfG846j9Zy3S
Z2PClncT/UzTpX/0WtQ7gbqbbe/QbqW+muwXwf38+vnMpwOofyXVgWkrcZ9P
q79tikKZkm7eTfjM5pXOjQak747joWsASuXOXX/yUCrxfc4k89GcBvKpnSjd
A/cX9qKMn2NeSeYVRFk/UyP9OTW3FA/ko7z54PQo+fsuOXknXdKPYSc8PY2f
07BeaLMGykifSxKAzyFkvPDREe3i0vM1a8n5A7vdB/5m4Ht8zTS7rIl4qHBT
8nk+4uT8260jP9JQr9o3Pd/kiHGNqKX9VSkGCN87HzT8nA7M2wKrntymQV20
6sND1yah61zxLfrSKHz0EdpitGUQIpcGUra0dcBZgywe0dh66NqQuPim4gsY
lk45C/J+AM2VIYVi/PEQzfauOftGMBT3RDelPfABpovdMpue+YHysetNRrGR
IDPKdNVvZxpwiHD38QgXgNFBERe/9ZVA+fJMUVazFaZOiXVcnOqDPcY+XpN3
RuC2p/CIxL0J6Pj3TuvdKBUiMlPtI0/ToaxMl/3qKrQz3pO1VfcYYH/Sg28D
8oT0xWSBENzvyB0r2JbQj+zsXKjWQR7KXFds2IT7Skt6liqB+5nfzd8PuJ+Z
avn8pJ4xeHHx/gtc15/rH6/bj+ttGcneRuoQjdIlNaxo3zc7zQ+dIjzRpHXm
KTknUORWmkDqFSy2276j5EoZjSf9nt5jqUp0lBPj+ft+k/7Pi9u2kP7PZLuZ
OHJujHk2WmgYpceH/BYy74L38Zdpgh9Z3iaJJH+lsPrtrnD83DLpFbEp+DyN
ViFbJMh56YFKlvf43Kefq35NwPfo6F8z04N6qzij3Q7If1K2GWzpySdzuJp2
XES7aZW1fOx/AXFSPzGBvZ0Op5Vf2XRO08Arwdlf5DwVGLt69004jMOxcM21
67YPw41dui8ERHohJctmyUe0GcxbXqktPi6DR1e9pSqCP8KU0gdlgZYUoCh9
XXrgEQ5MfwJicm95QbF/9t/0ExSgfLXkSqEiflRzx+5/9wyiDUOMpHmRn6p8
ubUYGg0i9l33jq/PAAGlaLuFy5/BhSYz43u3Co7W7rd4/6sVdJVaK15J9EO0
+vDR1Q4j4Kj5y1nRfAJyvR6WaPdQITyy/b2jCh2EQvLjOlcwIDqh7+28Kdp1
rqXExVhct9HVL9Rw3zX8tq0mfRHKYvqubogfq6S7XM+jXWil8sWQfHB484Zb
3YTvLQuNi+M6q8c9/kHmH97atTuf1CGExb8wClDmMW+ikHPl8d//upPzgCF3
Jf5XB0/pscgm+OF3ptqB4AeXY+lLgh93z326QvCjNlE0gfRhWb48YLgNZXXd
Ttv1KH2ZFObI+fTpk87OX0i/7otHRbbk6/JlCjkvyK7P0kn6Lvjjk3pYcd+V
ara+Z0f9zP1vR8MXYtdBOunn0K6jX7Ppr0e/5T0wu2fjNwaE+QoJTSchv71Z
uYfyEN9noXBN52aMn4RPPda1pkPRnV+v7I/RoPJWnWH/7klQ398rqVg+ChHh
tYf+zQ1A3JD0hrWtHZCiqO9/ZaQeOBM1JuScSkHS0Pq2v142cHePitv0J0C0
qtRms92hEO0plp6xzweK63uPpQx7Q3F4WYkRZzAoS/1j5TaMh/rI0m2hRR/A
K+qv45WMUogRFtp6zrsBdrQOq15T6YLzNXNbt44MwtAhDTeWuDGQtlSujayY
BDExmpFjFA3eJRfT3aPpIL3iZ5Y/+qfjLy3dt1gxQLZtS5B2CDmfeyxBIhX9
GGfU3dls9M9LTC+Ood6r8C1+T0R//5tdzD4DpbCA1BN9lG23Bc+fQ6l7Xcd/
EmXSgavMN5Bnzft8ePUJ49X8QLGeftQbjqAfy4nfEZfnV7E3Iy5fqTnrK4l2
tWf2wqq7qE+nTow7WCNuDw5CkCDytqnS6W8EL7idGOE8aI8b82kMA9ynU8KX
Go+gnZ40tyn/jPoWtSj9hk7m8LvyzXWg3q0+nQ0+5L6XU4P3yNzmpH27vziS
+mldyw8yr1PEybObCfXipVhzyg7Sz5EvwEzmIuRcEooj51vHggPuk3NKPBKO
2qQPZ3WlNGgR/3QuofQYygdfRCIJv73TFFD8j8Qpx158y0aZlv5NRxmlhZxM
GQU/X3hFwV1yj0HBT4uhY/icnPn/vZgkvLSOzesU2k2BslpjLL73mIHHdDWu
j2n3Q4cWcp7Rb+q4F/rbkBeVye2rEec8WftztehQkLn2xIoVNOAUdzotljkB
otHUt7+nR8DJ8vunDWX9oPXhZXXLoXYYesWbNX+hBqJpe1W1LxSD8oqntmYX
MmHKvtLh6a4YiI674eF0PAAorYy2fftfgiHvf8188z7Q1+PAdDU8An+++nnc
jbfQbnq+/5xNPohZ7W5PCC2HcpbYLQbyLbDTJpn7++k+WL3fmO9V+zCIrJmZ
DeaYgFc9dLuuZCpkaeZ9eyFBh+i8kdtbftGB341Sa2yE+xkq8dMnCv2/5MLN
76gXVruf9L1tQPsrGYzsxP12X02XqMd9ZtN0OHoL93d3682LpL6Rc2WrBTuu
53UtkVxybq/AfL8Zwe0MKeZS0jcFNwMmyfw8HQPJ//FFHwHxnSTOEDZl5iX5
qJZh1h4SX7DuKtv2B+X1+3zpJM99XO9VDKmXNnZvvUby5+/D5M6Sc8s+m07e
J/XTm+IBWQR3mnR7Cp6T+vm87oIkytN7px+8IPOY5sVue5M54VU2Ib/wOTlG
dqdfw+e+ZKrqS+KovuMJN2g/yP2mtLmQGsSl7PFJai76lemn55l8UX9XOcZV
n0Lexlzy8/c3Orzcr2lW1ECDTKHLFsb8VFB+MaX9QWgcePXrSirDhmC6dGts
0mw3nChVE1GSbAIXIfW2GsnvwLH9VJQRVx4oi26XEpVOhuIAbo6uxlCg8LsZ
mXx+DkxJcW+SjjkCk8amMxoc9kBxKHzpYeEMInvML5vM+QLlsMJHRbs3kKQ9
P+E4mAFj/60QNqwrgnpFcf4N4dXAU/nz+e6vbeC0OLjnRkA/zJnPOee1jIAL
nx5nWPwEhHWv3+KzTIWDGTE3Yi/QQeXa5n1enOR+pUY+UQvU39Ur1mwl52Mn
ci1rMe7crLVT5GEz4ketbxIz2jdTdW9MCNp1v+0+A1JvFFUqlv2FdqO2Z1uN
HK7zg8ctHWReiER+pbwNrn/Q5IWzxZOkL0LKn8wdGd1PryN9U1Hfx+OFCE48
rxMmfVcLSxURBD+KNhTpEfywEHH4TL6mi0aYkp93ZSrvJH2+l8J/p5Bzg1zN
r8PIvvNVfpwm+bGWRLODZG5i2kcwIfkz4csK1uQ8/NfptT+z8Pn6+d+rEF6o
ahg9/QPt+mrpyOgn5EFXuhWc1ZAX6TC29G3AeOu6Cvf3b6j3tvnCnyxvkXtA
rqq3YHzmUQzvjh2kw1jDjpiFZirwRzSbq96dgP2KFMWH4SPwvZGT38yiH2q/
cnKReRKXLGSl3y5UQ9zKeoNs3WLoa5oZ0Y/JBIvL1I92X2NApGOA/WVrADAF
zra6HPYCSga3Zn3WS2CScl/1+nswMLFGRza9TgCZgcAnL/lzYMP+g70FP7/C
gWiJHyH+jaAcoC/sHdoNfpsO7SjCuGeUbZV05J5x0HkW7c+0kwrDNr6HH/fS
QHyDUkV1FR0kR5fDU9WQhz1x/3brOQN6ZNdcYkf++2Ds0hoZtO+zk8xsT8uR
P38K6v9TzYD1xw3eDdSiH5ZbweGCfp8zrSg7EeVmQeV9FShXuej3yWDcoGN5
PI8F/YJojcDY2UZiL+tes6K+GB6DbD7k22OvSiVutqM9p1K21iA/y035qyFP
5sO8LZB/hvEfS2FwW3Q/mcPvquSKemWbbdRBznMKMzsbkLop5fWnfTlor0oV
swKJuI8Ppzf/u412/HxL9DpyP0ClsbrcQ5I3rTqcQuKFou2GAxtQD7xYDtqQ
PsypIhYxcxIHS67+SfryTr4zFiP93YkLd/TeoEz65Uoh51u3tOQUk/qp/1Eb
TTKf7Y1sDS/xI288e/+aEd56MG6e5EXXKkftG8PPobLRRMj9AONz0d7P8XmO
zdr2SeLztegJaw6SvtLjpyhbUM/SxtfMFKC/DBGFpxW4Xo8+R+4IRbwtPdaV
qxmOPPdq3splfbSXRBU59Qk6TG+veBzBT4cgoV/qKYFU2NvmpxnzZxz2D2+a
KOwbhqBzZ5Zd7frA9M/WjraGFig4xXHEqqMCFHwGpfnNC0Am9v6v0T9p0Be4
Yqn8ahRE64jqrffzBeW0sL3jZZ5A+TmV/qDcG6LTb72T1Q0DprNyEkoXknGf
YgZnKXkQl9Rwqbv7O/BsSv1H728C733b+V7864H1b7bvNBAZBp3j9XaaruMw
8110B8dlKqxmtlMz+EODdmk3s1dddBAuKOg31SF971pWUxifilYVecQhzzCV
E/C2Q705+zF5XwnqQdu54cgLuO/lLa+/qpA5IKEWJSlknxWT53aTeyAsnTbt
wPW18n6kWo5y/+9ETTli711jH0i8UWDxwj6D+PsVk2LNJH7QDbhK+GnwjM+q
ZZSb4182kTyHpCbNg/BNr1NCcrzkvPK9Bzyk7/9a2tT/6qepydw/qPj7qd87
BQh+BI2ePELqH3+fJ1GFUM5cXzlF+jcXeA+Z3cPnKv3RFVSMz+n658UnVnxu
ocB92yl96FeuZGgNop7/duFx/V6F/s4vXzn1A9qXwLMogReIWz5hxYz/GBCb
rf65L5MO+kXHeyZSafDKrytZp2USHhgFTB7IHoN/69cNnlk1BNTVJXwz+V1Q
a5pmoizRCF9VO5QutnwFNd1H9P2uOaD8dfV9I5dEiG56v/KfUAgU65pXfhH0
BKZNtotxax2A6UTMeUN1xI8t95KOXnEBEWE+w8/LfsD09HTBQ0oMaNbauni3
Z4L+ifzjJ4rRP7kGCQXM1UDrvR7lV6ntcO9j7q0pzgF4VH/9sqj8KHDF31LR
H5yAg7lS1B2iNNh/oyp+9W06KBx81TDJzwBxDb2G9AcMcL7ya0YwGdeTc+aE
NfLxb6+V1K8jPxdg9gp2R/w4by+nMYJ2btS6SWQrOaez+gplPZm7e2ZB8Tg5
d66+uYYF1z3k2qiKHcqUo7cXS1G2h27+X5/tWn1taXJuMPtgnQXBg/DGCVeC
D0G8vJkEL6zuXRck+LEz/uEG8jXsHxEl8YmK7loaqZc8uRbSQ+onkstqFNIP
LDR3tzkNZf6uNTakbs5xNi/0Oz7HyTt3pUm/xCqlc4+MSTxs+fDCIu63S86D
lD+ot9GOJ3fKo11brnL+7Id6PdbgOi6Nei57gnVnPsabX9tW/nW+iPEsX/21
/g46KM/fOy/9lwZOJ19ndhhToTxLz1E6Yxy0JG/vGn06DEmHJS578fTBiie2
8UP7WuDDrfy9l3ZUQIje6Rqxtk9QTDfql0lPA8Mmt47u21FAGW35uT0U+UDA
+f+2c3pCsUhSRLafF4jc5S/WXRUCMpX35U0OJUKeQM4mn885YPjDVizb8xvw
GGxbSFvVBEJG+Yoxu3tgS6vy2hWdQ8BIfP6Qcmsc0n1tku3OUWFiQ5CY+W8a
KCfYZW7ppoMePc31vTbaaaag8c5AtOvIU0eLcnCdixXfBiBuWO07Nr6EONCq
o9T6A/0+OD05dwT5lHtDa5wu2vv+wn8Xf6C0GuUKJ32yt7m+xbl3kjoypw03
4rA7E69MI8qhoecrarpJ39Fjjd+oLxEy7WIn0L42y91TJnG+SQUzhQP1R+r5
ZOHVIQbIyGtNvcZ9cVJuDiHxhaEcxBWQvsyz9eNBZM5+8CZ7kh960sNGG0bZ
eqvpA7kP5q7igYQvKKV+Xwxch/u+ymde4AzhKQNXjR+h7FkRCKQeZr9kS3tP
cGDCDUh+wmFRwKsOpYBw7VsyD8H7q/lEK4kvpN8ME/5a0B+qQeaz5Z7Vekr6
coqYKz/6kXqq4sm1V0i+hNKkTuKZQNvZDnOCW39H1j4l9ZDH1ffm8LlPN1U3
WxBeWvCA+h++b4rG1U4xXLcLfu98h5CXptyYP6adx4BISbifgLzUUP2JP+8Z
1OOxNIeRcjrMSLe4fG2nQYv/uf7gHVRQHXBzP6Y8Dg1H/qmYNg+BzoXz32o8
e0CjUeeGzPsmaK/ec9Rp9DtopuS3xYzlgU/0Xt1LwikYv14Ldz4WDsV30z4F
BHuDsnZGr8BnNyheuWHHpo8vQMRGJmLvMsa52QpqgjsSQfLycZnFuzkQ8pid
XWLFN1COT/d4dL8RTPO3b7XZ3w0551TuLJ8agr5Fs2dfx8bgfIo43J6fhL2v
zaPVS2jwYG92m0MhHSx1Ym/cOI5830snMtgb+aZI0z5H1DPOAycOJSAvOaX3
RFIB9SracJnVDfXCZbvjil5Sx2LT/kTm3D5sefZFiuDHNslyWYLTPOmXelBe
1+U4qI7rbu0jcSyI+JebumykX/8k28dRUsdwUIndTuIJ3mrnIcJPpRutmcg8
C9uH39U3k3Nibhp1pN+zV3zkLcGRO0Hr5tlQtrD6HSG4s7OS+on4qbVrlNeR
Pi2PUtG15D6hlidcu4zw87OPtlw4g891dc3UsCs+p5/ehmMx5Jz73SV2cq+F
9sH/tpZiPE2ddNhTXYHPebfr97ZMjEtKkksTXFCfByufrJVF/2neF90dTgcu
eUNKuAsN1ju2bLD3noSTueIsacfGwLLwy4eF+4OwX3Jui/PjToiZsdUw39EA
qXnQddq9FC5ZbTTZwZYNMivW/wgfjQeR03LZ8rZBQOmd+J7o4Q5MksdsI389
AaaBC6oJJfagXF0y1mLhCsoWxsZe+wPAMPIBz8fUWNC01b27f+o9cO6J5Vyb
UwKc51btcLSrg1a9w1cTUn8A/5cdNhXeA5DyybJlJnQU3Hf8nuoSnQS12qoc
ETXkpeyaftL2dFgv1ZOeuY0BdiJDl2zskS/tfaGvlIr7EV81vasMZQjjwSX0
J1x1vkMbcJ0i90X7KuC6maeXfFcn99bqq0ftIff8rflYo0P4wqDfAy5Sd2Lc
LiT7wCT+ik72edsfGYVZYt/X3MMJ/ouKbDhGzpNXx6VQCX6EPXr7heDFFdbq
dpK3UvWn3CH19J32TAOk7+rSO90iogfxXsxypP9X+T+9lh5i9/a7H5Lz5l8v
WP06TvKef6zoqQQ/VPfZknujFhvW0YVIP42GkaIz2rWKwqo0KbTrVr7NTypQ
j0fZnomsRrsubhB974N6flv3ms0e1PuhW2+eW6hi3CJ1eLdZAR32fPXVbkE7
GVOLbDq3NAnF70u3+y6PwX8y7wTXPhkCt9PN55JrumHPRd985q1NwLQ+Mspr
33fgrsr9/l4uD6Z85fQEXiaDoZbltv7hMChWXiGbdQPtWjJLkdPLDSicNJVJ
PbTrVmn67cpgyHCYOMy2PxFMPon1vPuUAx6zFrxPKIgf/L8mNBYx/ji73BzA
3wOULyFLUrVD0Mv7Y8+TK+PQoz+/9fUpKowp/Tq46hcN4jvne4UQP1RK664d
1UU7vT7CVIq8cOYUFAvkox1/+avthXZ9/oSmmCvuc987M7dhxAXbSPtbpej/
DV35/iP+f7rP5xQ/rltu10R5AMpOi6/vCQ6nCT5gM0KeHVgmzkbmT4Yo2X60
R3xQnVnhII16curjz0AGys+5d3YX4vrvf61B9SJ98+ruwrokn5j64REf7s8p
Ni2zUpTHvPkUSF06RGTXZzKXyCnp+C5Sb5i5uTU6B6WmRk87yX+fFH85QPJL
+Txs/Q9QutRYDZM+m0iJpUbSx93yWlmjgeiD8dcs0p/n6fZuPfETDldeixA9
nNPcd5DUzzz/Ve7/ReIODjd1kg+9m5HaQuazWcn2Z5G6mtC3oDdkTjTttmU3
iUNUEjLYV6EsVXnkbULmGvCmvryJz5lrtXs2j9TPa8f8/+D7qqvUxd3AdQtn
aYojc2C3hBt78SEv1Z478vVgFj73jysXFTwYoPvy7U7KIQbkFXIzLSfSwZex
RP0STgOv1y8KfD5Ogvcyr4HCyzFYuFOyw+/HICh4Waew3OiClLuvtOyGGqDZ
oCLAwv4rjDECOaZ4cqCeKX7jc45EoNyeMtj6KxiKfy1UDnU+B6bOtbrWgi7I
U3d+e9fhAdEccb/3vg8EpmDGy09/40A5a8764ZUPED1zeP6IaCmsuDO622Gm
HlZafX7QeKYT1k/pDfYZDEKsTtxbODgGJY/q9k67TcKi6mpWPQoN0nN/vHMI
pcPhhU2H0/cxoCNPWK/SGeO/iJjDHhnI17UvcGujXxXhrx29in6W1ZuqTUF/
sjp7YJ7Uz21LG9eSfrkWjjj6KlzPh8WST3aSPMLjiROkTm5Cu6qoQ+LJ2AcF
JG4sCTg8QPDenOnMKjJHL9tE9B/JSylaT6mQ+ujYqy/thG+yql9KJTzVd8tE
EcmXMydM7iS4Yp3F10/8CPXDUUUSf1SyxAiRPImuzKp4wj8U156qZCP6Ib4Y
qY6fP8fNmyWOz3WwTv8Ume8e5JBscIjgniJlYge+R69bvt4rtJ/Pf5rF0sm8
7uz767Qxvr8Z6/Euh5zr+bmK9fAOxB2JKzwbXZAnfL5/XuQyDeb3GK95enQS
lFUnBhyrRqFus/wOg4YBeC6SUuZ8oANuyPyLy95ZD15Lfyq6VL/A2KemGpHA
LMgIVvCWMYgDkekXgbcGA6C4el7SZC25B8i/CtgRPxwUr1LuPIHiqtc1au/d
wPC81fell4Hgo2uQN7QUBybmV9pX7PwACq48V7aUf4Hv5jLSt/3roXXkqe/v
4g6o1FXrtt04CFxbq2/OMo9B5IvLEZG3JiHoNqti1F0aPDnNxnj1ig5iScKH
X0ujnX7aeu28E/rV5O4es3cMWJI3vU9HXurM1LxKh5wHPVBmkoDrlJvLEf4S
1y3t8zHk0Mj7VrynncV1bY9bIXaH9O0yq4ZtInxvBNzcSV6yw2Qd6Y/TmeLL
I3Z66mijAIknJS/GCpJ6hjWrtTapb1gdZTQT/PAXuhJC8KMz1+8b6bv63d2a
Qfqu2ufts0jfldjMmfIVJO/15mvJD8JD/jwVJH5DSXRRhtwrZbL6r2QQPkf0
vXVvSL7yQbtkYC8+p52P6exG9F+Ofzl3W6Jd2zmpirqhXSsW6qSUVSJe3A4D
i/f43obc+hQ3BiTJmkhPySPejbL090TTYeecUsTSSxpo6LOsvhY9CYYyticf
3hyDrDyY1okahIcVrB+OD3UChc/O5p1DA8zusFX+b6EUki7+jUh+ng0ZpwfH
WV8lAEWMNeRVDNr1e7fa0ha0651cfy66uwBT5sAhib8Yfzq/VetYHwz1S2+S
ekMSgLvt1YZHojlwNvWlIAftK/y6JlMiTmmEo8Fag6GW3SC8fY9vHuLXLfbT
LpFbx8Hh8nYRru1UWFa1+7G9lwb9R4b3ZNXTQTS9WZrpPAMqUreUbsD4I7sl
le/FRwZoDQWsu4j4mT+vLCeL6xFF3Tmu2EPuR6mTDEF8aFxVP0DwINIs/rAv
7ruYebCwIqkbPvblJ3VslSw5S+4RMtfsc/V9lA3Pz/m0oFQxXHVWFdddyPLo
XD7KBrN/9qTOLVbKMfOe1C2q625Kk3r3oKgeqXenKvftI/fYX3vAtJ/45bEL
Sc/IPQC7OXrWkHh2vSL/KSD4UNqymdwPI6/2ICIUZbmBNDPBi4wRtcdNxP/T
xoQIH1ViDhgj9VGdPrsoMu+AxpzXSvxLTo15H6m/tXR8KSA8tc9N7x+JZ3f7
rQ8kelXU4u9O8KWTP8aoi+Rbt6rfI3FIZmK0LOkHvetnfZTgR9Gan6dIXf7T
ex+b4//Du8/epN/URPGnuDuuk6wV97EAtJekI9M/xdB+lFIrNtijPX1jdpe0
TSdzdtMkzR0ZkFVoUcouhe8RNz/M5UmHZLns0hs3aNAzvdAUfWESnMxWLwWM
jcKshUiDyMIAaAQod+e+6ID/NsHJedN6KJ9XZTb2/gLlCwsFJh1ZwB3cmnUt
Og6KBd8N9hkGgjKDfvV2rzsUx54Xdeh1gmLTINHKI27Qd+OOb5irP1A2en1j
TMSAyNZhET7D9xB3cHLtWp0SGFpgehf4rxb2mJqd3Hv1B4QVzn+TNxqAVx9U
BWUejILQUa30lFWTcNdNQMD6IA2yhFgd11nSQTEooSdcEPlhlJ7qJ1uM76xf
lw8k4zoq+TZHf0P+3jZ6/lQLAxIbmiJIvUuzj/qPnNfckjbL1It6Q93wZw25
75r34IczPKRu7nyplcyzUNMSWiDziD5b+RYSvrhFObeO9F2GzDl4krq4baLT
OZLXZj+2hpnwTMOQ642Enzo0f/u+HWX+jsARgiMTSstHyLllZz3JOIIfv8X6
jpA8+MtslqhPKEUVz2hboFR4bvOUnB/TVjr6QZ7MO9lOWb+Ez1UbccSZDfc5
+HXk3ip87kDB7AAzfI9UhemZ0/hevlE8xyzxPXme8LSo43uzv//DpPsQ9dA5
otFPAO1OjO3fZ1M6VK/pF+7aSYMlg8VfEtMTEC+xzV5VYxSmi6REVsoMAPX7
9Du/+XbQv1AsoG1RCzY1WvT3PCXAtN3DTlDxPYhkJXoa475R/B9J77jjD8Wf
11tOv0M/4gYGb47bA0XlzNGCk09BWbff948w8oWab5qt6FeUp+7/cnyYACLv
fAcVXbMhwHzrwO65UuC8eMzT1L4Bdlavscob7sS4P7zYM24QOOVXBmw2GwP/
kvRDmomTUJ63+dSAHw2aQs4nVMfSQWBl5fzDgxjv/yhXknRHf8u92ToM/ei8
WBk1E/1qkN1JAW30K/GWfpqH0O8q3OL8Ooj2cSko3zuL9EsOBTSbof385jYc
IHNirh98y0Lu/Zh60mVH7nu6Ut9yuh6lk8fMCVLPOs7r/JrMPxx7sGae4Af7
qZVFBD+mrA3GCH5I8WjpE/xw+qeym+DHKcsXIWRuiZiAaRvhDa1hm7JIftN5
jbYRyT88aXm4EIDSYvSkEzlfumogcuIZPgenzkAxyVe22fVfJHnVvDXiQ4X4
3A9admu1ol0LKST4P0S7vnVnnVg/2vXirSd1c2jXiuNs3CwU5A3n238lol2X
9alIPEO7dihYdOFHuz7XK8uqeX4SOFjTMrcMjMJpi4uT8bQBSA87G9J0pwOW
YkaNE0/Xw4eE+yV6hl+g70+W9J0E5Aus072x1nFguDvBJvQi8j4/jYbz/3kA
JX1w19muZ6BcmJORZ4377MZrOjQbCPUekip7XsRDyJLY33P82aB2mXtdIR33
WT71l1Z6A7is5V8c1e+CB47hGl0zg2C0+HXToewxmNcwYpnpmYSdwjzxdbk0
cOAtH0rPp8Oi28CPZYynyna7hxRjfPXAfk+ODcZbnmHrjHZg/FF70HcLwQ/a
VkGrZbQHgcyHUiSeiPa72iCGODG3YliX9KXO/53QP4PryWXBPtNE8jU1PZIH
Sf+EgsYucq/9vu267C0o5/jsN4uQfJO18H/m5HzXXOfBj6Qvajkrm43UyZr4
/55DGRlK1SJ4f6Cq7ALxE46Ps5nIuS+nc/L1JJ7kS+ONsULJfjz+bQhKzk/K
huSemAaOVXqEf6qp3TtO8CIp1qiexBPLgsqvyXyD1icGCiRPWsq0ax3ho1E/
Q4xJ/kLgtboGOT+USKV6ET/DlcpB4f8fntweJf6nJuuJN8mDyC/Wfyb50Zt6
MZcIPn3TC9Mlcc4SR+M1wkvD/6yLJs8fzGDOkcD3qhC4OkPu4xRv4SwVQT07
eHyJtYfMN6G5sPWhXwnmTzDZ9x3/f0um98kUtKepz7Hx6F8PbNQwMd+MvNTk
Eeeru3RgmbR4bbaXBr8d63cn/pmAsdCYG0GXR2HEdswp9cgAnJ4/aSLM9QNM
7rD9t8etFlQDP0p/3FACHjbsO3Sk3yMvFXvqXo94MLL2TZM5+pWaYbePL12B
oqNd6cFGAaabV//8nHAGJkpT9jM3X1DmF18cYX4DIZ+7zLmfZ0Bx1ze2W5pF
4ONnwJOqWA2nn8SUX7ZrA/avTHeKjPrht/yGXbKJI+CvYpHwyWkCXu4/xBE8
SgXqQZ2bGap0ENTqrrNkYcCCyJ7mAFPEWwfmgykxyAvWu1+OKEG+8rJNga0J
/XWSdjh7N+KE0N4mMr/WXCa1l8wjDFdqgDDSh6Bw8dYUruvdlLRrJB/tfZ/K
S/JXbat/KpP7GUY7jh4m8+7Yw4INyPw77Sb2FJLX+M8w6iqJO7Itd40Q3OBs
9r5G/MeprB2dBE92H9TUJ/ixXHM3iuSvbuvtDSb6c63jw7Mc8n8ZQkbk/Lmq
h4IVqXOxP12oIP3cPQ/MZ5rJPSDXey6V4HN6/jhPu4T4Ya7Y/CcJ32OMMS/5
B9/LPdNIQLCUAfTQJ+z88QyQ0bOVDb3HANNUs03yq5FXib815dGkQ1nJy9Mn
Fqhg/k3tmknkBITr8cy+rxmByfnreY7e/ZAzs+5RSEkbFPgf9u+JrYaxG46t
O8aK4FJXutz1+QyQ+bs4F+/3BkQOCF/g4/QDSsStED4bZ6B8vLbxXrYdMDGJ
mVgZOABlq9JVo4+e0BcvbbWrMATq3T257HiSoPyNrZkrUy50NX9JtTn8DWIC
xFPWWDcC//fvH77yd8PvjALmcNkh6JR9UODdNAZ3+wRX1o9OwuCmfa/U0K/I
i7ouvcilA3z968t9FNdpJpGtzwvf1+KRY342AwRp0HUP/UriA8olcp9r4p+N
26oQP7y5iwMPoT8pTW9rGkF7uSpdVknqh/omPh+8J8icj/ynpO/tFseoXSDh
jeeCvEh9q6HzZxvpm4sXPbONzL264lZTR/a3mrNAnPTn8tz8sEDww2FXuyjB
D4vmoDf/+342/2vSt5vG+luW+AHhP3fZyLkPrxrDepKf4DU9r0DmD5hwfNlJ
5g2UhcmmWONzhNHuJpD5zO564WEkTuL3/RxkS84jP3n03QDxo++Uh0csxpuK
aTXHb2O8qXJscNXRVOQ35fqn5+0YoNG0t11AhAHKEU+itWzpkNuc2vAHaCAy
U+OrumESTCpK6EGOo5Dasy3O884ADNzou3nv8g8otnJ+fGi0Fvru58jYqpUA
h4f+cTXkdcXltz0er46FvlnftIlv/qAs2xtrd8sN+cCgupKtEzAdNt/6vB7j
TMu/krWvAkAmcY+9y644qN8u9TgjLws4e5wgKPELHF2ZUTgXXQ96Z+2fSf3q
gC8O9wrPwCAIDxTVPZMaA9UO2lFHl0kwN9RhS3hGA7tDB9mqI+igxPRa0FEO
/Zotj90nV9yHA/KbozMxTtTN3JJTgevz0mGFNOKpv7CbcmsPuaclgXES7ePK
ZrvJEdxvxe8DXx/jOo5+ED9liXbkLxK7Yh3hDd9+v3lM7gXW4uMqJ+csXkS/
Zsf1F33zuBhQHg/IARuU+QVTqeScV+3ZSi2CEzSeqSbih9vbX/vtQ3n1d+YU
uY/S/tBJaweU8x+3NkaSPNIPyz/Ef/d6erGQ+OLey817iL2XvpWsJXjRMuCt
SvyA0mDSDPEfHrp2B0icuqe15BLpzzCpm/EmenbvqTOV+BG/FVt0SDwb/FbZ
nOiVf/CoCfm9n7buo0Qv52ymPQn+eBV03CTnlSpswzgKCV5Ynlwi/SDbGmnS
pP7BWmftRe5F5n58KYnMNSiOYtrFi+vzkyelhfDSfQfjecgclU9WeXYtzQyQ
bi5hPv+VAclGDrJtCejvuG0j/rNkgCvXWY+rXGgHa9d9a9Whg4SD7NZrbDSY
KzmsMvhuApL0Na5zj4yAa8q9fceT++FAY5vgnsk2MG8Os3aoqwZV46Fnv5iL
IamxccPML/T/+9TdXFzeQHHYzqZaVvQreUIrtzahX6E47UpZi3xU/qPk9yHU
Nz3Flg8PX4Fhjd2GrFeRwL0oe9auJA1CWp+dO3+0AGyMmnVOp1VAzkrVj7Op
LdBbcophZtwH3rPzZlMNw0A5YW/26Oc4JD+b/druS4Wrb6N5RzbQ4U39zxMP
xukgdrWg8ak+wfu6vLkw3Ofjfx/oFKIfyO5uiCD92mMBnQmdDNj4bunqVsSP
25Hmj8h5Cne2LA9yLlOohXsb0aeGxR3vyPk9PaG5TtI3V7Ridj/JN7RqNuYS
/kjVPlhNeKmA9kpebtw3jRWvdpE8lWGb1keyvzeV6n+Tfb+SvouV8NXGu1b/
46Hy6kZ8ZJ9dtYUdCU+IWJ2/ROrx0/n8q8jcpfp53kkyh6lF/MUhMg9F+3JY
Zwq5t7TKPMCenA/9mtxJ+JWOhLxcfxeZ/z/28nUjA1gcZAcyi9EvXbUoz4tG
f7Tw1N/XGPUgd2Pyyb90aBi9d/yyHB0q/YXTx8uoIGjb63NSbQJMb0YZhJ4Z
gYgAMQdZRh9IP494kxrSCqxMxR99ZivBR1a9Z1NrIdQbM4fFvH4HhlfCzSp1
o4FpvClFotYHKEc3nq658gyYTPnW8V6yAwrf2z+jyY5QPHXx/NiTF0BxfWa/
xzsMRAI8JOj1yVD8eKGuLDQPUkem1pN7pHWCNNsDbZugUX3TXMa5HrAH7ueG
X4bANV/kcOahcWBNkW/btYMKuXMe7zQ6aMA9umHEvZIOkvcPU1TPoj38zdMz
8kN8lhL4VpyHfuGJ67hQLdrXx5cSJzsY8Pfu3rzL/Qw4z3Km4iXus6R41MlN
uJ4iu9y0k3Gfde+t1iD3xIrukW8/TPLJe5/cJvucbm1YTHgCc+deA8LrlPkF
wwgOXAjYFEn2N4NNyJnghFqc+UqCG5G5GhMER0TDDgmT799NUikk9u+bEFJF
6l4Hk5jKCd8oaWFbQ+qgrdJLw6RPpmKKTYuc+xiUkE8j+Y890kJ1x8g9H2W1
x2+S+8WoC69PkDzr471mqxE/jm9bMONB/Fjcbv/ECHmh+OLqe3eQF4avXzPq
irzQ39NXL2ATxlPlOl4MjDfrPjyarZKkwUtWZ3fWyQlI1wg4VXxkFNZuulQx
wjMAKzMLLmx/2w5xhir1Wh01wN2cfdcjohguDXL+0wjLBEq2yVrG3hjo29Es
51fnB0xn/WeuiLvi/hbwb9WggPLyY+czoq4YZ7rxXmXyR354cfOGiBgYe8x+
13f3exCbSu/0P1gCnD+rjYX7a8Hb5yTtOuLVGUGq3xjil2qfgGQ6ZRTjyqk3
I3yTYL1zcsddFRrcZ6uskXhEx7i4sfYY4uHL+Op1YYiPWTHrj5J7ogctd7KZ
4fsfzCl6/BR58s6qmhpB9HtliroD29EPjhWyTwiTOR7H/yWQvlmZlOXwNbiu
8g+vbCXngJtu+m4gfXeGt84ecyH1r617BYtQCgyL59NI/smH7yIf7gtL4sUP
JL/oVWQlS3AiXy5Om/Rbez51liH3EfPyD6eQufsPZitiSB1zWiqRmehNkOnw
V+LH/XonlkieQj+xuYnghdQ3bhviL9gClfhJXMHmxvST5CcEGtbLE3zYz8vK
TupqGrP8j4geGR4MfkLiWVOb8G7ydVRHwnby88T+z3f/p4f8x1TI//FtctlG
+jxb72j+JeeVKBONUuQ+zAumFV0kf5W5g2r5l+Qzcm8sHiT5tkxjpz9j5B4A
lgVyv+nf6lVKXrhurisU7dqRl54+t7pgHeKHxcFnK2lfkH+PmNafjkN7+xYq
6WiO/5fXztGcjQESq280LByng3cRhX54hAoHhjyNgx9PgN9txWUBvxGYcxjX
SIB+oDeYHbixrQ1SebhYmBKqoN1DuNYg8DOYTKoXsOzKgHoD5g1ib6NBWXLk
O9NGjC+OsGw+GYl+ZUKgbXOeHRR7HZAflEJ9G25caXHGCyjlhm5ZT8PBUE9m
1+vqFNBM7jl0xf0jaI40nFrQLwOH/qMtJktNoBDp9Gisu+f/OLrueKrbKE4y
WiIviYxKw15pUB2KiiRkJYmyExpkZSuE7IgkI6OEzIzsRJJNqOx9r1EoSe9z
+uv54Lr3d89znvP9nvmApPIruvZfw8A7VvRA4eIEdDYHeugenIYR9rcDhwYp
YMMm5jz5kQqv+rivPT5Lzq8Zc9xnYleUKp6f7SV2RVaGfnorsSsWviGNMsSu
LN3fm3OS2JWlB5f+uuA8ulRu73V4r9OjpLRY7Pfs/BYaifnrxMIW5BmFQqPN
qC8G0b+VkT8yWkalI49grOmV+TePe4PwHPofhwoO/sMPzyCbCcSP3PGp5+h/
MB66M4b2x1eTXgbjlYxeuXyYHwtjLDyC8ysi8yVuYZys2/K8QD32/3zw15sg
z8FyjkkV56bo5KqvlcH7B6cVzl4n+OGROefGQfCDszV4VQ7vPfzsZH8E+2HP
jN8+HkdwKGvHDx1DgoNhx64uTFFhi+jzfSNbqZDyOK/OOGIaTOU5Dw/PTkD3
XtNNH+pHoItNlENLqx8CnOuyGD06wOJL9p5LpvVwelPKsvpcCdkXY1YVr0zw
SD6VOnw7Hmgcr8wvXH4IFXq/1j009wSPs2/S50TIPh/oYDscSfaZbevIA/Mg
MIoedh/1jAMJJhnVkVcv4LSAST/lbDH8x9RjRmF6Dw1lT/92+LZDUdVJv64H
32D36UjPXLURkDWr3c8TNwGatdxXnxpPg5FTskzQbwo43DwX599HBRu6aOUF
bfL9O62ZUx4Ruxy0fz/W2930Fhkt/UTOs9hPN2nCE9ROSZ0ewvk06ttOfiP7
zOaTcUQF57YbCjPVoXyvN1rmYhxC/c4o3hsbfHBwJ9ZDplXcacE4sqH4gTqM
Q3PnW/9G/O/indbBfd1o19mI53ndiAMt4get75cUxI+Xsh/jMK7FvNQ4i7yh
E1SiMe7V9Hn4J9qRls8RjJjfrPlwbQXzLKl91J9byepz1pQO74niNXtidBjr
r7hFEzSJ3bupFeclTPBjV5j8sS/EPh7iauGrJfYynO7Obby34RD9vNatdPJ+
5hdqy+zJ9xi+q3yIg9i9gy0VoSZUMEh/IzC9nQIVXcvcqx2TwKnJPOGyfQz2
NbYvlowNgJndysKQdjeUmr3iNrzwERyrWm9Gn6mA7jOUu57HcqBi0V7Bq4H4
myccBPfoEPxoaDS7Z+IDHm6y861v3KBiR5lApZs3GBVwvcw0DgWWLS/vJC0n
QNHVPTEvwrKByT2Iz+xWOTRGPT9y3qQR0q5v4Xr3tAv61BNHF+8OwLvYll6f
ilHYPH17dCJyErbq7Kz2XJgGj+dar/zOUqFoRPlrE9MM1Kq11hddJ/IcPS1o
TeyYYmv3B09i1wTExiMMif9d8WgfPz3O8ckPWJeOc2o0FKvosZ9a5PTCZrLf
NqxyLRp4P9sfTxtuIufwhAsGcWS9c9ZPcw779PR+vBMm+2C0bkoN850SuZcA
ceLOXqUzWMc0ojt6P52suVxMW9Auuwb9dcD45jht+2I/xhHCW19inTenvWzq
CsajmZq/Y94iR1AzBfNmK9dC2tHO26f8jkd7QMfauwvrK/wO1nigvvRk3f2I
dRc+qoxbsY7PfPumC5IY13jncBtXmQez/Pj7FjW6TsQToyrF5/j/H1U66dDu
BAb9uox1n57q94Ix316c/vMdPufIf9VrED+8lT2Uf2I/oZrIDkn0P05VPZ0m
cknKu7Otm8ip5ma8iQne7wxuHOFEjpKcpp6RRK68Rn+XWImcN1ZzPStOJPYq
slL2kSWxgwqbjBf+UqH1qaRjrhwVVJ78vaPeNg1/t7HLfdSbBLktR/RmL48C
fYPz3XjaAeCQ67l3PrMT9MbozlxabQA77nC62oYyYCnnkqc6ZkF/YaPC8oEE
qGA8svdmZAjQvJzxER0gdqW7Ld50xRE8XOhcJ6yJH6JlRtd13x9o3iV0zTVE
gxHbwRNjUmnAb7bDUJG3EH6qiXHbnamFNZvWu8ndagW1xGfPRei/gPNiqfDb
ncNwaiuk6FWOQ51gpqvQ5ykYEkruEc6kwMGyomGWHCqM+Dp+Wn+MfM9YDibz
AOKX3V4XvD9vBlSvdl11/UBWv9vKRd3Enw1a98CifwZmX089/InzZ1bLv2K+
LO2VjiHGPZMT+kWdsO/z3ecJnK+ud/3dCPZ9BIhJxeAcEuOCFjfMVzmcnfXE
+OP3g3rrcB9XeNeLIX5E2168hnam/OypeeQX/imCuehnrs9d5UN7VOn1Ohr7
DFvDrQyxjrv3mu4HFbJSuzO132AeTs/E6RN5jvAso1ptss+idnWOVGL/fGlp
niwSeyg6Kil8htjHbxtkArqJvbzMJ7utCu3n7L7LFcSe5nxpF1qjMwNyT+sP
XSf2dtggTGMzsb+c7zeCjtE09JjkpVjETIDrW7MIZpURaNATK450/wY9/cld
dM7Enj/K7GtbqgMjxuqow7LFkM1ty20S9wL6d0dsCrsdB/KnPfOUrgSBfO6r
jLAoD/AIFr37UNIZ5I1/XBO9TvbduOO/6tvEz1y175wLjwe7kKYarrRM4Dz/
8lwxZymUzrvbp/nVQ1XgrrfcjztAo0Ho0uGr/dBNx3U+tnMEaN3K29N+TYAC
r8liSMw00M4fKc7nooIDh84PcwoVVP/2P9p4mfD3szYvIwle3pEvyL5E8FPx
5d2XigRPRXZYjLL1oV8xoG5G7InPeRVeUXJOvs+e5nEi8jRfy+o9ROSr4BRU
X0PkraBV7Ibzyi7eKXiIdiJeLDcd7cL8nvd0WG+9dqx9P8YXZHbqT+K+PqLk
zCN+vBWb70HckJP4pvivbleXgwntgfYr/d2IH7G2qv/quE9VsPsh34jefioR
9WdjQ7Iu1mtL1PgsI8/NvCvgcxl58LrQfQfIcxXn6RirEX3UUP7QtJvop5yJ
qV0HwQ8+PnbBYoIfjpkvrBsJfhTTWIfoE/wI746mjST4EVy4VWmOnfysLP2c
leDHOT+rwbUEP/Y5Wf60bZ+Evkrnp9xcY2DTr6TSNjwAwQJH11Wpd8Pa76VF
e85/hNJLTJHsyhWgvueI2tGjOZD98MoP6/fPwCh5sn/gZBhUuKiJW28h+LFb
6V2N0l3wcBIRi/vuCTQvNK0vhD+EhDf5nLWl8eAhzR8t9ycT3v9oLf7qUwrv
S+iYnKcJH7l/YVPc1w7I5z+/b9GnHxTL1A4kU0fgIE2azQ7GScgxXbm8OWEa
GOc7i+7xUEFKYKXBiUoFk5UIvvNkv7+GWD32IPvdOGbAykv2m1WvYddM8wz0
G1i8yybnYR/NH06sr1LboTBUSM7L66sXhv7gPTx+bqE4D2R79dUwRSLnl1Sz
G61k/bnp84Io8oasPyFWZLXqPCSFealS8Tt7sH5WL3LiM9bFvmWin+0ha/pw
xnf0K74P2bzDugodwxejtGR/+4AnFvPbr9dc3oTn/L7P2QuYrzAUPBeJeuDO
y9OJ9j6gpkYc9SZdazYP9SWpi8Ee8WFyRdlJGv1Zm7yK/WSVDpg6LEPWEhn6
Yvz55euNVCmyBtmPnEC+UpTJWYv14c+iy3sw7lGteHwaP1+t71El9i0HMft7
4VyLxhnYgvhRMrBRF/Oqdj84ksTw+2sJFeHcLBFDiv4nnMP4PMNIm+BHppq3
pxPBD38DJ19Lgh8p9/ynayqJnTM1TZQg+BEnOvP1scUM7Ej8cmzHKhX6JwV7
zx6igqtXrceuj9MgNtBYC2qTYLZL5h6H+ijQCdu/9KT2wyj/QcaWgE4Q+LWF
bbmpAQ69Hh3IiCyD5kaDvu+KWUCzmYFThzcBEq4E7adxCIGKrB3f5EKJHREu
26jVdAdoJgS+tqx3AfmP36hBAvehn3v16BG7KGgur1fQpqTA+B2rlhu0+fCT
zc73gEM1FMhdHs3a2AI9BVctl0/1wlu73stl54Zg33bGtle7x2G4v873pOMU
3N+blSnuQAHWaMGNPOFU6KlbYzIuSuzD1JqWDE/ip3q5bbbMInK5U7en6T3x
w/JUGiS6yH5bv0j0+UZ4I5y+fYOcT4rq8SRLomd8ude45dDPbSw7dBH1qyer
FOs6JR+xzmF8s9Hdf3MtWe9PeSdh3dzl8c2A+6biFPgK81q9Jw+fwrjFK3Ph
FMSRouoNDIgf/M8StTGOcZ9/gopx8Pm2hjWojzedFtyfYnyUc0xGAfV2H2Nu
OvncsOpDU/nkOYqmPGuFsQ/gk1pF2gje6928x5Ocj491R8NwXsJ6Fv0Ld4hf
Zc29qKXyZgYKwrPt5MOJn+ytoZ9J/LAoidB3/Y1UMNWM6pD5SoE7BR0y9iLT
MDZUH/v3+AQoOnOobWwahp5be9/rmH2FwXzFi0J+bSC/m4fb6OU7Yjc4Klez
ioCl2/mJ6mQ68A/vrA55+Rjkv1za9jnhAdC08TDtaXIHmkTNM1XGzkBzcSrd
5ALxO587v+P5FAIJurROey4ngESBuFddQRYwXV9iT/hRBoG5svNeWz7AGomZ
jhPZnRAZ1GN66U8/+Cst2GnrjYJzQfD+qxqTMH/ZkTGI6KWnonvIw4NUEI08
dpX+D/GjBLXFnc1nICOhZl7kGbGjNspNYxUEL2KP/nmNc6/s4MoowY+/yyZR
AwQ/tooP+TtgHvVmhUUKkSc92/sbq0S+F8209uO9tdkMxY5YJ3+2+PZDvO9c
QalWHOOLnnSdvzHeqOn0UBz5Y7ZmhjzGGQ4MHetFO/D91rk7aAfO7wlKR/44
vldOAeMLsfbah5FnZip/cMR4hWzaRk20N21TWY8ayLrPdk8W9oW5RbPT470v
vQ6ZH7A/wP/gmafof+iAYIk20cctsQ3C+4l+PjOzTZol+CFbISlKIfghyPVT
XOQd0d8l2cubMwhe6e+kTDvMwPKTTxQvTrLvR4qFf1pQgbc3r1lsNwUahR3P
ZA5Pgv2U1aY26TGIrMowVGUYhEHJnC8e4d2QFvP6iHrxRzjizcS8JbACKhpW
cr8+yAGWwxVJ3TyJYORdz+kZSfBDe7tYkwDBj3GrN34KriDfsfF9e7AHVPhn
nDQICYR+9U9+Ja9iwaNcr/cM7QsoOsr1RqD8DYQIUaeqQ+pgC++Nb1Z72qHg
vJ25N/M3iEtnd7VhGYHdcSFFW6wnYJf2i197j0+DruhIZPw4BfpfPc/3baGC
S3gUb8i5GTCh5h78QvS75UefpxbR95HjeYoKRP8DK5tFJMh5oE3YUyZAzodr
jsEjnINqpNt24QORo45qqqgu1ht5Rs5gXaNvWcsNnFczUpyWrIq47uT2A+c/
fBSxjsO+TsbEnR8w/8WYuScQ8YJ2T84i+o9iNw9OoT6sD08NwDx3gcUtz391
lcohB9CO/y0IHMfz/1pFpBzno9WIvehAPZku0JBHu79de91mxIGwmuWz/3DB
unLtAfQzbC/uP4jxicD4NlzXZgfV4zqfoz+Mf0/+s/4Dvj7TwWoU/ZDshVE5
5CkKNx5Jon1ZnDwmijw2o4FvCf0gq1mTYqzrHK8du4L5j85y/gn0Pyz3Z1VJ
kDWEkXFhkpyDqGDp2nZyLl6zl6wY4n1CZrJ7HhD8yDU7+iCA4MdrfwE3OuJ/
XF+XppmG9yflKCd4WmJ/O+PiN+J/+FndPZpB/A8dea7Tt4n/cT2Vd9j8wiQw
z/ztczUehc/Z27z91g7AcxW60/fyO0Fk0EfNjOUDjFP1ODimy8CDuum++6ss
kBhgPf1DPwFo6r5Wsb0m+LFmtehgKuElsmUvmQXugMfto/5PdjqBB338fVFO
X+jf3rbMZhIB2Zk6qv7zSUBDf46zaV8uaCUKfxbproQ+qYEn28M/wZ5Th6Oz
0j5DkZHooSGvQdD58FH5jf8YBLr7C15ln4Ly0miLiKMUsKa4XJG8TYUA1eN6
x3mI3M23T79wnIH3iplSruR8uVfX0m4m5+1y0gOLBLxv635ReSw5j4+Uqs+M
EbmZz8jocRA9Ez28qM2EcyOO3992hMhZpDEuCeOGSWoPAHG8k0Oainmpllob
Nay/DfGqeYxxRzZVIwa0L52xb3Yh3zAM9chGPbL2HF5CvSo5tnEQeaiJOm8e
5mOb1TNuYP/Pz2n1N1jPJ9MY2HYQ8ypH06zx3g/eF+K/4nBue5hP7Rqyz5Nn
LJNMyHnIVTQAZnI+bh18Tl/6mehhS/TD7R+JHo8eKOwrILyG0aWkOXgG2E91
c91SInZ1372XXmVUSOfYfaGokgK57cHfrH9NwWJhzNB76jg4PM+7ALrDELZW
jvvi5S/gtYnjssqLVpiuf6F/z6sW9LZMVQyoFwLLFqmddyzTIOGe+uP+bTEg
/9b1jwRnANA8eda9IdMNaJw9uT4XEvxohLX62t7QP2Z3s4cSCvIC1d/CXJ+B
4+BapbKJbJD4U/k+vaccaD7QfTVKaIRW2P/qQ3UXiM9FJK8JGwBBUYkt+q2j
MHPFSCIkcRIyV46tV/gzDXV254/80KBCZKTJn7MbiN0vHfsqZUvs+qzuSZMU
sp+8sv7Hqsl54JW8SN9OztnVp0bp5BwYPZPYqkX2NylYcKCYnJNSqS9ZTUSe
wbPpfjh/TqHX9Dbe15W8/ukLEyJ/XQ0+GpxnqbfZQRHzneFf94RgvZylmFsD
7q+EQOS/OHX9MwVDtAsCQwv/cKOO0pOIcQVnzYktyAsL3L2/Y35zlz+bKMY3
JRT7ObAus7ftpEM9WbX78/wQP/66xD3E+FUgO4uMKXmOi/PZE8ex/ofznqU5
0UfHgOYALYIfi+7rjgsTvjP7SyJZt3MGmH4YOM8Qfb5T/ljO+QX2OzSWP3Ka
AYtCX5dwov8t8u18UTep0AE1NTwHKaDpWiRlvXYKDnS0c+42G4NPHSz0q6cG
QeXk+swOjs8gMXft3rBPEwgc6/aOY64EFqGq26W7XgMNFNdGVScCvwpsrJEN
h4rTsz/WR/kAzQPduoQsF/A4ay3j8toNKlp1nss1+YP8vKWN0NdoaBZTN/58
PA3sXglH9UgWgqrSrha4XAv6fjsZXnq1QhND+bWTW79A0tZv/rVCwxDvrcXF
WTcOAztGM8r6piAs90y+ZBYFKr2vX+J9TYU4effn947NgEErh0RIAOFT0gyv
xPOIH8f0XNnwA96nNRoa2E3O+c+UdJl+7OvmkKwicvvraX/Em8gxs5F/Zj/G
pT2cfmP+2D8suGIa+210XtzE+R+KvHLuT9CfyGOzQHzfND8shfMkvIWnXDEe
9fVvYRXGhxSS4kQwDj17f4YZz/XywhtZ5InStqYSuO9pBVcB9WBjeknMvzk2
d/ouI17YRLqlov23T1N3RzyYzbs7i/hgmR+7eoisSzRizw+T9bqR/2dcae7c
dcHVhStGB/9uLb5pM/6fdNLkBnw/3uc2mqh/Og7vVJCnlPJfMEI8k1HsMMN+
V2cv93icj8Ok2sKJcbhNFo9YcI4Jm9ZTO8x/+LFPbMb5C5pdfjlj5FxIaXeO
4D0hrkyPHWrJuQnW8Cz8TvBD3zTseg3BD3qWM5TNyTOwrvHKGkFr8vunR4C6
ljyPqoX1SSUq1GltdTg3Mk3kG+OZ5DgJ78zlz1WHjoLRl2IhVoUB0D9a8fGw
YBc4itt+VS/7QPxRtWu8798CS6rUZIZuNlRM0ylETyRAP9OI1tGToUAjZqH4
h5fw0C3bAg0XHYDGlSWzL/0OVOxt6Xuuh3MtxLN3xIWBvPP8c/lDiaCuujlC
gvCdBLnJ5XKrCqK/Azu/nf0ImufGHAX3dkPAWadTcmUDsHVlWkObOgrVCrXa
I9mToHFwy4a7dBQor/rerqtFBe1dtd5cG4k+xAb8tiT2ZUJwCa4T++J6ZcQM
7Ytb2IUOBmJfOl/8qcskcsp4a8evP4R1MwY8WN+kvM/5ENY7zXOrrGKcNJ6/
/8MYWQMF5H7jnIk5l4/6/+qllAwT0L6MH+TJwbxYdOeDfVhfNeno24V8ILVT
K/5f/HtvRifGtY69FTRDHup3JOEu5t1vNBstYB1fPPMRPvSXGwLfVoqhP9Mk
lIVzS8IcEiZ8cH5jT+xBvDdIg0epfyfBj3WHQ4Wf4lxlu3XlK+S8+OxwFGkk
52d5+XCMBzlPjbbKa93J+bpcmBp2/SjWpW6u9XlFhZvcxyJ+pFDAdDPd3+G6
KXg5+Duz6ck4sF50MJ4cHQKphxNCBtZ94KYrHh851AIbw5/85XWqge4B6UP3
uAqAhfckpZojFeRTTfeOFz0CmqbD59hq/MBj15Ffj6rvAs0BJYNaERegoV3c
euOiDxjtl2Z3YA0Hmt5DFsZPEsn3lvH3Ws4BiSMNNLIDFVBjrNF/TLgJitjG
LKY/dQPdloX1c7yD4P/99p1LJ8ZAXqLWO3F6Er6GLHXa76PA5IbC/g+WVGiy
sXCRIfw6baTJXpzw7U5Fd8GD6cTP1nvy17CW4EgNjB4m/MA7ujflIs6x26VC
W4b3Gaw3i/pF9teZezDkB/pzE2880Y93vXFFax7rbLQmJnFexAp7atG/eckS
Z94i7wyt2BSBceyoH+VtiB/5v2NDMH5FuZz3j/9Fhw4Kob14tf1tP/5cyG6y
+1/fYC7rAu67N1ABeeF4htk17BfymXrli32J47cldyB+vGXsrcW+k/sfNjVe
I89RodXZrk72nZsv7K0n4kd2vJoPsYP76ri+Yd9Sf4dq/BzBj/qVoHuMxJ9W
E+D95ZY5A6w3w78Z3iV6fAOMiwTI9y5zFODxoAJfkNXpc+oUOMKQXMYqOQUt
/03vOJ45Bnq/OysKUwYh/mTkoevtnyHbxYWj+8UnaP6wmCD/sRLUI8pKHGhz
wajyTqBqQRL07yrc6yUdATRqTz/sM/EFj66rS3NhZL+3ZVH6s4gf8qCa+bPO
feifm/G2PB8FsxfTvxW/T4HZN2tvbxvKA4+a+LZzhtVgmNPRv3a5GayWnMxW
RHtBu2ihPkNhCKhdwhV7uMZBOlThkbfdFFxsP5nscIP4y/qK/OdDqODcJcwi
J0L2LzXpbKwH8duLHXRyXs3Ab52IV6eJHGKh4ko9kYv7G09ZCSKnCqOmL4JE
bjKz1obCRI56j77x4Dyx3munFLC/q3IsYwXnxXx9ITuGc6TO/9fijPWVVIN2
TzyXtZfed6AdDjXre4r8QeY/rhKMS9Xol4QgL5hdlklEHmGXQ/9v37tyT/aj
H6q5/w8N2veAcqe7iBfPZP1d0O6Xb7nKhjjQmCGshbhg6rj7pCzaA6N9U7hq
GoUelcM4l7K7KK7Kwe9j8fcyhQEa+HoOH7N5fB/zI0dG8f3n2UEG9a7vzxo1
tDOuBd9TkadE390qgnp2p70AME5iIrcgjfdC3NA8lIP9KM4foo0QP32klyyQ
J2fcoZ9mIPL5LjTTm4/zGdQdjguQc9Mwmi35hNjJEfUzPT+J3WQJ2dqj8pzg
2PXbNy7YzUBOj0HOt414ry2Nnwaxu2P8g0HStBSYvqHx2yZ9Eow5RGydvoyC
6OfauaqEASjI0tcrG+iC7fcCru1ubYTxVJrnSWwVwN8p/2dkZw40P7Bue1L/
DIz+S9pSL0n83Oj7DwWXvMAj/Kt0vjzxPz4ky2s/coAKQ9rtB/o8wSjb4pc0
cyjY3bdvO5+XABYffvBf5MsGlq+LHrln38LaM4vvJxU+QOfcgox5ZScsJxt8
Glzth+mOX1UV50eBsTs2pU1lEla1v17vqpuGHKYG3bvSVLCbEZS5ukzOzVCj
Wp8p4Rlrbv05kDADkkVlyhcqiF9wgUnnSivxO+RG6t/04X1/Ew71g2QfH94r
sST2JSNpOQfnKNbYuE4uE/kGfdp6oo3IW8WI7gDei31DWtIC7zXd2GzwYpCs
ygweYZgP/3sxcBfykvWzp21Rv27Jf3ZCXrD+ZtxLjIOapG6YRn4QEmakg3Hw
oPWqsViHIyPeXo39Bn99fnPhnLRKIZWku+TzVnXl/lwnn3/aYI9vPtlfBYGm
PcPkPPC+nuVEfqUwxt6iRPAjcEic6t9A9JMmZOTIa6JPbpIaevcIv1Xvj8iX
IfuvWmXBkUDs7sdvv48/oMBVS8YZx+gpmFxP6V1RH4eTg9/pWN2GgCNdQ9wy
uBd8Mopelku0QGn60fmA4GqoyG1bK7k+H7JnwturqSnAnxDjU+obBR5JIWe7
nt4Hmq0MqrnrCX5oWR04XeQCFfy2gWtMfUE+rVuphdgbu++fl6pKkkBvMNZV
nikXbi9yxvG1VEJF+veDmsRevbovsVL86TNM2Z4135Y4CGv3Hk46mzEG4b+d
I/aLT4F77/uRdecokM/mU7vOnQpGi7na+btmYLdGde01V6L3XA5FiS/xvowe
kVN15FyZaB88R+yIn8+PQyvkHCyLnErlJnJzSREUx/uFObpaX3OgHTmexXkC
86Ynzsau4vwhFiot+vmGt5y80b+U+vHxCtaxhA5z1iJ+SBz3XsX8R+WX6p/o
V16Mhk3IN8v5Gv7NMVkOoR3AeEWt6v4J/LvO31uJiDerG6Q2IG/tNRNKwHhn
cHpgHNbp7DMVUPQmq8iahqvcZB3SMBfH+t3CVK9qY+wfVPRITMT+tdwtVhXk
+ddfDQ6YJnaRzTfB9XUX2Xf3FV8TvGfCVjX/bxbxg9oelDN5Ebu0JnjJU5T4
W7/XaxYQu3vkYftHaVsKbPJ+1TFvPgXsiW2LmvTjsJC546Q19xAMyt5L/Pyu
B34c+br9XGQz2M0vVOS8qwI7+8+dDwXyQMKxKppmMRnkNWLVpT0ioULIJMA+
5B54OIqqMM0Q/4O9rdqWi+DIzmWPGBFfqAhLzqHdHAHNLV6iEJYEIRrX5dhb
X8NLu4sbnIMrQaBdXraX5xNIjQnIGup9hum5/oEh3UHgLhVp8CZ+Ufd2wfCy
P5Nwyvw0yyVxCoiyFdIzWVPBRnm+6BHhDfU0ujGz9jMgtzSs2JI2Ax4yIftW
agi+9z7/PUzsXby1UcJ/ZN9bvKbYPYk91GHh4nlHzrWO2KVcnLd87NQNXqzT
vehzoxjn2LK+kU1TQ39zcIsHxpHFpCYMsN7WvruLivlNzvmBSdy/AaZev3/5
7yFfO/Q3KktWzyJusE4ziaOfkbutvQztum/iqinmLeItW6+hf1GxpmIZcWNt
9VExxINdO/9yID7Unsspw9U8uH/XEbKKWSicwDVjWHYDrspKew3w77r3Dv1F
/Khh3ROD7/foeXgE5kn8eQ78Rfxwf5ysgfr2eF31fxjfUFm+ew793FD1oRjM
2+x13h+L8xR2XQwK3kjW4Q1R2zSwTrwvj2cH0TPmUJouCZxrIctC/YPz4aa/
CCQS+bG+mv7uSnjYpjULPUGEl13uNvm2Px35KMebRiL/jn0FlcJbiX/u4q9V
a06FLfahZ47tpkAqx9WotPFJWJnZbWIkPwYbBG9ei+cbhPmqfdbpPd0Qtzdr
n51qEyQbdXr3rK2EQ96fnRYOvwYPFWsmv5VE6KfhjDvnQPzc8pWYNxI+4PFt
2mk9rSN4WPZV3hyyBxqdpKHVGA+Qp4a51Rs/BJr4M7uKi+OBv3Sq4+SbTIie
ajHn2lAKP5Yq5N6Z1YOb7x6Tw7c7oD68jV32VD/oaNu8T30zAjJXPZ92Dk6A
dlXTVv2AadjHRdWyY6XCfbsx69UxKjCvOxA9d5Hgsf23+E+PZ6Ag8vpe/bIZ
sLqo257VTPSlG5jf9hK/jH3z5f0EP1S4LHI3Ez2zySzywns/9GZLK7sxD5Kw
n+Ytkbf1F7o5jJPeOeW8Heft5p9/dAfz3+bOj05hX9j41tq/WGeTe6JnHnnn
9YumKuiHPGsf9MC8yDzLQRfkoXp7+U7h/krcKrLB/uZb31cKMC8v7bK0yIP2
ZU3FdTvkR+rWNnp4bxTHkU1hZH9L9r9gTyd2JF/RbSvO5T8WdoM7htiR5RLv
wxdwbsm94rGt2UQvGfX8LIgd8b525auxGOE1U3PTV8KoIH0gdOI74XNNhtTW
19emwDx66SfXunFwf5q2y4FnCJhul0T+ru0Bo3fVUjxhzTCbH93WX1EF3VlO
D5e35wHLn76eaUoyVMQqtui5Ejvi4KyT+JzYkfv8+wudXYHGp0p5nwbhoRI7
Dztakd8H3pQeOhsJzdq7HjC1JIPFfFVyycY8EPk7+SuosAqqCoxYtwc2A8MZ
zlXltz2QctrxT9y2Idire7xKlWEcXqu+VqexmoJGpqrgKTsKOG8uYEgPpULv
YMafBlG8V08yf8ST4C6TuWhKFt7L6J22QHgo09i9o4pELnafDNUDML+1m9Pe
lsjNfQPLURPMozrOlWMcw+T4N3pt5GFejP/mOjREQKYT+h8LJzkwbuz8TaQP
8YOXwvIW+addPqUV49ymr1f7cV9LlzrE0A/JvlqyiqtVydy/vpDtDVy3/80b
2Lv9D+a7uHeudcd4Ob/MyUf4foz3GD5jv6iU/hI95tPex7jf5sLPEVvVxXqN
4G2SXrfI89ltOuBSR5439JmPGT3O62eVX2+JfZCWJ7xCCW9IDxVsXyS8gTns
u/w3whtMor4lX7pP9v+HaavPQYInsQt0EUlU0Nwe4qYWRgGpa590fZ9PQc3k
ycQsq3HQtgycPZMyBDriEVscJnpBanNegaV7C9jFHrKM/V0NRW/Peio+zAej
vx8Pr/g+B/nQg0pfBB6Bx+aJzHg+4nfuLhReek/2nfviIYPvTkATfPDMnKo3
JPSk/r6yMQwksi8/+RbzDLpDXVgCfmWDh68sv0N3Ody+n6Ig7dkIr2J6aM9E
d8Hc3NnVMpsBGHkaf9n55Sg0bPj9icFnEqrLtH9ZjE/DsMtZn35FKqin9jka
080Al3qqtrUVsZ9732s6J2L+WMnAupL4DQus57sJL2xjSeb6Rnjhjr+Gou/I
uQ5kFNx9npxr7vVpx7COMTznfQHe+xYdn+aah/2amkO2eG9PfHD0FZxP9NVX
8VMT5r82ciohjw/d/XId5jcNSnny8BwPPfgqjH7Hy1tcp9F+Cxh9l8b8t6FA
YSb6G6Zn34mhnefjKVuLdr9u8zFjxA35+ZKriAer6y7yIT50mIrE47q20H4Q
1/rmM6O4+naaxeA69jC7D1/PG+XnjP9vv/3XNsSh1x8pgvg5dY9TyzFu6umd
b4R4ptvy4wXaH9W9ah+Rnx7YOvMY7Yvp0lMBrPPrS7uog3HS7eaX1+L8xKae
rXxA5DBb6fcQ68SL2dKKMU6qdvrH8iFybvQlZV/dJzxMWspE1obwMuagxOgU
wtOKsp7/3E94G90+qRQ5wuNcfV5u8HSjQuv7dxcNCM9byTj9s1NqCuYYGNRe
5Y+BftAJHsY3g7A+j0FmhbkHCoa15zawN8Owwie9hENV4FF55TQ8zQWacNZi
f99k6FeWuS6/NRJovi58iWvyBRqLnPLIg07g0Xjt4y0/gh+PHhxv+s8dPG5f
G/+5FAgJylz3DuvEAb+7fnKRwwuQf3ivmZ22GLp/rh3Yk1cHa+xu/BmTa4fg
jdENKkLfYKuA8G4lvhHIUl7lUnKcgPedM0/8VKahmiH+2iCFAif2bK96207O
TZ++U4gG0ZuihzsFIwlPVEhROlxM/A3OtnVTTYS/iKYfKOohvOW/Vv+YAcJX
WZ+cxbnoe/cePC2G9wx2rNHA/LVzQ8wk3sNR/Vd0J84hGKFY22OclFGogwHr
vDOvbG7HfIbGwvNKjE9dL580Q38j8Fz9f+iHUOTC9ZC3OPrZbcO5Axnb6XVR
L1uvajthHLwo8jUDxjEqlT5YYR716qqKOM690r7Df0ORfP5Wnt+7bpD9Tfj5
6NBNsr/mL3Zx3Cb7mxqx4cRPsr/UjMR1R4nddB/xE9pK/Hmfu7JCxW5E36ly
9+/tRZ7K5x/iS4VupSdhZ/Up0EJdvcF0fArMAl/fqH83BpEzKuPxtYMQENgq
xMrWA1Y7xG9UMjRD3uZX5VuYq+C94bzo4jmyv9JLB6pYCH68+h7+PjqC8KrO
wug2X/DQOiCbs4HYkbt1pbcoZDVmf+ly9T7wm1TxDOpGgdHKRsv6jhQYb5s7
zE6bD6rcVmtiiF+jJhBNjd7fAsV0Tx7XR/VCguBhzWbvIdA1ulyWpjMOsgFX
XDrjpmCBNtGaLZgCrwslbqc/o0IyJUXG4QDB+2g74zjiZ72S2GR9lNjP1rte
FpbEnhbX+WzH+95o3nECPbG3pmlhw4VEbrW7urUf4twrXcHLONcu1DFiCc9R
oFiYIivWLWjRhOJ8TIXSx/SVmOdOP5OO8wEy8vMGsf6K71ZpBJ7P6w+WLdCO
rHTzxSBOcHz/YIqr1R85bfy9xd3bpzDOMTe80wR5q2T47y/Y9xEd/OIu+qua
X7fvw7mJmqsUVexP7i6hHcB5Z27nuKSwD/7Z258zXtjXWKswNU2eN5aGqnAO
88A1UqOz2AdJpyl47zPhEb+S6rIaZwC+s7SsKcB7J04vCwUR+3b80m6j4+R8
q2e8+1NIhYcRn4VViijwduPfLR6TU1D5wqZvTc843Ph7VKwNhmFw2+M1Soe+
wMmrMqdWwlsh+dXH9SE2tdA9u3Li8clCcj4Hfy5YpwH/fk2eC4IxIG/2hVaM
KwA8os5wJu5zAxqR5q73sk4gL6m+kP3aExJO562XVAyBhLpTB2ZePYVm5RaT
u0mvwOjByWvKQ6Xg51v/fHprA4jw20waT3fAyS7l7lXffjDWXmXYOTUC3aaz
bFvXTAI8fNp8P5bgh6XrtAAXFRpsp4z3TVNh0mabf+MlwqtuP/rkG0tw9fVN
Wy/CC0NKy95FEl4IMdMuOB/xmdclpR/kXM+yGj3/ROSXUcUoL4L3wb0/b55M
5Jt5+750KNYjbd0cshfjCdFZr9HOdv/sD8K4j+Kq0FOsg+VXS3mH/ucWl5O0
/+bYTYc7I1/4+LvmIOKH9nc7b8SPBLWHkuh3XNVwa0D8SLty9F8+I/Jo3B+0
/3Ihyz8QD1JyOhMRH3ZN3Gc7inGLr2MquF6UOqaIa0Gk0Sz+ffF4hCSuB1OP
tOP/C42neyF+HIFjOYgf473G/+4NCHo654bPk2OieQ31TlD+ZwzqW0Pz2n3Y
Z2B/nhqL8Y2PThbp2KeqdMDD8Q753noS4ifRzy09YcuC88eL9f5mFpBz0n3I
Thfvlzm1ji4xh/CwXoGCHT7IT+c8394i/HR+UEbwhDf5v7OvDt6RIPodyCV+
5REVTLoG39nfpYDtytUAa58pcGZf+/z8oXEQZXxu3WY+RPj4oTu5jr2wUUgm
6Cg59wYcLR+ks6uB/9OmPWt08kGCwsBCY/kc+jOHey9tewTy17Vq93fcB5rG
skjjUWfwsFG0MPKyBw89blF3tbsgv64p7HRLABglyQ7oiz4GiRaFdD6rdGAJ
FUpvESgCO89arZid7yB48WR0xX9t0MiQp5fa9AW4NTcvPfQehq670RZy6ycg
aPM1zbeMRM8YRr2vv6cAIaW/LSuoUHpzGzX6JJGToR2/1EOC+wWqIpQCrKvg
qWf+OAMu1R+sUsg5vMy/aLpEzqXcnHOmOtEzl6A5/3kiTxuqvS7O52ej2vSH
EHnL6g0XYX/yxJnxa5ivsJf9TxfjpLcawg9hXYbc0uFrGJ/KbT7QhHom73+4
D/2QTgnLgxj3sJI58wHtyQFBjkCMq278L7Qa5+6e3ahXjv6lYpOcP87jLGD+
sfYC+pfGG6SlyOezi9VsOY9x8OVbTPJkfzsNxQZ5yf66Sm/LNiH44WDpMXkQ
515VsFkB4QebDslL6rgQnNwxXbJ/B+FJ183flztRIXdjK8sDRQp4nAvf3sM9
Bd7MYkpeAcS/bPamfHYYhJuBQRnK9p/BZDnFW4r7E+x/WmOz6XYlqLua1akn
vIZZ3h0F8+eTwMPO4OTprnDwMLg9R7+T4McfL6GUfBeg4fo62+x1Fyp0RWwO
nfKDCkugeig/gtn0ZibequfAJPj62pqv+WCyOceWRb0GvKRUPPIaWsDace+j
RK0+CPh+cvPhb0PgPrczqPnxOORHTGVG1k2B1fXWGbfnFLi5vuTpxiwqSFxn
8Sk8Sr6nQqzawwBi/41Twq3yCA+bWfF99oHguB/jxgasz77z2dia7KvUqt+N
H9g/kRq0HueWUKR/C+PcuOASIX9bImdPNo4RxO3g+DQhd8SLEMHXWPfI/kqH
HvNbbOxH5bF/UNLJmBt5aK1upDDGCQ627U9BPPFluvwJecNIhb888oOf4eFz
6G9suuYrjOf4IoOEKuJQYE6mFuqLp7ybM/YTfD2tx4j1Xiw6l17h/QC8vD8m
MH5V6rB8Ge+f4ZDMUWPG+yZ1XJljiF4qy8TudyP28OmNPiE/wnu4BZxYvQgP
ioxsnNB8Q57jtM8+pXCiTz5scpVnCf7tOPZI5yMV3HJ2LNL1U0BcbSd1UnIa
2B4q/r2oPgHr3uzMahobhmOtSxzvs75CE0/f1+i2NvivN+vYRoE6kKizNYnV
fAMV3VVS7vkZwK8j5DYVEws0tHSlxkGBQHO9XElwkwfQOMPkrzlHkB//9f67
rgfIs9fCXoMg6Ge9WDbrHQceAwq0u5NfQL9/qIm5eDEoFnMuK3yuAzGbGO8B
9XYo7XwXvfnQN5iHXCt5/hEI/Wt0NNB+Ahqkv1f0n5yG7969AomTFCgamZbb
30oFqeEvWSnnCO8SkGHKJ993Mu2x7jby/Q+Z26xlJPJIoO9YQ0Pk47HRNG8N
kZch46ctB0awz66E5z3OLTm/2It2c0lJ3wx5GqvMtb3of7aOq/xEPM9oP2uJ
9VeFx9xWcR4ha+PL41ify98xnoT2OVSoIgbzDXL04pcwfsXLcdsA66GsBrV9
0K4PHHtig/hxR+ixO+LH4+YvP9H+W+Ux0SMebBffWo7rK4OUA4gXGq9pb+I6
Pmlrg+spp1heXPXXtJvh6y7bSP6Ld1lzbuxF/JB4tk8CcaojTv0Yxs1cue1e
oD/0O+o/VfSPt6+eTsH6zrDVGzuwPmfeObYO/ar1+xp3Yh+bq6FvXRD2tSnf
NMP78Q4IBWtgfrX0YeVhfpzrXaIy/oicG459H41myDmyT9jsW0zOFS8919Qd
cs4kV575vSTn7g63UuS5Y3hPe+0XvRwqvKxsGMH7ya5unkpe0zMFp6avyChU
j8OO0W3s1nuGwe2NuZcTyxf4mr+pqNyT8JSevFx/61roL2YoyTcuhOzMZqWO
F4SnjMQn8HvFAE1INUORcgDQSGxak89yl/gpVWs/NRH82M1a49dF7I0Uc+To
oB/09wZN7JWJJn7Jte3C/qmQ3Z3/OPh6AVgMuNJRX9RA8OESQ9/fLVD6vElh
rVMfUGPltt4YGYKrLqf6ih+NA/vnhdvHKqdgum90JjaBAuxLh46XZVCBrfTo
g1FZwuseyjN0+RGe0Jqqey2X8EA9MxOcJ5n9wz/Ci8jHv1RYUZXIK+TPybEJ
zLfNXalDO0PL5P/QkshXtCenFOeot3ntTNxB5J8Q0LKIfcPJ1c9M0D801NS/
jXHSbqHjf9C+RO27KoR4YVe/lIh+SLykMj/m1SWzQiNw3plCvN8U1tdp3prQ
wrnMTGMbpl3J+q1gx1XUY5mxJ0w4n6YO7vZhfPJYl/c2vJ+YaniUsoU8X/+Y
plDrV6IHo5Fh3zqIX7rV4O+Zd+T52RviIjLwfrIgHkVH4k956TU6c2NdFtuz
DbZU2NXknNYnQYGftwKabv2ahJEmFtEnWmPQlXXth7LkIMQvijIxTHeDa7Tp
MsOZJlC/2bmldbYC+q1seS03EPxYGTaxy0skfmO7+OX94SBvtMPfPQjn5/np
NNu5gEfZeZWvDG5QMfhQNQfnettMrspzRZPXDQRRg1KhiMPz+H9xBaAqfFqt
eKEGHLxaX3OrtEIr01aFgO99EN76xPa+0DBk8cROn2odh6G1ZUd2EL6c1JDA
K1xMAWZqLnPbGyqsLV15E3yC4MKe5IQywrd1hPoihAkvqEsuoXtC+HhCTdTB
C4QXrNu0vKEcz4EQbxDOQQpPu/ylCedJmZ9/eRPz07lrDiIPOzilqIb5a9md
PKXof4TfLxfB+NL1M45VeG+kcn28Ae6vs61HOOLICPv5WbQnqV9YXmIfj/2Y
ID/W53w/6EiLcckTG/bcxDhV8Pu3VJyzO39kNxvGQ4qDnwtj3YVQBqsN3le5
r362Q5ysdWNhuTjnmc7MohDrxZMOf/f2xbriIYFGAezvkjaW6CPPb/8ge936
QfL71KndDwm/Xtgtl2hM+Hb+H93AklLCe0Ou8vrFEP37Tm9ncmEGxPTv2vIO
UaHTeyk0iIkK6VK3+Ha6TMNNn0gNqQ8T8LdaXlXn8QicAOsRsz39EK/jfckF
OoDfiIPLa2c9MGXd+134tgRm6+4v5thkQoJ0ub2EXzxUUKMOGgc+BA96/RNn
9DyB5vy2baY8TuDxIqLc0NYNPP7z9d/nEwAJFFo59WcxIGHHSH96OA0sqjNt
Cl8VgvWpaG3fkloYfayq+7KiFW6KtD1UN/gCDGuML6mdHobw37m7Sol/lJzL
4vp0bAp2Ke986ZlHgS3mX6lWeVSQfuKtcx7IPtg07k0jdkxqRe36T3KuG74H
vF9HzrX6EYoxzsNiPDnQPoTzwjZFmN8l52au4FcRzl2e3RHfzjyB/XaPtgoT
eS9PZm7DOan8q+eKsG+Q68+hi9g/6i77OAfnTAylZqzDeNDwaOd5jD+naHEb
IS80lVFNxjoJKSaWNxhHOpLBkY75j/T7brswz30+cjEW7X3fxJHLiB+L/wkk
IA4onSh2R1z4Wya85R9OXFEzxnXE+vR1XIN4jIRx1c154oWvE5CxU8L/0+P+
sgfxSD++Jg3xo9jz0F/Ej4IV639znufFPiui3al/WdiHepm0LsoU7zd1uDZv
jXmdfYNjlzB+cmRa9WQK1pUmLRlkoh8uFGq8nehZVxz7mmCiZ+YTb+vwfgtO
LYrRAYLDIj/8Dq8Svt0l+ictuIj4w10PH4iFEbzOOJNzUpXo4bY6XYcPVGBO
qbq59IUCBabDfn4S01BSu6koQ2MCSjqGG1apwyAV8YbB9eNX0LFc7NNaboOf
c7Vnn16vg9Od4X1na9+A3VWv+irNF5Bwd+rvT504oLkfUGwnGQQ0vFL5qsXu
4HE6ZNzF2gE8RlXafqU5Q8XvxQdlAvfB6MpFioVpFLAcmA3Y3pgC+xY4evLa
8+BHQ0/ujTPVoLndsfwNpRmm15ubWe/tBVvaD2LLJ4bg6ZIopYlvHKolzFpO
O0yBgu1jie/2FBC45lJ5M5wKxU8SXc6LkXO/SbaAzovw9uPAk55Fztsog9iv
98Q/WPJKVyX+Gb31Z88oomfF89HbUM80zlncx3hRsYFXkTyRL+WlwiXs66q9
ZNmIcQ71waxNnmRtYhgURv9husDoHuZFv4bvckR8gIgk13/14MbNVhjPkKJN
ZMefW7mjHLHOl+UMszP29/jtPLwf6+tKC5keYdx9350fjDjfeZK1X+Mk+TyO
Dw2hbOTzqbEbbuB9lw7da45PDc3A2xpt32CCH/aPIiiWBD8Wh/dyuNQSvb7M
w86VTnhIu5lEgD3WC4s+MuGYgXPp6ccCTKkQlrP7kiUfBVo37o5i6Z2E61vn
aHV3j8FDoWuW338MgEoP800/h27w+MFj3fT4I9SI3ooI9KoAGpvkXcPBOZDw
eS34iCeC0V9Gu4WXYUBj/52fHvvIfMOuz8gQ/NCb435K7AfNKI/77hf+QPOr
82l7ZTTxL9kNNSTTwC/6Q8LG/YXw/re+T4RTLayPrf1V8KoVJtWF3YJtv8Bp
2pV1gSbD8LdAdiFmZRyujxls1ls7DUNyCbab6ykgNaJx91clFdz16j1/nSLy
jjfU3R1CeGTDjfduhTMQIGgaoU/0fIWv4UkNwY+hj5G3Vgh+lKtMPzyF94ar
P5MZJHLs/ehxwhX7Q3evU3Mmck6d+i8Z48K6JutEcf5xW6XSRuwbC1cWZMU8
auXVy1PIQytLjvGgH7FuZrs41mU5uLBZ4+93TcZqYB/P37qb9YgTVnozhzH+
JVnFdiMH4whrP5jjPKT6QM42jFMuCA6uwzl7zV0P6v7V/7xxM8d67V3iuz/h
PYgN4WPBpnjfJI197m5yrnXv5K4yjxJ7wBxk8IDgh5L7htrQvhnw+STLcKKV
+MNCR/OFK2aAeXaxrvMp+dxqB/X/TAlP7b9xc/YnFUy0LZMFJQlvbxkXba6Z
Bl/XVpVLpyeBwv97vlxrFIzvP/nIyTAA957xZZ373An97WZxBjc/gJFSlebx
x28hLdjT9aFONkh09++WZHgGNO82UKejQ8HjQlCDLJ03eFz2Skt/R/Cjboxu
5Ikr8UPbLx3+fh/4D3HO0/+Mgv7cDO6T2s9BT/nkSLJWPkTo/46Nyq8Gh79c
RhcOtMBb74Za6Zu98Oq/X8aphkOwrNm+KVxkHFatZowLnaag5FJOHTs51+sO
lxuKhlKBNZj20KDwDLzmdpludie4wLdf80PmDPRcie6zIn442/07j2mJX75g
FbXGm5yT17W/vuJ9rOtqjcNyiRzN09eHJxO5tm3MvtKP/blirR9fELnbC19Q
xvhCkh73NYxj6XSyKOI+Mvrrr/93L1zrCRWsk7HLe3QM/RBn2cBUrI+xf6+t
ifUTjtZKtmjPdQ0q3mN+O2nN7VHEkRbJ6V1o97nvbShHHAnmPTyAeFAQtSYF
8SHqyeFtiBfzoVuO48qeY8yJ64nH2ffw7wM5dv/yJgU5VDN8n+I/pVz4vvH1
XW/R71nX6sKLdRya3asqaG+sT2wWRf83IHZLG/a/2m3YfR7nuIs9YPiNc/x8
WY5rlZHvK7S4a3vHBMY7dZ0MiTzWyj5cxXtm7IyC81mInnGXL125S3hKVE7s
i2OEp/DGOpbHEJ5SyaOhEEp4yoDupg/fCU+Re8F+a2GY8JRNbn+kNlGh+j+j
0qu+0xCw+Oup/LcJiPpjyllZMgJbVbJ1yjX7YVBQalAspgOiK3ztqnLqITo/
msvIqxRCRL4wXjd+Bfyh+nJmcU8hYQeV2/x0CMhfyRKVuEV4imBiaIH+HaD5
747tmrdOIP+qgkYw1Bf4o+G0aVEE8Jv9sY4UTYb+u6VbS7RzwcMy2+nXn0rw
YfykENP2idjN1NGW7s9QPXLvR3T8IDx+6P4r79kYvG+zTpDcMwVMJ96P05ym
wPTRUx6nnQnfrn22s5Sf+PefbzqnOM/A2Ku8krgXRE7Lecz5hK+/3af1l4bo
mcxe7jfteF/Mld3+6wh+pNYkWGC932lx9QR2Il9f5cE07FeVU3cXpiXytzRm
eeFA1lyhbxkY5yh0v2ODfSCR2jF9mGd99vjIO9QvrhtOMhjHYi0u2IZ1WSVh
N5wxjirmz3YE46ovuegsME/725OlAd9vOeX2Pby/tERdYOkYWSVHDtjjfYgh
lsZqG8nz8Eek6NeTcxBGy+eqRZ43+/H69LUEP5IlNOre1RA+lbqlpDWV4N9+
/k7RW8SOWdCqr7ASvvBpxlntEhVyHoY2aLBQYCONOnd/xSQ83Bj/s3dlFIQa
bu1orByAl79Nc/77rxv6nB/zhTJ9hDjfiPHUvRXwM/5TRPm+HGhm47Lpr3oG
FRsT2yyOhRF7IczC/9IbaI74iN9fdQaPfp07c7nE/0iOYvPgCgCj5y7WgYdi
YHY7N82P5DSI/hiyS+5pIcStl7i2rbMWltnpr3/4QfDjh+ALrtovYP9Ya5Nw
4DC8j5bYeGbbBHiHLBps4CD4IfLhMWcb8T8SNLc51FHhqr3P6JwKsdeqcr5V
oTOQWaLiZUx4kUTYJcNugh+Gq4OU9RjfWXs0bhfhUZL1rhkG5Fxs362lgfkE
G2eVHe5Ertbnd3Wg/1HetC2dBfNXHRJfsX5X5bW2ONZx+kTfEsL5Dy2ePPqY
p0rXpN2P62/NsTNoVyp2p7PifOynhykKyFfnrrTxhWA8snfeC+sl7Ti7y0zJ
Sg00vYj1Pb2ca15Io5+jEPbl3iTOvz7lYEDW70212/kwj98m1FtKnmt96n9r
OMnq3bAn6y953qszM0Y7id3joDXbvEDO9QqL6B6fLzPw8WMQO1c7eT7pCMGI
asJz2bIztj2fgU3sErdS7Qj+mKgxuTMTXrFU8FLxAhW6vnx8MLiJAt+tHy7Q
v5uEtLTjS4H/jQG70WaRUwsDICYOR3sTu2ElaoJzlKcJWD4FH3ddqQB1A+bj
q0qvoTl6q7vPriQwMqgz3tQSDh76V5027fAFj3epMg9w/2ls7zXKuYC8fV63
RoIv0NRu9H/mGgEJrwZFyqaSQOLbrQ2KW3MhYn8HZUtFJRiElIU56X8Cr4tX
54/d+gwzZ71iKJcGQf9W8c97JmMQNlb2M25pEm6tGS0I30eBi0yRG3abUeFE
SHTbDBvZXx2eEMObhBeGjHqxk+99M99Z5WsV8S8mZlZl28g5arurV0lw9o53
SY0dkRv06alPET2IKm9q5yT2cpzBuAp5hPG3E2mYB9MbNL+JfV5Cn23NjRAv
nDTO4LxthbWlNzDueH/Xln3zZF0qzhdj+pfvYkzGuEJHUm401k1wBrHaYDxr
7vDTLRL/8hET+zCedWBdFj/GswL0d55C+68zZNCCOJKUMDeIuNASVBWKOOFO
lz+Ga5z77X/59NPHN9/AdeX0Oxt8ndtSSwz+/62WFW/Ej8eOcU6Yd+HX1riA
+BX0JOw8+kWtTTHeaGeMGC6rjJLnNUl7oIQ85kZUQaIB5nNKvY2wX1bN423u
ygTeT/KRKQHvL7EdDbYieiaT1XqogcjLaPJGeimRn2QQp5wN4SnfDnE2eBCe
ssJhcDYtgeDc3UUWevMZWLVojjn6h+hXyEWnvbJU0LZ/JubZOQ3jPec9LlpM
gneker3s/VHg2/nCKvrkALReAqV83S5oP3Lj7rf9jXAoP+ycVHQ5pNE3v305
nQ0eH5+K3Mh4BkZTpVYCMsTOlK/xkz1D7ExeUHNGtCN4yL58r83mBBXcL3b4
C/hAgtIJE1+hcAh5av9SKSMRmGJsz01RckCEKTOivrICNjLMz534+hGiqtjd
FYK64RzfZRcFou8HFLPi6HjGQI71soVL8yREue33tOSggLj32WNMl6ngUv/u
FN0WwguUZ49kEj1rUhp6cIzY15/v7ISViL29bsiSivXN9fqD3+mJPb58qaQs
mNhn6Vd8UgNEjpb850THiVz9CjdF7iPyDvBZKJnBOBZ9ThPex9K27fkgzmN2
v7FTDPlJ6w4VEcT98+wTTFh3ozTRuxb9yd+JXWKIJ0sVB54gvkhsW5RBvKkp
KFlE+0Tf9yUY60Y991lRUH+1x+aYD5O1hV8u/Q/5/K/mH0Z/k+fp7Fn/IJM8
n/faR1FYnz3LSpueTZ6/n3lDggT5PicUrPQryTk6tjXy0P4bBI9U1SLPEPsh
cvTynKUOFSiZG7jy6Chgkfh8edMLsq9TFBmt3lEYPVVY3/hoADYeWVpmqekC
ifQHx4vDGqH5sLR5TVk5OEpbMZp2ZUPzkP/1XGuCH+YHuxJHQ0H+a4fd2guE
fz46aCBeS+xHLksjQyPxPzxtaRrOB0B/R7Bl3Z0YMEr08r03mAYV6u26vV2F
sDaDU9eb4R08f2L6gnNbG+yc8VFZmv0CSZvt+NQShuHsFgXjhr0TkA8b+BZ4
p+FqYpHIrm5i98SYQ2UaqCDRu63CmvjNLW1bHIKJH32k6lrsJ4Ifh9Tci9ma
ZuARs84VIYIfzBJ3QJrgR/gH97YrxG6EyHlII36UPh8RdibnhrVFw8aGyDmt
vyEU8w+Nn95Y4Hy8Fc9fl/0wXrFnqgnnKAavaeRD/7/O17ES8158PceN0P8U
NdPNwHnJ49dv1yqTFT5zBeB90+YPloOYMO4VK02Lc5TpGyYu4T2WRbuUR9LI
2lrzReExzk35u+O4PVk9XDtunSQrnV1dzwrZb+ZHvwVcxzFf+p4aiX3T3Ur5
f8jzH7ye/ECK7H99sdlWbbL/5l96X3QR/mDEee36yDvM/44W4P1ZNi+MXf64
EF6z88ls8C7yujex3tYeVEix4dvlqk2B3vW3kyKPT4Fzb7mtdtcY6N9rTPo+
Nwg6b162ejzpgWIakVHn6GaIkwzxqfpVBRXzX2pVHuVBf8Yn/vCcFJB/nMk9
cS8KKhwFY7c03geagnhZtm/E76CrNlPWcAb5smv8jve9oSJB5/DPvWGQfUJL
UTzhGWSfGlNmniV+zNmVIuuX5dBXv3/dS8VGWLY9peKq3wXXc8veZckPgKMt
JT/HeRTiDXRCly5Mwu6bOTfz6qfh9/A31mVxKsg2OW12WqDCRy6DcF7jGTj1
oPYjbxz2SxqszhN+vLKb7mD0J3KetjRY22F9zHLi5Hg/9mUdV8f74sq3nOcz
wLqE/LZu7AP6zSW+F++TvX9EpiqHrFKTjea4j/xZUUzIA1QTmEzxnur5Teur
0M9keRQeiHME4l3pDTGf6V+tmoDnXPJ2wCLiyLOuC//mWXGEXqBHHJmv8GBF
HNH4/ozxXz+5qqco4kBv7JNcxJG+2IU3iA85/m6aiBf93CGeuGpECBzBdb2N
wT//Q++iQCn+X8m19QOIH5HyzMIYLzNZqxCIn6fzevI81ussxow34XOta+x6
hXFUkYsC7DgHmD12kRHtVt/sVgr2TbpTnmvvIqvO2tqyb0QOOcWJPtiHLiT/
X6Yr0TPDA2vWUQlP6eHtUvEidibQ00ROktiZqxerSjWJHeX3SWIAwlN3s1ra
DhA81xEYiGc0oUI07VttvZ0UGIY3duyTkzAzGc0TqDoGSl+YrS4fGYSd45Ht
XqKfYe3SidLpmSZIM/+fo+uOp7oL45RKpdKkkgiRiJSSxkPZVKIUKSqVhGiY
jWsVQmRTVlayZRdX9t5773nvjUhJeZ/z/nU+oXt/v/OM7/c55xnVVjfsCoBn
7KCTQVcqsOunWzblf0B94x33uO4DFKfSH/YGyEdCvgu84bcBpgGllebRVsCk
61pS0GUPYU/Tjvdne0EyXHvgJBMO7PM71Ta8Qz1bvWt3vkg+DCVWPFz6Uwmp
UZ+iGfKt0NPiyPJaqR/eZP+EGq8RGBO4fGP68QQkFXINz/dNgdK7bxs8Zeng
ocobu20Z2r13P2OjEfIJwzkF1wiMN2XTvGMKGMDKuFPJizxF3dm+dx/uk4xg
Twgb7tttNqfBt7iPxwWf3c3CfQ2VV92/FvfZPPrsy25clThuvSD8RMvUuI3g
+mqn8+XkHEPt6Ekjci4+ViqoSO5XWVepdJJzq0sv3C4TPMn7xzlE6gzfUSWM
iVyzsteMkjoD9/1eDHJvp3/bQI3M37a6rphC+oLKK//WIPWhVWonHpN53UZS
PGJkfnfH2RNGS/i8Z9+cHTNFufKVUDVzkH+mKJ5eGotCHKRN0yMeoJ6anyvQ
XUv6yV98yVCng0VydE3y7ymYe0N9URE4AVy+NTtmqCOgfHLIf7llP7RIZHkI
vmyF2fKKWlmpKhCyePet6Fw+sJqHGeQHJoO+stOlvP3hQFl/4aBEpBdQ56Nd
0rchflx5+LPHCfGjZlGjLQXjj4DlHH4XXCHsuEGIrg3ix82zoTzDsWCopcRp
0p4JW+a2C65dVQKmJ5If/uBsBJ2FNE9FxA9ovMLZEjoEV+TYdtxC/DCUbZhK
QPzgiZz2nmulwblRRhkHwQ9N/YnLaiSP5mDWc8QPimjh5DfED3UDzglWxI84
F4ofD/qNuDrRVDKvz/zdnrQr6H/DC108+shcIGb1QTL3Q8ClVITw//jHjcUT
uHJtPiwrPUn4qlSVHq7VLtpOhiTOaAlIJLyt2OptPOkvI76/4hyp1wB1nw/E
DlPPydpkkTye3SMf7Ih+9E79UsGVdRuzAKlvFxfsPjZGzqPcBVaTvq8FV6PP
s6JcC1xrj4+TeWDeN5LJvcyZ0+tVY3HtU3t3TgfXMr20r5ko99CD/FRLfP5b
Smd+8ZL6YLZPRuOIH5rLFLput6LeLdxzYqvA55Yf5RNJRb8gkq735yXiR2hg
3/RR/BzalyrFaDqwSP3RHAuiwVHGtqioL5Owj5+6JSNoDER+rDH9+HsQNNS7
5oLLu0DLd8sXHt0GmMoI8RvTLIaAaUf7X/qZIFNprG5bFQtMApuv1XYEkrkv
Td8FXwPlr+D0ao8XwGTrUD3DQF54+8aoXJwdMCluniihvwF933CZxz0hYEZN
HL+XlQCcjBrekqlcuBjpeZpDuBzs/R/6MO1tBgeegpN6y/qgf2Xo/cN3hqFQ
MpH5iv84JP7w8pe8MAV2FwP4RsZpEPzIbrtHNcYhop6PVDEOvfxEl73JA+Os
8I7Wf59xH/8pqSfgfvAdk8lTxv2Z2CDYVYf7JXHhZKwp7p/3sVWzWrivja43
zMn8jzVSxQ8ek/swL41nyiivxBt6TJ0kXyb8SS25L9jGFe5B+pSVLw1VEL5o
58bXSvpqvuplmSE4cvt+3j9ybk2fnVog8cjO9W9VCI4sbH41TuKCWG/Ga3Ku
dSvgUxo510pg88kj/n9JYIBB7keUi45YEByZeb71AcEJDW6xMbLGUh70kDXG
55I0Wa/3eZUR/Ig8yidKcChr5VI1wQ81E7tkUoe+Qp/5NDlPs/RWWyL3NBW5
eqPkXJ0SZRxIzsnv7tUZJ+ezPLeMPEkd4WZaxGUlcn66M8OJC9/fMjeJ7xjq
ncerylOk35po7lg7Wy++x9fubY9aGDCcVzvzvhTjvKydbDYJaFcLDVdtnuN7
yNebBgmhX1Nm1jvvSofEmw8GBu7S4GNLlJv6zUkoY2Oxilw1BgNP93WdOTAI
9rus30Wxd4LKTolhxak6+Hy64OYP3UIwFLooXbL4Gdi3ZEelr40GpkmJxwsF
fuhX9gqs/fIKKFnKq0sXbIHpQaN162MrkOltv5qSZQd9BSUpJbc9gVr8b7q8
NxQo5RnN3NREMNPIuqbx6wuIZ2fJlh2oAGmNOh+eFS1QZHklLjewD9Jkv4kW
MI2ApnyzKXXzBJS/W/EsIWYKuPlENDp56ZBgqZL14zsd+uuesDbqo9zv6KtT
3iMO6w7TuvLQTrOj1nrUI28JPPNXBuO08iJmDweM21i3aBfKoH45sj6ivCT5
fueS3Kdwf/s83cMrcL95k1yrSJ/cp3sf+cXhui6sV4Hcs/ovHQgm96upqeaO
pA7U4VZkLjm30p9L9iN5Or/2vNIg+CGS+HKQnKNruC4BwQ+rcbZ5MpfsY73B
Z9LfbHRf+y/SH/Nhkvu7aZJ/8yPiGOkv8M+/NdUF9X/O5nvsMOKHluVuHxnE
jzDuMsZtxI+gfr4rZxE/wg/2ZFNM0U74T2idWI3PlyIk9FONDh9Kti43m5kC
Oc67PBfdJ8BRddKFOXEETr22ro7R64efgyPR95AHco0NJbT/qgSz+U0Z4cz5
IMV+cvTig2T4rpMeb7YUhvoX/MTIAuMPidk2sSF7oHzdZnfsFOLHU5tIzxvP
gTJbtPU6uyvop+3Omz0RCOLCnPr+H2PBjKmbhSk8E+QeTlpzNxcDU2Wz57WZ
BvDwXOnmTO0G2+XW/e4uQ1BglbxflGMchEsqG8O3TMHSbKTysQYatLiw/5ks
oYPRxt/8Aeg3Quwezjl4YdxxSSdOAvFjtbR1fmo1xmV2cpcm2lE+9uPFLIgf
RdQ21xPof2P5oj+SeooDW7RPaKA8Q5pe65Jzwnspa12Kce2cWn9oDcpBarmS
DO//dpZnTe5FrHK/tszi7/ct9viTOqCo2cpEkk+Rq/w0dS+pH9ARf1ZF+vL5
DD4lc58ifQ5+JnPVBw9Y3M0l9xehyRZmZH7dJy/jw7gO2b+t08Hn4ZTT+ieL
a36UmZE8rjLHvJ5fxNXkGZuNBun7t+1p5EZc+ZV+G6igPSdzXdBxRf0slXgn
QObx8i+czQ9vY8D4XMwArQr5r6H5eG0mA2yUtlFfknO9yCfFFFXkjZXhP9wR
d3mHdrW86abBgvG+lBmJKRhkLt0orzsO/LDu09XVw0CVcAzNFegFA/Zhs636
TeA80lhmwVUGQqVUf7X8HPBk4/iUHBAPPDwPBa7OvwdK3Anx+wZvQOYi9zhL
mB1Qti5qKx9Gfije0c3JTgEqa63s4fbXoB/Wub8kNQj6+NYtY8v+COyOdYJP
5bKgi/mm84ENJWBxIOTu2bYG2CT054C4bDcMaBt17eQegiEBsUbOyDG4sf6O
4vH0SbhQPlKwzZ0Gq47obe/2p8P3iMfSp/ajv5ON9Pd5inKvt9r2j/SRtHti
34T24N1c6t/XgPb86NbZ3k7chxOD7ndQH7jp2RLDuJ/lA9LHhcncPZ1ds/Eo
l6NcTiNpZM7nVtoimUfZs9S7mfCK1G9P7pF5UDwXStXIvYjAHTM1kp+1rfv8
axKPvOu29SX5FbpPa0fJuVHjcUtFwhtzHQ/9If6cpeXkNLmfoFyNbiP5tjvr
LSUIjqRu1Lr2f116wOn3BEfKR1/wEByZurF2GcGLnYHZymRNeOEzTn5uoeOX
+X89yWm+mwQ/On3ddcnnSNieySd5xPne77cQ3BoLXb+K8NfWj9E9JJ9j+WRK
MunH8j384kaCgze+3pnjJPd0n9olSL+Df6xvX5N5M2pWglz+uB+Han90FuD+
3J462bQV4zbN85YGx1HPLM6Mu+chLh8NVUtmT2OAcadeZ5gz2s820/LTx/E9
L9Ozs+IxPrRa8dgtmgbAWRYQXzsJMZ1SYzfSxyAr1BEmtw3BHWGX/bt/dsGX
5+nKbmYNQFFiP6l+pRi+Z1PHFxQzoU4556+zcyxQIoPOlGojT3GfOzuq6goU
RUHDdVufA9N4tYOWLeLH4U0G8ZkUkNE2G3PS9QAmtqtLNubvIWxj81+uJ/Eg
dF5U5vZYDpyYOJ0dZF0GGqz5sd+rm0BDjeOlXXMvuGx7Ky1xfxgkE3n2uSWM
Q4Jui0C90RTspgdfXctEh7PBcvLxPXSoW7ret6DFACfZ+Mm9ARjfDVK3jOfi
vltzVw1hnNtlWFGphvpl1sj+lOSLxyxeMSLnpKds7rRroF5Jum9fIP4h02Gl
ZCbu90curlolwjs2+ImQc29eg9/JRI+GNn0rJnUgx1dfKSb4nytt8pGcW/00
tGcQeaYrSk2R861XFKZwgh8zV8VWE/xQNj2YQvBDuu2yFMEPpUfLWQh+rLea
yGDg9y8o2r8cRPy4Lc4aaI/44S+54QDpz89yZ4BfEPEj6Fz/miNoL0ZGZht/
RCIu3bok2WKCemAhc3VhFcY3s59tg1XoYKe6zmsvfQoKA8LHmV5OAHd+hfR8
xAgkhV/wFNXoh5yw7BOPZVvB7HWBFE9zJSQfdNGcaMmDX0N7Zu5eSYawMHUP
trEw0Ldaw+J+DfFjXmQ+uMAemAzeOPfQrIEpXrt8uP0ZUDafe13u4QI8my7H
quYFAPXXm4zcA7FQF3u6+75oJow9Gy9wfVAMnr+GhbgiG2Ao9txPX71uGElr
6N+tOwRhQo39f+fGgOeXa9Rypinwq/MMelhCA6WdotP3qXTQLLtnulIR+dZ4
g4PzG+SXzRIxm9BvmuhlSJB54DVdlGsOZD74rqeRBaj/z0+1cLKhPN+tdJEJ
RfswLzc1FyZ1PUkvjm7Eff5zsNKB5DOmyU1FFhB/ccVp5TdcDcdTqsi9tuu6
IBVNcq4YMHyezBXb3FdTSc6d9rEJLiPnm490qm6r4apIeb2RzAssbmmoWI2r
4LU2myckbnzxbcc8fn/XphdC/rgKdMTNkrywTXMXpRJwZYlIqevFVaB74bg8
mVPCB/e/4LrpzszHTYgXC17rVv/Ff1PoTR/X4Dp+XsnVBfn0R9sRVzIfS0+v
IPQa6rHcBT25FV+RJyno9r8IJnWNjgZbryNOcTV8WJqiQ72ifxeDiw4Hnedk
LkVOge8RXw6v7RPwdE5FTWvXCJSt3Cw60dIHe1ZyWT/82AJDC4FqO+5WwtiI
0VmB5jy4khSH8Xsy9E15nT3lGg4yfPx6LvpvgRpUWaTA7QiU/Bo3Z0Vb5Isy
T067oR54pX25u8MZKN/9FP4WIY+0mVEsHo8CK51x9oQvn0FNpbJk5b9vsEdv
dPaYdR1M8NXnHzvWAQ/9tzxZEzwAT7ZVxGc8HIWY4fZ1H8cmoO27cEDDBhpc
v9FbsXSWDqUcJz9PL9FB63F8QO9N3J8Tp5yvBeE+bhHtX5ODcj305rUr4qpE
7ra94RiH6GSbaFrivrnVttypITzRgKITSeYCl5f6vEZ5+bZ9f9KBcrwlvFOn
GOWb32JGM0a5/6RdFxrBNaH6dAepM9wqbnDh/3puy5BZMrdnXmVchuRptexv
vUf4fsAOvgJi54K/YxbIucPxFTnapN40EcZqSX8CA9i3ieDI2yW/GBI/LOz5
9IPkU9WL8J0kOBI6JpBKcOJLTf09ghu/BBk3yfrcg+n/fGCVhJNWBD/mzzPX
EfyI44xKIflfpsqahaSOUP/Ekw7yvcJNQg4kf/yj0U8g9zdGVZ2XSN64ZYpT
B5l3qTz8zo70SRKRb5Ygc9SkVYNe0HAfnh8V2nUB9+UEV0XvStQ3s4r8XW2o
Z686+/090L7qv1wzZEe+Frrc7t9H5Clx+bbBNchTpLbMsIpV0iF01bu2XT00
SNUY/f3g4BTkTL9W8tccB6ujLH5500Ng8DbxpE9DD3jMp5SYLzYCT9meaWOj
UuRpwmxr0rOBZ1Hlma7oJ6BMqic3cr0DGbqqbOwad5ARjX3Ud5gClO59jgbp
VsAkKPR8U+oLoAzSkswF3YCpptM28Ggw6EevGdiuHQffT5jrxy9lgW6TTfvP
3hIYMb2TsTKyEXrmqNpCT3vgw29e0z2NQ3DVzm7k6Zlx6HuWc/uP8BToe1xY
NO2igaKV5VMjfJ9zMon5YWroP1zOn3z9Fv3A13M+jfj+02dyHgrXIK7YGw6d
72AA+ybveX0yN1lPrsIb9+/7PuOV3KhP168VVcbj/q6T2WL9AfdbQ2z+4wnc
/wJJy+RgXH9m79pK8qzPpDrPkDqQzazOG0gdgNtMWSyRo8r+kNsEP8ZUhNKJ
XtFMF/+vS9tn91mF4Mdg96gwOb/SXHeKRvBjVazUHMGPbcs6Or7j9yuL8GYP
oR9K5p974YD44brXZRXBj15+eTN+xI9HKSljoogfye/1dvYhfgQn9d9KRPww
2Cfw+BPiR/8CbcNKxI8a35KHO2hT4K6T1ajgOAFFfryTz8NGoMLdxlT7fD9E
XGLb7n+iFap2ZSV21FRCwEMew/S6PDCkiufwaqHfyM5sbxkJA6bdoclLOl5A
keRUepOM8YemaFO+nzVQnqdm3uR6BjImzFs6qp2BqXcZy8Ulf6Dssyi0fRID
nGEsC2YvMsDYWWExqKUI/PZF8lSLNkCOx+P4rMou6PYZituA/CTnif/BK9/G
4KHYvu15vZMQ9+O42c80GmytT6dJZtBh4cead8ayaP/Jz1+buiH/d2Q+q5GO
+j8T3r4C/cUHn/WcI8iXrjNtj9TtIzztuEUR8ilDVTldUn9eMfKnhOzrHD3B
nvTHD4uJ2n0c95ufNvaG1KPLC7w/IzFB/G/Yqi5SZ/aviUr6AKSHaG8gPDX9
EoteO35Oy52774dRLicej/i1kfkxiTcbyZzZE2v9PkeinJqLj70PJflSgfNs
31Cvqq496dhFztM+Ckl+Ic+36bN4Iq7T2js/iqF9hsyIvxZCPUx4rx1sjHzG
2WLsWS7GxbRAnbmvpJ/d01nrRVwnHjKel+PPbVe4M7bg//szyli9BePoOifj
Zt8CBjBpP9uRg3rgvKC01+EB7sdeAxO9dfhcJcHbva/Q4ZH0YnYe+mGnw0d6
99dNgHFPo5TKwVEQGx8QVhEdAN2Q1L5p6XaoUhBreatUCz5rxesVRgqgbkfA
ioyXafDdLXAk/WskMG1lFttT7gtMOceOFJi/AqbW2vf7bj4DptMnmtLyEEdm
1BWHCx2BepCV25PXG+ri+BbjtCJAqnve9fPNFIgMeel6bgUVDj9d9vPX/irg
/rPip/bvFjj/8QV/U3sf7PBv/Sg6NwyaH9QdcjrGoUco94iBAcbP4QkHH4/Q
QOBzfMrJb3RIUDW2qz6J/Pjxj2XhDsi7zouxpn/C992sWHgU7cL8aq3nddwf
tpA1zby4v3N6K2uzMH6DPV3yt1FOoWn0ff0ov50HHWSCUK6apr5/GlDOnBKT
WZ9R7h3Krf9IPZZbtMn5JsIrKMauJO86f3vDd9JPtfzPVv0Ykj/zuZnj/zxt
7wIpcj6taTzPQc6z71ovWhD7l3EUjSN1ptUZn9NIvi1Fq0SL+H39l08ECI7Q
wpxcCY4YT/2pJfjQI5u7h+BF26/l3mS1Oy+5kaxuZq9uk997B9nzkHuVoQ5H
CsGjofFbCqQORGPvhwck/nHq/FVCzkNaP7ySaMfV4e1bf1L3LN3Jy07O5VRs
ORbJfdxiEY09h+SL/+1MO07Oyyf59zeQ81LVxp4e1Ncyu4YRRdTHiYzqVLY6
jHMPlrlbfWEAM9OEm38g7od8iJy8Duph8KbL34bpEGwvtRi9ng4/HdR23Xs1
BXH8TiV/+sbh8u6RFK7cYThe9u/Qq7N9MPJMwcfrZTPEHnh9vu5VOeiP/eFJ
P/oF2FdX2XrQEoAn56YK/78QoAb6rfo78Qaoa2XMM59gnJvLeJPAhf7GY9/9
10efAyX+rjGHqCv0PVHTLT4UCBQXhsQR01iQSi9wn5LJhIuhRXP3bhfD6fd8
L068bgCPmLe8fKLdsEeJQ+vA8SF4fvX7yzOtY/Dk7rWMXeOTkHF9b8SrTBqs
f/3wy6NMOkTd1zw1gf5mnXEmrQD9jUtc0XQM+ps0cxGn2+hv9A0nV55DO5Qu
/yRO5pxWlWQfOI77VzYkVTOG+nQ2IN/GDfdXqiQk4w2p6wt2dCF5flcEpU6S
+9ShbfMOpM7TxnxwPzkPlRRLu/d/v5z19/PIuVXoCsYiqS8z32WfQvCj3GsV
C9GvcdrKdeT+/EvnlDnRQ5vKsXFy/2HGljlD7j8K1xYrzaE8zSeDTk2in4qH
vXvcUd9fzLlajaAfEXYuTJJG/JjXN3W+gHZySCuqfGcU8uCbF2e2mTLgIVfj
o3usqBe6bKF3VOng7bHMKYqB9pdz6GOB8wQk5VK7X8aMwPE38V4aV/rBosb+
xb+zrZClImsnPY6880vU6qWZPBBvWM6oMEoGapXV1yv/MP6YFor3N0f8WLfp
8s3PGH9wW196dRLjD5Uou0jRpyATWvtmse4V8HRU5Esv9wf2QR/uIUo0XFn1
kyUvMB1+yQkf2ctWBD/rhQf+vKmHgcPNst+Wd8HVwy3bctIHQZ/PR+WazRh0
du9gu5k6Cde1uFS6A2mgk7AjpSiGDpvPGrVSjjGgsX7aax3Gz8IvtlzoTEV/
sLdAMhDj6xm3SKm16JcDFt+xkz4vyRyy9Bvo14NXDPOROZ02tHcyJN/kbKTx
OlIHculu6cdCXFfckl2TgSvM6L7RwZXPG05m4981s6d0NpG4YjZDMBHloF85
H69A5uCqcDz9gPI40x4cWot2dgP2j3bj9yVMGpmPo3y+7y/V34J+3lvF3NwR
/ZbdVefka6hna/6cs/fF5/Tv0+V2xvV4ftwnn0q0v+yj5b7VJO/7b4Q82ukm
NbmLco0MOLpl1S2uFgbIbuERl8H3Co9idC7gqj7/hIXkn59Ycar8HfrHoIYH
q0WKGeCnnbfzRzziSXdd8JsXiGuCx1uN9jNg9Y9z8myedDA5OHZW+jENvtzv
KMx7NgnvdJuErGXGwPyEfKaz5yD84gzSubG5CyzeVgtenqgHs/DZuIuTRXBl
WsvSlTsTwhIU0nqKYyGsubt0gS8IqK2nd3t3vAbKj7kvLXeRHzIXHI0at0He
IHz+36QdUFO1OY8lvQH9CeVt0TvRH1xuTC1+HQ+GL7TyA41z4IvsQYvVlFKY
aS8bORXYCNfh5OY3X7uhquFayQ6eITgqTr3hYjkGWopLA4uWk8C6p11aTJMG
Bb69zTGGdHAZWBYoiTzp3pifWM0N3O81G7Ol/TBOUCrQFkM75xES+DlVinGI
THm5P+7n3bIm1c3oD/syQYH0J/h+hO5zE+WYuv+67BeU64fos9JGKO+42Zen
PqD8Y+k5twk/Lyp07TuCdilKM7Um911chWeA9J2Jemeyh/RtPjHGO0f45Pxc
wHqS1388oCd9mPBDieJ7pJ7PIbxyEznXjl+fspfkST1acf8b8fcW+rpfyflT
2ynnTJJPdSEuj4/giOMnqXMEJ+iXo/RIXCJrJKpL1pxnmrv+7+9ekyJH8KOl
UJqf3K/8EXPyI7hEl9POI/f5l70MQkm+sXCxvjU5Xy/8G0slOKe5oG9xnpy7
2dx5XIjv0TvYNzxE6hTE/hrY4fvKqad9kEM9H5yxsH6P/OdK10yGK+qx0Pnh
6mMNDEg5pPFKjYr7+tjT42EY+j/l2vu5d9B/Tu3oD16kw7DUqql7Uhjnvtgp
V10/BTpravasuTYBJhtH7Y3NRiD0+K7Blj398O2I3/W/LK3Aejxz+E9EJZiB
yvoYah4EbJU6baybDHXxUPrgJ/obUwPXJhMvYFr2meNaEfLVhEO/u2MRP268
PBK4iP7GYzN/iYkzUHVLVFXvor/pm7wLGdFg5VOn8iYxHeJfS+qJrCsC4Shl
cZVX9bB3cSrXnt4JN2QE+42jB0FoZchp9vtjsHwkINA+ehL4nMqpa97SINJc
zGLfBzrY8YaHrT2KeOs8ITP6EvE2Z1XsE/Q3pRPT70PQflfIRa5XQ3t8Srv6
nfQl3H2r98gg+psA10KBz6hHG2F1IJknNWolJf8U91toxj6CH/f/7aWsGTIv
YDq5l53MkxMNS3tG+pK4Pb3aSfL7rJ4/+P/c6lWrSzbBD9ZOi2GCH7mJMZ8J
fnAIxV4h+b8zIud9yHx7r1gJBdJfecnwsoA0rr9EhxRI/tWBLYKe8yjPurLz
GmGo55eiFH6wYBzuXsZuaUzuz61yfKMQP1aE78xNRPxIuzfFzoO8k2O3PZ/m
GuQLcSGN8+fosPiJ76PkzymYulnQcdhnAh5u7vNUyB6BLxNtu1JN+2FCJe1e
r1UrRBbe0zm4rwp+Ca132COXD9Slo26cQcngGdjyLkciHJjsIj4si/YC6jEX
+Y8NKM+QxHquCYwnJ286+G21BSaj5u/LQ15Cn8fGZ2q1vmB2ptmXWSsKlOJi
z3RQPoPaBbq2++ZC2CMc6XC4qg46rKRXSq3qhHscO7OvHxuEriBj27ydYzC1
3EBko8Uk3F7+SmvGggZFP77VGPjQQS52waH3AAMiZ5L4xOzRztS3Tr5JQly2
aS1MK0P/cav61Dj6W5XB3UOc6M87v/VU9OK+Gd1aCo/Gfcwc4D0jgfua8fDN
anI++MfEfi/Jl91ckXS0isyp+zNiRPI7vf7Kcy3h3//UV6I8Rb+y0ZHjqyt+
jniB0MG9iBcWycp7NFAOYXJJjrvQH/F0sfyMRn8OvM1vuVEuHMUsR4sQB0o9
E2X7ERfUf/rtyUOc4BNcPHkkBeWu/kF6N67qvvXf9qehf1BlZHBm4vqv5Igh
8rvpxl0hT76RPB2WIWd8L+f96h59+DmhjlfSPiFeSK/1sqehPaeOr6k5UUf6
abmYnCkl51c3HpTj571brrB5ivQzkRRUbVZgoF13lc0gXz800e31vY4GN3TL
WPfyTMHueesf/+THITU+5I3D7yFo8OJd2izSC8volC4n9yZo25EnIeJbBskv
J1gbAnIhWebHy+G+BOR/QlEvckOBoqjkoNnqCUz/tG6fXkB9KF7RIXoW9UBz
x90L2i9ApnnZ1yiaC1AjVi00HguAvuv9L2vHo4HH+5uomVw6yKVplShuLYQ4
AQ+lU9J1UPN6ufY683bQ6Xt4iOd7PyiL7zUsjhuBV6+Yok9ITECA4OnUgRdT
IMZxkytmiAZs1963a6TTQf9uosYT1Asj0/Jc3SeIu068F4NDyTnPh4962cjT
hOv5ncqRfzUcecRAHHmneW66A3FdtO8xD6n/0uNgUxhDfyn64v5XFSLvzIPq
5BySzTIqjsy1dtobsvws6feRMXuZldSt913b5Ycry8H9z0le/46LhdkauCaP
6C0nedyGB5k3E35YFDT3ktRhRNk0C5LzJCEp1+3kfPvWz6QlUq/B9Xn7doIj
03lfLhIc2WmtfYPgyG5z/yyCD1t1q6L+nw9yUVCJ4MZb+rU35N8Sd3YdJL+X
EDrmQ/BjaZ1PPDkfe/gxMp98bke1PQvJ9wzVMltDcOzUJ/9Cct5W0D69cI08
zwqXhg58fr2N4z5rSH2CZ6JlHjm/2y1KiR0h829v0U6jvm/6Z/I0HPnQ4MGI
x5yo1+I6Dx+9RX+j6fXns1I08jKf1Pmz5gwQ/CygO7uB4HC2bdlVOohFWH/i
3EiDsMNiJ1pLJ6D30+f1m9hHoSfk4AaO4X4wndS602/SBiLHm3/sTKiGoRXr
Ty0LpQK7/jmZga8poC789fRVowigXnI+PTv4FihB3Y062xyByf1Eavp55CdD
7Ue+LNoCdfZj/Ibxl0A52L2zs8EXkvsU/e9KRIH+arkN11Q+Q59r+NfO9m/Q
lDRf9yK4DvI27x6VLemASzGnzYBzEMa81dbZMo/BxkNiTkUGk+D7vlq8x5gG
cTTde6ve0CHgzssmBRH0A0eTLLntMK7YnFF0Hv3N99K2A31knlSZadV5tHub
27x2kahHsrrMpe6IH+82GwuS/tm8VtzVRG+8/SpekXs1jbF/YqRe+TlcmSX1
YL9id9eTPpfNDQOz5Pxz6rejMblHS77FK0vw4+E+m1CCHxp8yy6R+/MFyVUF
JH9XKTJMktQRKEe8CyV5EZTb0dtJHmnii8sZsiQ/mz1012r83us+O0TX4HPM
DahMkz7k/370r5JEv9V4+b7fF5TnqQ+Vh8SKGJDuZGodgfIc5REq6DTD3/f7
LbiuY4Cao/qKxYt0GJzcLqHMTAPm54zzr2ImIKvxB+1k6wjIu7y76u7TDxJ9
E8+iClrBZ8XaiDbfKsh69jPkaXU+iC+e4/cbRz7wJDtIzjUc9Fd0P7+2hHxA
1jq9f7MDULrP8t2ORfzIVkkp6LUGmdXLezlOOmE8qvCw0MgHPD2p4TF/PgDP
tmMHfkqnwXfT14Ix0wXA8u/Pzr0VtdAz5zvi3tIOm+GSxpHQAZDddSQk9cMo
5ByssjUQmgTNSzeV3yvTgDOjRmyvLR0kVa41L+NFeWQUSbjaIA5c9NRW+oR2
d58rHkoY8IS+vehRM+p7itotEdynmZW7N0jhvtlMDlpxol2c81fmCiF5vO9F
xY+NkXy3qzl8JF824eINS/x522Ez9mP4d4I/+mh6qAfUef+EDsSLt88/bfbF
z1u/ZvHbc/Q7km1iBd74Pcqs/XwjtWh/7225Y9A/WVBzH4ugfTVz+NXREQfk
LHOvkvpGiXSRABP065IsoZNsDiQvh/dYE6lrvbpsqQR5zR9TOcMbHiSeVV+e
EIDPPcXm8zAS9cxO57JJMgPGQvg6TXKRn9ZyS9xEeStzr/wCyH/ml7c5lCIu
FXJnF7MjfmSsgmfJWRjnfN3/RDyIAdXvmi4pkLl978/vGPxOhwrD1nRRATo8
tdF87ZE+BRmjUd4HTk7AEUle2z69ETA+d1J3+Hg/dFw3EVP1aoX4fDP6RaZq
yPI5QhXxp0LAyxmtULFUoGyg55tbfwD97XvHJ5N9gBrQYRP56SUwOVLHzI8/
A0oN3dlZ4SlQixlfqnc6ATV/xTJ1bm8Qj466xfgZDp6XRH5/T0wGJofVqTW7
8yByS7Qg64oK0H1WsvovUzO8s1RquNzfA/p6b3+evjMEwZuf5/2xGAP9JOZt
/uqTMHRg55ZrPDTIknNiSke+yzozn727lw6r7w27bDuN/u1spm/BMwZY+ka7
PI9ggLGes2QK4ohExe2afLR7rd5Hd6oRf2UbpbzSSD+xbexRpC53orB6gQ1x
RPrv0y3vUP51uisD7Mk9VkCLKQP1w0QlJXkZ6d+cd+dXA+mD890tjPQ7XYxd
LCRzHnRrMuxInp6JlnitI66xNo9XkPt244HnZ0jeliKLcTqpZ49yySwn/Sra
FP5oE38/0W1cQfpYOQ+v2UNwxC8liIvgSGnssqMEJwS1V2SQuGQjozCarF6r
AlrJ/Uf9jYASgh9KZ6XsyD19hwjFhMQ3gsczvhMeq6jY1EvqXf8MNQeS/DG+
wHo/Mmfxabg1O6lHOCvmtYvU4d8eGF2cQTuYHlv89xff98np00O1aDdxBdM1
7rgvamXhJ+JR34u/3tisgXbGQn2oIox2t35zwxZutMNXCu9k2HgwPt/epSVp
jfEHTezrjDwNkhLKB0Z4J2Fky5axs4GjEP3t+zZOrwHg/pa7ki+rHcQpjgya
Xy3wXNx//EBNAXiqPFmlyp4GZqeenDeo/QB93pwfhNR8gFKblNar54S4cUjY
cIUtUHbCVwkJW5D5Kf055b0T8GxKrLhr4QP6369G8A9+AM+3LjNXt6ZBwC4X
z4vVBSDis5tD0LcWRLgdpnqy2yGEedMDTp8BSAmc3Hv9/SgsnDQJyRGYhOeZ
8UHr0d8sPZlIC0F/0/bLr2oM/Y1WdMNVT1vkhTeiOdUwvmdfmbP2SCk550gq
1EO+qmGr6LwD8aNoZGn6BOpN1VjSigujpK82Z4U4uW81Hxi9TOq9jjiZkXmE
UgGqd0m/pBTpiQ7Sh+SAUVEIqSuP3aYuQHC/c2VqFsGNfRvsUsmauytkOfm5
gZizKPm7hqz6ONLH29yRGkr6l+w45WdN6gbk+HZVqeL3uLxm3bQdv/fnlJkX
H+mnUh7ZPYLy1It9qGiF8jS+ZTEiSvor7858/wP9id6h9mKmWAbw/4qj6D5i
wI0ZNu/Dm5A/jeyxyrpGh6tq+4LvIB+gV6YIZhZOQMvq3w77lo/CeA/Lcsuq
fjjSu+MQz4E2uOgx829aqhrYDu3O4DtHhT6NF8XHb6SA+MhcD8d65AMKorXs
zsgHvq+1fuzoAEwbWmVvuSB+mMjvrQnGla1dLSbLAagXmHKce96CegOY8NlE
QFZ8TVh0bQrE7+1kDYqnQtGcdaTfl2q4uVrU3/RRG6xYso4OQl7ywrhn84/1
ozBWccHnXMkEjGVwCRdvwPhj4SZvmQ4dFhY/Mh3dQOZ0eTt9QZyk3bO+WItx
V0XAq87d6LeDZY48CUJ+KVmm8pIZedNmRva6W+gP1i87ZKmPvPJCpfVNMu95
ytEu7BTu6yjza6dy0rdfxmvcGX//Q+Hjb3PcZzkuh/13MB69Mn6X/xjG70H+
0yezUE/iRr58TEe86FA8eZYT9cdQPTqdgTiRzHSk3BnjiV8ZqzKf4vMc6LCN
TwlEOSt07VJ4g7xFVF719iu02+4Ax03Ikw3+XPpM+qzztD7ev0cS9WPQ4Nvw
GZTXzpiM5ssM+LBdku5kiqvGXl13J9Szd+sedSEejHK/zO1G/bV52CN0Iwft
uVJuyxWMU1wf8rBcxffPNV9h351D5ghdtm/6gPooXPtP+zHGawW/Gfbbyby7
4QtGZnT4VeJR5HWCBot/tZx+oH3zXDxeV5szCvk7twxrTA/AczEFJ86ZDnA1
KFW246uH2Yu8wz3sRSDk1BbMejEDqDEyTJqCsdCnsO5IV1kg2nVjPqX1NVCF
jasFPCnAdFVvvnMQeWKg+Y8JTTuQcZR1lU12hz4ZBcNk+2AIW80tzP78I4i7
zsppcWSCXJYS2+j+Ini49cmm94l1YM/3Vl/Wrh1kF9lF+uP74deeARlu0REo
HI5YaRExDuc9FNdfX5yEgte/FMysaWB7pnew/yYdxKmhe0oRJ+9VrYlIUUQ7
+hTs24Y4sspGxUw7DP21y13x4Qy0a66cMhb0g5lc4itMMH5bfA9bvyGPpEsw
jaxCvdmm4f9vAOWffnvr0TzUB1rfnZ4+1I+qyn3DtmTOXNJEdQr6W26d567B
aKcLO5a/JHbrJRPnS/rCh/ZQT0qQe5Jvpm6kjiQnaCCF5PufWr7elNxHjPLa
3iTn3QvbxtUJjiRDjyrBEfdRzS6CI7tH7nITHOm4L9lC6ki6OjSeEbyQv1Wq
RPDEI/PBXvJvtoOeSQQ/hmSfsZF84eXrzL6Re5Yd2Qf0yefGae2cJ/XKUTPh
p8l5R5bTSTVy3jFFjzvChOsHq2hf0u9Cd+MVwd1kbkBgn6c8vl/R0cEL8ugH
2U7VpFxAv1hvNqz5G/WfV65w3hvxd+dj3Sgh5OGZfiJnziEv103M2LwX9Xnb
LelkIS868KyMSOIwp4Fw+UZgMZ6ES6c5WDayjQGkqOZ84B8E1+unOoc7O0Dn
iNXF/tg6iP92e+vs4De48jt1g7rSZzCbNSl+sT2K1BNSOIJ8gUI/om3sg3HG
M4uG019J/6uwnfJ+NkCVV5/54IJxifPNHUIXkJ+cv2F1oCwCwu7anazakArx
a9MSY8aoEMZaH75OtAb+FeWKralpg+Xf5K/BrgGIkx7Pi5IdhaJI7qSrkxOQ
HvOSmi9IA5aBtNfu9+hQpuQtIM+J9jxwZdrQAnknt/Afu4+4P8/M8uKLMR6T
96+0Rz+8xnWhjswj5P2h2TmD+hLUMfObn+Tlt8fLk3kRDxtaaxVxnxVvp0SQ
PiO3tD3NSN8RBx/B//scFGVrO5O44ouH/ToSZ+QqDOkQ3OjUqpj7//yqdPIH
wQ+9+3J/Sf+rHDeBr+SctLky/D2pR1u1P9uC1EHb1Gx8eQW/x/Nm1HVR/F4r
ba59coT3fNraTeZYiJbc2Eny2cOs2/5+w+d+u5gVPI/v4SBz36sB38tsVZZq
Gr6njiR3uRkniYs9R0xwHw42L/Wvx32RHVgZVTg+AW65N4ZGT40Cb+19kYfb
B4Aq17nlY3EbsEjzxDjtrgEuGe+nt/qpIATRyXJsqfBdhO3sqcoI4OEJ6uE8
7w1MWz97SB9Bua3dlvkrEnEjed0xg+uWQDFi/Hi8yx7C5sbL5w97ATU7ymOk
IwyyqoUjvRSRb17u6lb2z4PkAotpZetKyEl4cGVNfwsUeD3ZIre2H+ZsHXaW
ao9ALKfj5wXVCVg/ozv0sWQKvExnnN8fpENNcflll190EP4UuF/WAO1lV1ZN
VwjawRspftF8xM3oDU8U65GfV65ecu1EudRczdDC+MGdn4v2aIj0K1NlJ/eD
+dcPXR3FtaPwZEk//twmJbA4D3Hm52pnXS20l8Yo5gV9jDP4g2jizxCPWDbZ
vT+GfP+7KTOHYB7qRTqb3s9E9M+nVpuHv0P+f6zzVRDiw79Sx9YZxLW00rkE
Ax0G9N3/KHRAAXmjbQFb5hH0C4pbkyo96TDOL69gjPFxdeSNOYkQOsRs/7Mw
nUOH9WXHwt73o//zPqCtgvFjTbtdvdQxBhQ8uiMYeAPf70zKuXaMX+qddLle
4ntvcrNy7cP4REuy6uxJxI0MsUElIeTZOzTvTO+JI3Vnc/9CEH8Wn7rPOp1g
QGvn6hcXyTw/cf8W1c80cDNn3753ehI4mYN0fzOPg/Gf0i3FH4eg5LpdGT2i
Bzx6iz3LTjbB48c6j22ul4FQYVptSUguiM98fTcIiRBmcKckQj4MeKTBCp6j
vNk7D+wvxbhUpiKQ5yXyxDnPAz26z4BptJx1ZfdL4DkXcq8qEPnk0QqPG/MR
QOmzHagRSwH1BWDKOpEHzgu34c+TcugyWqq4srsJ/FQP8Wce74bp+mvl82qD
YBQXLvpBYxSaFYYh9fwEbOR68Er84hRYZpxxWwyhQfgZcxsNUzr83Fn/bivi
CPfi3mNiGI80OguobrZE//2yrGkEcX2sJOCdHuJ9186L594UoJx3U1l+VmFc
m7R5Fz/aVUjq8vvbUX82H79++xnqg/qp9Y5U1I8L/dsUxVFv9n3ecWc52mV5
OcfVG4gju9u4BO+ivS6aBt4j86lWWaeY5uLadoHhS+b6SN3N/d9v90rOF5D5
QcVbTY1I/27B7bMGBEc8BfRKib+fGV7ZQXBEhOW6PDnX8osdP0RwJKSJcY/g
SJW5via5b+/yd1lF1rDIgf/n4v75e0ue4Md1tl3ZpI7wUp+ZOjkn86z1Uyf9
Wou2ThUQnrtVfoKfzA1QPMWmTXhw1J9D/NdIH5+VfafP4PPH7pGqeIHvlfbw
sU4k2oWSNcsdBsk3aJI4wNKG6/XYCX20A6fcmC2XUhFHNv++wIR6X5W5w87+
KANk7AWucUbSIdyPdUHRmwYbdP9u4o2ZhMXZCJEawzGo+ub30ThkEPJ2HGoa
b+iEO7aGJqcM64Hys/nrYkshBFg+vD2nkw7J9oHbh09Eg8xR/jXhpA5Eq68y
OeYVMK04sM7V6ClQlNlO5vAifvwsPg5xDqD/MulB/I23QNXWp3r1hUMb9eql
Y8dSwO2QcCi/CBX0ffbZA3M1TMQ+u/ZgZRukKwbvD8zoBx4TMaft0yMgdF7K
LDBzAl6M7nzKsYYGeYvSzI+16aBjYKWYjHxVlnOPYZM57rMaczJrDOK4/4UE
deTtc24rgvKb0D98kGUj5x0uCc+9UxA/uEQfiP9DXsq8PWPqH+rH1rb9kaQu
vKj8AvMirpLb4iVI3Xjiid285JyTe9bxK8mrcqWu/L8O/YhB6n6CG0vu7++T
cyzvi1qCJJ68Ou94kPRBaGRJMCV52Zquwe9JXrn0tPUOch9HC+qdv4uf7975
U5jUJSvuH5MxRnkuLj9qd43Uz3Y/9z6J8gw/59b0DPnApY3Xmk4hDw7nP5nA
jbx0x8KLdTSMJ1Wks+OvYDxZusvJ7ZwVHewmtAPiTtNAQsD3sduOSehkln2s
5jYKEpJtKrXPB8BU8mjyEa92ECrexBWqUwufBT65zsQXgOGVdfvuLKSC/jOf
3lNNH4Dn6eDXuXs+wFQSyVt/2gmYhioPRpF8iKZWvsTTFkBpWW7abkMBmcDs
20Y/PED/R1aIiXoIsItGvRW5kgBScYaq6Qm54KmX7FG7thzWjKmX6PM3A93z
XlLohj548eOUsBBlGFYlNS58+jwOwW85OVONpoBbe/3n239pkJxoG5jUSYcX
rtulbl5EXN9/5/s6P8TREw0pB9F/SmxRTdCtQT6n+OlZRjsDBPoGVcg9qUH1
+edyKFdnrsrdlriP/6I6eTbjes+9+68k+oW3wdvYvvSQ+TCMBCX8f7kdXDeV
EIdSWG8V/EB8Zs8T/qWDvJWmlJhsH45+6KO6QvBL/NzLNj8v3cbPC+K4f+4U
+nOx4cdGm1Feq45lLY3SIT6NQ8KTSgc28zfL10fQ4XbgrGblA/TbVwpFPxnT
wN+aZ8MaFxoM67kou1BpMPqn7fDytXSwVPpU43OdDrwrWfybUuhQ8arxyNO/
aJea3su2n2TAxzebYqsxPrlknzPz4i36k6RJqUqMPz1O3FPsQr9YeOhkEh+J
U1Itj7/B31vuZ7maqI16cu39+6YJOpxnEy6/w0WHTd+4HxbGTsHCGejSOzAB
54rO/7S8PAI/7W3duBX6gWshQeB5XSvwM2lHGEVVw4nPlyKmxFAvpKyePORK
A/ZLt0+1l0SCvka22rM7fiDzvXAZU5wzMH0WatoW9hwoFzjb2d3RzrPvjUUV
2wE195vpuLoHyPhqn562CwbKu4hNjzpigVUr96cPLR26auXZzyR+gzreSd0+
pRoYUb5fsZPWAkHyr/qNRnrB6BNYD54fAqtTE2K7GaPwittAvC1wAijfLGqu
358CwS9ZEmLvaOBYc6CqTp8Oape/13b10sGl6didEQkGxk8+j7cb4X7dV2O3
x7jwFUNg6SqZi8Rsc8U9l8wjVb78Bvl1qf4frT8o/8GjEQ296Df9Lz3N/oFx
yW6xH9HpyEeYEq13vCB8RFuA4jlC5q9vGib3Zh/Psa4+jnYr/O93FTuJQ6qc
fBLIOdHKe7O7SX5N1d8Rkm+5274vnuDIRhP7RyQeaWXKbiDnWrslNUX+z/+f
rZ0l/VeHqprHCY6sYDY6RnBE0yYymOAFX4GhHsETu72n7v1fV7LyMS/Bj7QN
s6okX9jp6ng+6Qeexyik/z/3Us50N+m/M3zYQ5ycu686FutDzuFNbr77S/ow
tIoLJurhc/cbaV5JIPN+w3Rl6KQO5PhqVTJ35opyxrl63IfcRxs8CyrxPdZG
SVI/YzyTriF08TXaQ1vi8uuAepbUNPsQ+YlNPkXrZAINHjDJqJ9smoQ44+4d
6sljsPJX2sXvfwfhwCWv2byALgh6zdVwlKUBDquu2X40tAhilQ1Snp3KAPaX
Jy+ziMWA/vp+9o5Mf6A+LT3h5OEMFIaz+0Nm5CPR2cf0q61Bhi9JwmzRHmRm
xa//i/KCusaszkrhcLgyQfPy8UwGToc5h94D+eDpP7tnYFMVfON8FBVwuxXy
HA8fsrnZDzOpbpv3Jo5AfIpN61G3CXC9/1JXYHoK1jVeKBpRpYOjyneKFSvK
6bHRmz8miONqnG/nIlHOj/bsJXmvZe9TZbkQPxK3r3tdg/pxSSBn2gb9jMVA
b2o36sV0Ke/lyTGy3+FfREl/gyCjfFJPFiOiU/mA5Ov27XQg/VpFco8pkXPG
f1NGL8m8CAPxOVGCH1ffbdxK8rAslHPekzpVdbZT5aTe6FJmwVeS71dtMPee
9OfX/XzMQIDwEk57ftLXb67Ly570GXdMUf8ZjPI065xfHY/yvLJSTayAzOcU
OXpND+PtQzt2rq5Efa/f90B9DPlw7y/+rA0U5DXCGZ/n9yFfqFhl/9CVDp22
TiMPDWhgoHdRJkZrElRSd7p1T41Cf0xE7fjSAPy7LXZMPrgDHMvHvdZT6sDz
hvFQYsE3EGISY/OW/QzfV4j9fXYmCvT1bv35MO8L1KhR26O1L4Ep0PF0z24b
YIpiqeswfgJM53whp+QZUMO82C4+eg0U+yMzfe1BoK7xWGVuXRxkbcgy+JSQ
BXL72ofv25XAni9uDU/kGmFvpslZq5FuiF3Pcnv98yGwfCQ6HrkwBvXVfrPC
85Pwqjbk3ZZcGhgaubEPZtBhgr356x4ZBqzW5dRsc2XAD8cT9v1pDDj6aHRH
EvKjmFOmFvdwf2KDNvfokHlq3AuDX9HuRTM28sUjXvQfPXXYD/+d+veThy3+
nqJW3/sP7aPtrMbUnToG2D7f/MUP9YOJGq28Cv3x1iZTizrEKbamrb1ND9Hv
0Jt8Bc8wgONgX0XOSgZEWh/PVMqjQ5tZjNdhEzrMzN+9OL2dDmcHpa2fV9PA
fZz2p8OLBr6CTzqpGM97aPytFr4zCVZl7ZSUoEmYonIPKS+bAnlN6slk9ylI
GbE8wCRMg3/FcSN/imgQZVK+LVCdDr2aaUbJRfg9l/y0Q7mR78V3aAfoIa69
4ub0xX14ce6+MJmrVK26M/4Z4skNhbOs9kGIK57LBErNSJ5HhNCaHQy4++DL
Do4ndNDcYtaypEgDI75FKdbjkwBVMf4naaMwpMF+wV1hEKhfjw+p1HeCrsoK
r4hlDWBQU9oWbFMMPP+MlT9oZYF6nG7HRG0cUMPLTCb53gOTwsGACzVvgKLI
+kzK2B4ooU9XxTraAKX/4OSDhqcgUxnsnHHgJVBfnt83QfEG/TW3ZvfbhAPF
5H1xT30iMH0yU+m6lwPisHZHbnExVNVxFtiw1IOx9J/vbI1twG7cefNmeh9k
aGQOlH0bAsW3C06nOcdg2iJwzPntBGwQZGvxV5sCHq8qBwcLGvz04zIdPkGH
NNc+UekCOmRc/hapi+9vFDlZJX0Zcf6o1TJjO7TLryfbOEIZoPYiO/cY+sVL
b+wbTFH+q2ZGb1sgHwlOnTa3Q76mH2W2wqAL44KcaNHP6FdPyJ8K7ybnyk17
XA6gv2i967ea9Dm4/jpqN6nrhosT35jRntnVjDrIHCFfkYxrBEcuHJnoIfzT
RVv+IznXWvxa7U3uR9R6q9//P78jNOMWydeKipp/Qs6jhCI4Akh+Ve7SxilS
b746eT8bwQ3hhZDNJA+4Olbdh9x/PN1Y+5jgh+tVzwTy/5dO1jeTOsLcQ3O3
Sb/wK0mFDqR/OCetb90eXPnZavVJXpCcwaEWUofPM2e5QPoh1O9cq036Vh+c
96sidVS05tPCt5FXvXi8cDgP47SKWP8Ia+RTz1sxtPJAvr1Nrp0hx4A1CnLW
77/Q4XJ/TlJkPg0yWZMOXJ6dhKEma9+AwTFQW2sQffHMEFC/Fdo0CXeDyGMv
YLFuAKaIx2HPjhSDp2hO8enJDDBzsf32ZDQGZLiN2ZY9DgCmE2zdPeACTCpz
WtusnmE8Uqj49q01UDco0cee2gO159+L/J1e4Nmz3mgkMgwCUl3N1bckw1il
oP8RzTyQcbZwarhRCSMr/5qNTLXApUUNe8c9/aAsVMESbzMC9eUHdkUZTYAl
+9fP5d1T0Gpldv+GLMavtBf9PcsQH/J/ijLdR/mrNR7W+YD+I6Dmjuo3Btxq
9kh+38jA9+T97YT4Ialsb6pO8vfPNGkWoT5UJV1Z7ET8ULKNvMaP+1wcZcxC
7p1MW3UukH5743v4Lcm87PJ3uWKkD9aVaCMegh+GB7fcIvhRfLlimuBH/Pj2
SyQ+9SgKoRKe0SiiEEn6u+b4uPqS/vzFW9oVyHmpBy/1twd+vs1orRrp4y3n
ekKoEeWZHqenvArlWT1z9KMOypNfR473Lvo77ieDWsHoL+04t0aKYjx53CXC
gAN58ZcwkVl5SdTfVcP9laF02BFRK6LtRoNgyqmDYiGT8KZPYO+LG2Nwlld0
/dfQQWARXyb1gNEJA2/SJzN96yH2VPx71SNFwBmdXuHMlAH6TjHaLadigNIp
SpcSCABKjomF3UaU55vxY39nbIHCqlV0fD3ix32plUmdyDeNttLurHQGaiHt
fIWhP1Dunt91sSga1JO4s9pj08F5zX2mT2OFEOK1z1NfpR4GDjq+fGXWCW/y
l/nPnx8E3hNvCwQ5xiDz+vXVC7cnITh3pYvDHRo4UPwexL6iw9G0oLqde9Fe
VrtPPX5K5jL136/+hLzsp7/qP4wXDL2XMdsiL3ibk3hfqov0ve93JrjrkbSn
VBn379SZbX2HEDfmKlX9VdEu+LUeqDQgbizPP9z9AP1GnVCD55Yk9LdbXlV1
eCIf5fS+uQzjjOX+A3NigsjbJsxu7WukwznNQDhxhw5eVu1cR/ppcOTpihua
KjQ4pLc2bXPiFOxrDDvLzD0FiW1fKq8lTMLD6aEPntvGgKv80XORNWNw2eJD
08NbY6Cy/O1H0W3joPd4XHrNmgmIi2Mzm+KeBIm3V3enHZqCIF5jo0eiNHAZ
s/PlWqTB9fgp7aogOviP/cr8woY8Y+LkIU6MLwQGfuWavUIcLQh/ffE94mD8
ZEfQOwY4yFkqB6KfbJU8oieDuKuuuVVmdT7GccwVlhK1NPhhUf1DTmAKmHkt
Ow/qj0NJFz/HOxgGhWC1SZvNfVCmpqQ5XNIMbjdWvTMZqICxhIpyDol8KLs8
a2dklQL6+yMz5Y9+AJnm3JwZVuQXFRubtfxeAaWeY7V1Ptq7veRQbAja+/JS
Fpovxqc/KhPTFF5DmJ2VEO2XP5hVLzmysEaB5xyl05YtFcbeBcXdWpUHbCUP
nCkLpXD9hKHPvEADsMWZ6K5Nb4cp3t/uEuN98Pb+q8zX6YgjWotllt0YTwtF
9+aemQA970vKo4uToCgeFM8lTgNzATbHG8vpIM2wnnfzocPDyLnh3l90aKm0
+FiHcSPPOsVuVsTX8pC+gV8Yr42F/0mYQX0SulR2dfgr8n/VY64taGdGvwvF
xJtInbra5xnSJ4eryau5l+RJOvzRJf0hhGffjpE+thwnor+Seu5tR21Iv/hV
MvzuS6QucR3fbdLv12m1zTnCF59k6GqS+5FShlEUuWev6EmN6MfV7EPA//MC
0mO0JYn/sIrZzk1w4dxs5zKSZ+W9/+0Q6Xv1Y92XvQRPOop03pCfX38WL0L+
zlA7jJP4H8oz2bXE3ySHdUQQvnrlpMxRwle3GcowyNws6qy9rxO5/7drOOSA
z6eSKfZ8mMy9lKxZpYTvYVgWdfUP2stZIVVu0tda4odU8fVqBvzUWD/xJhPX
ii1PL6J9eCaOMBspMaBl6+lNP77RoWOvxlGuShro//PlucU6Bb2i15wqlo+D
vEPGOeUHQ+DR/kbV1LkbWkKZxd8XNQCrid/DLYHFIDPU7n5bNxNkuOZbCvRj
Qd/waoTG9wCQ2RraF5KO/mb1moDTpahPzP+Uo+9j/MGrP6UgZA99bH8NgeoJ
lGSnj65qYeA5oCg97pgE1KHyXZbfvkKfb7hb0VQFLLN7Zu/9rgU450tT3s73
wYNDrE/bMd7Wf+Fr2Ko5AS4/LumF1k1BgPuaddLSdLhVv5fKvoR88IBq+m9D
lHvKk4zTyM+KxJgLUgrQv5SsOamI+CFzV5vnIuJHZEP7skOoB2E+Oe9SET82
pkvtqyd97QZCUnfhPlNd58ZIXwNXBe+Ge7j/zC2DLCSvwcx2wZLMG/IwcftD
8q7Xby+pIPKTVCldInWEsRmGyiQu/SJXxE7q1BP+7eYgcauZTv1D0p8vgW8w
WobI1zxDLZrwleHzCp/+r0toN9qI32/sPupmivJc92lVFSvy5lPDXYy3KM+e
e2JBn6pIft6490g6yrHLdeGHG4PcB13hO428Q3VfI1cW8i+nxNvT2TSQ0VQ9
7/t9EjQMd6zYODEGUovNESr6Q+CXJZL0IrAbStK0meb/NQDl+4Of6/eVwC9L
iatmN7OAnfLAZO3fj0Dd7Xhnu2QwUOue8tC13YApuCvr0cJzoLx6o7+KxB/1
e2azTa1ARqMjW6TaESgSvyQ/b/EBpo+Xo9nffIAwAymmvuRU4OpxFOpQL4Cy
jdkyqvY1oN9p87SnuA31lt0/60c/LNFzAxOWjUKIuwUoJk2AZOMDM+aFKfi5
86CNtQodkt1Z086wMMDtwlnlL/cYUDP0WUwtHOUX86FwKB/jwTMnlWMRD24x
Jd8zwn3aSN/0b1c3seMQ3i24/qw9ruODP/eo41XdSvqgazqPSyHubBpqHH6f
jPv67CrDG+2ic2a3Sjny+2JbM809HAx4RPn4nSORDqNrrV7zc9EhU6fjbMpV
GnRVe+rLmk5BW9XVpNP6k8BYnEyZUZ4Aj1viM6mq4xDjbrZh7OUYyHs8Z2c7
Mwg1b9V32YgNgglTg+lQ8iAsXFgvuCV3CFZTPzlYSoxArbCgmRTGh7dzumsk
P49Dee1L7tPak5BRndISnT0F9f9xdN3xVH9v/JIyKyJJhaKiIm2JHkWFb8nK
yBZFRqSMUm5GRsjKLHuP7JGVmS17q2tzufcaiUr5nfP767yUl8/nc8Z7nPOc
59Hno9k2UiDt2oL3iDcVHizLj19jRe/PdaWVpEODBA8vphNeNDg/pjz2KQzp
JxZX6e9vEP5pyDwf1UO6NPaom+wfKuxi2sYUD1TYkRvEFb+wAO45r9vGUslA
tWU4fodvBmLzgypK1cfh/t2L7//wDEGQEKOoTUsH6La58SZx1QHRqTjTea0I
Orbv8/VNTQPC8298c4bvQQYCVdqC36J5Qotj9XIFgo3DVoNTyKfKdU8dKHwG
MsXqKZWX3CC2hfTh/JEAIPWtzKyvRkFO3RXhSwsp4Bgw6XRmLR8IBtWR7w5V
QayxYbcHcxP0VU+e8n7SBbxv+WMEwgfhxKMmn8goEpS6ZkUtnp8EseivwVIK
M3BYykSAnDcHWZ2bwj4v58Hd9o5WU9MC8N78cbKogAKC0kNErbto/Jyfz/B+
pcKrdGPRDweR/0zoc+bVpcEVZqLgRw80D2KGTyoivbm8UsNnWkIDBtNtl20a
UD9nR/ofRfNm+9X0vgY8j+JoSWcQjyh+ouPajvPotRSuNKD1ar8tiFSE8Nj9
HWMOF66bbG9zHefTW15jd8H3SPx5rFJxXafgvc3reF9JboV6A+flZlAWuIH1
aNZOkj7Wo3voXW/ifEjBgboBOC9Kid3hYuxHeNTeumPfoT9iRod/7vd7ZoHP
P75FGRMw/sgPZrzD/JH7J3PqK2q3PNd8gOOLdaHF7Dhqoy6rzfug96hMe6uI
65ZxOGtWLqH3zRNJqMB5dpbGX9nwILxh/5PpuIy+816RCSkd8YeltkcVvodu
K845fjYQfa8rB9dvBRpE3m62+VJPhd1utImzHRSQqPaIUuRYgEuMofz8u+Yg
jOAgt+Q6CVJ8+r/e5I2C84TExZ7pLpB7cGR0CfnNEl0/EemAYhBX0L83GZ4K
safe0PkciwBC0tOLByjeQCTI9mySXwBBVURaXB3pESvfd4f/vAICT8cVt4AA
EPfpLGTkj4Wqu5XP/zuVDYbHmsvHHSvgPaeNq1ZuMxqnn54Vdn3gY/ysJmuM
BPf4Sq9wXJ+GAfKc1Vl5MnjlKqvNo3lCaOJdDjuP+MMmY/DQXyow//KsW36A
/FhsjXMBwpmHFTk/jBF/DJmfU+ZF/OEwpFR2EeFKx6WpnYJo/LfQXKtwHLTk
ubj1ZoTfKW6VTXtxvLSb6ROcV/Uuf5oqzq+3TBwVxbrhYR3vQcwfiXtGuPF4
m3fPGONzj+UehUt43PnV7J9gP6l1Ljob64qcRoZt+F7PUT7bfWmoXfyYo62M
Wk3r3QOf8b0eb8e/PXgf9eJ3ggbOz/+jJgDHfzy//eduExpPk+M1Od+Q/inO
+8TzA/lr+7ZHwgylNDC6XbvgGYLmZV787jvKaNyLjCaXuqhwQt3nvskCBYZT
T397jvy9CbeCxE6POVBaURruuzIFrgGaDmUJ3yGS+9IR1q89YFNtL5hT3Qhm
W0LERxLKgHh0WvZXWxZUvf9+XMknBvmQ7dlf0HgRRs85hE6/AiLrsmEk2R6I
Blec2NrsgWCb0ZBCeQWGX9glb/wMABnJS5lpr5AuaN48U5GVDezH9SJmgiqg
Kl4xNPNhM4iJkQ1SVnrBReHeZKQ5CRiyzqi7FU4BaZfb/TNNc5BuL+BUZrUA
x9ib6mV+U2C7lsa/gH4qJE49N5xD33n+r/SYSjBa92dOlpUhXfSe7rm+SwsN
vG7TlMN6kc/bIfrtJZr/j3P7V9KQb1MJ2qJ9Co07b4ky/dZG5NOK1gKaCmjg
WXNLzuYdDUK9S16F3kPrKd8zsWM3Wrd35AuvIB+nFbYhdHuRAplRDbwZvxbA
clx3Ni5vHrKnj19xP0iGycdFtm+Rr3uk/DslPHYailil3tRwTgFbioXA8NwE
SF51dPoiOwyhrpZ7+TiHoTVeYhdBagTiH7yN21vyDULOrXx5eH4MXrg57SH7
TACFJShtff80aHUGqszGzIK7YV9p4Vcy0G094vrv9QLk2rLwfKihwF3xTxsu
76hw6vLelaC9SK/uh9PjyC8ZrM0zOvggvRtiKS31lgay6u/OqtjRIEm72JX+
OA3Wqg8OXI6iwr8hUYvXQRT4s9OkLat2HvhLbdSHumYh2NrVTzZ4EkZKvEt/
jH6D5uDn6j+GekCI3/oJcaIJBtyXz3SbVYKMkxeZSy0XCH/ixjSeJqB1rvg8
ou0dEJ3Nt2+hegGhTVTD4oQLEJSs3y1POALhbObdpXpnIJQ6d/C0eoDA4/yM
rktBYBi4xDkwFg2xsemNp8rSwKttnqQ3VQA3PyruarOpgoXbSu/IE41wuWZq
V9HvTmj00gm8GjEAGnFfQg5XfAfrPfZ1DXcmgFmk5nSeyTSc3EpjyZmchafT
Fzmqu8kg8F2rhv7aAjjICfSqqiJ9fI1qJcZFhWoJ0M6IxnlXpSeF6BCPmIQw
Ll7H99oHtXE9tjsLWREsUTRQEzx3/GU+riPrtphYh/RI6TGlZKRTtFZZppjR
/OKx6/oyiXztpbp/vL9x3F9iVhmO10gXvSOP94UMvXMfncT1AyxWcvF+xo1D
O3za8b2v6PYCWexD3v84iO8l68oI/cLno0sSSf9wvA1D+U8ffH56pmfmHL4f
qGqSpIDrIJp77GDB5yO8b+P6cP6SmOWNo3i/q/sppwnGmzapMGfMH3muf6ED
tesGZWcCUXv6cWk2zmPyW9Xvky/eT+EfTfVD77W+divxB3rPmE9DG3rovely
J4P3jWGesfb9gb7P59L8NswfCzWcBsyIP3wrnbcLIP5gOx5b1Iz4w2ZE1MUE
8YfB2wdJ9sjXZuu2vVrcuQBLtrIMUzvnkC+5daDPZRIqu/M+NWWMwrJlPiiO
dcEJwu6M5sp6YOoTfmHvhfzHW5aPDoGpIHNpm/0+oQggWjY9vDuD+KM9dEvV
OPIf90dD2BWQ/4Cxm3uXX4GAZp+vlHcAVCkq2yrsjQXCxoFyaeFsUF6wJn21
rQDLu+cqBTKbYdePuQeWNn0g58f2j5VEAk1mr0WS3DSQ9AcpHjfIwJYbqBeC
+IPNorXaGvGHAK9M5Q7EH8cif/bOIP44+uSCVxbij/APcv161bj+h94FboQj
GvT5uucRfwhPB6kIIP5Iung1BN83W6+/fbsJ4fdYb0QgD+rn942uUTjOu+Op
RDPO381cvrqA68qdeX3mKOaPWMFGa8wfuwOtj2LfSZrvi8b5BBQD/7VhPjml
siMA+xMZlkwdfK/nSre3Jc4P3WH25bARai8cCpLC+T8jty934X1TPm2OkRhc
H4w7haiD3ufU9s+cEWhexu00N5cbQc/TM/Q3x3kgw74n21Qif3MtzDP1PfKd
TZ9VXyPdbLgsxpBAo4KmEe+JR4eosN7mFZyavQD/fr3KvnmSDFaWp0s5r07D
lwwjBm6WMaBv+AOKvP1Q55oWUXi6FdiXb8hHsVVB1TVahWpwLsSq2rMfGo0H
Qizd+U32ECBelnznkeYBRMXdbp4CSF8y9QjLGSP+yD39MgPhBfH5twMht30h
toY3UF4/Ckg7105waaRDakO8C0NtCdy8t/CQbPYFrvJe2+xi7Ya6FvN6FYtR
cJvnk2ETmYQL37UNW1NmIczOPfJv0Ty8cjt1KPgtBQqdNuVMEO71dUTuOn0S
5x8MuSdCRN/Na2punkmDNNu+qotofYdZDz8XQOvbhvmH++0e9HsDf21NkW40
YSoUP9WMfnbYc7P3E9IHOhdv2HxA68K2+YGaNfLrStco3UiPGmiXp62nUMHv
E5VjgEwBUf1DfC+Rv81a5rNlvjoPyx8/XBO5OAdBNapnK9qnoZzorjcjPQkL
vv8duNU9BhpMBkH6Sd+BWEVWV2obgS9apZ4MRzvhY/4+9a9rHRB93T59L10X
/PzttydavQcIZo9t9FgHYOS+04cSoVE4+bqENSxzDHbr57JK0U3ByGf5oIZD
syA5oD0+XkKGV2zzfgZxCwCeGcsx6P1WHt6+of2JCrMb16QGTtNA6F+e9Gk7
7JutCqWR/9AJvqnC9Ar9u8hvrvDbuK61gb/2JBU4vwmrZ+6lgtLPtb32OQsQ
Wr6V3ViVDByZCxvshdNwZcJCUXR5DCLTL8VmRA2C6viGuVBiBxjup99reLEO
YlNfI3NZDLEHJDrz2TOAeP5cIEdLNAiE2jZ5RQcC4TJHLsy7AyH15Jm1/c5A
PBl5euusIxDdp4wObrxE+jHmK7nJE2JFrxTqBAZDx40o8laRWDA8vDYXK5kO
hMfngjprCmCAsBGVMfMZpNLbxy9nNsBHNrlUzeEOmByn+3V0pg8kH037RAaN
wiGHH3vPCY3DO/MYveFLU6C6rSA1kDQDb+/mMebTkUEoUS35b9I8eFpp/WYj
LcDUC+Hg4HoKzDIYryc+pELa+HAY5TsV6nbqJjqhfmR8O3/kkCVanxVJlcJI
nxGKncvasxEu12rZ9eJ98BsTKjifnnw/578+pE8UDlI+rSEeOe/dcu4YwpOO
dHYfFrR+t1M8Nbag9Zz1maylh/Nu5m6Vwfma74SMc+F8znxZVKm7OJ4m8Uov
rj+Seit+GedHCvwufwTnR+I3vu6B9zGmWKa1cJyWRqXoW+xHUiJer+N2MbJb
E5+7j7R+v4rPz++5WTXi+K4kx//qsf9YynrwGfsP087n/7D/MFi3N8B5sAL2
7JjD9+x1RwOP4Xsuom13DNQQfyjvHLJkRPzhMf30azvij05vloF7iD8iR3Xp
PZFO8+icuCOKfHri6KN3W+URz31mY+WpocJavHDq/SYKKF60mLy4dQG25/jq
ev6bBXttR7nJB5Og2Kw2dtlxFGrGPL/8V9wF64/H2Sc86yHgQGLKmAKaR//S
611vp4LAHbZLhPFwIH7kFe1KRfxxSrr6RO4LjD/a/8kj/zF+jD+Y2RVieSRi
s5OR/6jlT6u6gHSq8wvvi/eygadHqNE3pQIWeqQehg40Q9/fY/Shb/vAVZZO
c88SCc4bpMI2tWkYTm+U3FAmw3p2NLvQ1wXYUiDb+fIi4g2++rm8f1RgUpmU
azBDfuO70BOheMQD06KqHxB/+Fl5H5JA/GHYvt1aHvEH1T19VASNt7+El38G
Gm+RbovhFjTen+PGBrD/OON6XQb7D0pH/hHsP17xG53H/qP+wQ1XzB+8S0J/
MX9459nvwvtW/pt3BLFeWCwm/YfzKTIVXI/Hcbz7zK3+4XvoYvvKL+H4rdyf
fnU4LmMytWXLOvr7YcYR/8Sxr5T6nUTBefr2rTLi83yR68Ntduj92L78fV6O
3ldxxSjrL3r/YS3DCPZa5Ec+e+8RSELzk9Ml8eYjpJ8Ve9/obqfBRmQTsx3y
6+fanZ149lDAtML6ytQEGZhmtmva6MwgXvG/7vJkHHid9ZgKlgdBUu98gKVu
BxC4bVfXeGuBaadsy1HtQhAfjKM7qJ4CMkoL9KvSyFeO6gdMPn8DREkWvgtr
iC/al+3ftToA4VzK0ypGZ6hq/ecV5usJBAv+xja1UFAWSXyq5ZgEwg+ZN7/d
KgCu8tEWhfAaeBznkKYr1AGHxKM28qsHYSDr+q057XG4916zPUl6BuoMYsTv
N5BB6VKPWuAm0o/me1rD5anQSv/Yl5eAfMUWv/U/JggfKfQbLIg/E5yc254h
XiDGMvWQG5Be018Sf92K9JPPEW7BJqS7+2WcDlXQYE7XJt4B9VeQxJrCn+dI
T/Q+Osx6HuFCi3G+F1oH4XyHdrcwUiHG4zWjxcQCnJxIjvh7ch6stjqMxPfO
gm9IS/aTiSkQ4KnoWo4eBz4pn5MM49+g5PCeHQSbQdDaPvjaRakXhBr+9ewM
6gJxYc306fFauBnhzpYcWguWzw4aNQvUQ+ZEzsGLZY1AFPm8S2KoHU73fu/8
R9cDYuW1G4cvDMFk2eT9v0MkePexZYnSNAl8xjHl8uqz0Nzzof849zwMnyhP
jvqHfLeGiiPPWSr0sipZGc1T4cpwC+0q8mehG83cli40OKEm3WvuifCniMCt
9pAGRbz7G+4dQP305Bf/Ow8quKyI6nXZUuBrTp/YaNg8rKQWv6AmzEKTne2/
+ieT8HL1knDe/DfQKNsw3H2+F95rnndjn2sGGePefQ8kkc4IaJ9Y3Z4PscLj
s5wHk5Gu8PBazI2Aqjjqj72y/kDc5cZg88UViE3CV43XngHRtvvRw3dOQNQ9
/rBTjwiEFUMrNpIXGPZxMDb/CgbxG4FndXfFgkypgJGSTRrYfFurO5mVD7NC
DPsuJ1aA85XpM3Op9cAlSjdnGdQO9g59pZoVPdDXUs4cvDQEydv2MLmUkqCa
3SpRaGwC9tVHukkVTEPUrtXkLZxz4PmGts19lQwfFX1WlEyRTmbZEZzwhAK8
Dmy9HReoUPbD8bFLNRX2s3lQjyE9kWdc+2LMGK3LLUTvWOTnmEuLVmZwPvM0
VtPbiEdYmoROMCK9Yuhl9OIywltrKpe9zXf0e2+t+d6jdds/oSBoidZx2fh9
e5yf1WpXpji+P5J09JGiEz5fTfVj34lwQJzsk4/zGq02hM9hfRoUEayM60Ro
+YrT4fq0ZBPlCKxHH1jIz2AekcoGpf/7jvQ0GsabJLq/UTgP39oRV1d8fs75
mO4NPv+49zJB/C3eJwvpDsF1Tj4+a5HzRM89LJGTh88/QhdYDXGdTivHLdE4
b7X5t12d30jIzyaz/PVA38OgJadNQuvIPOWhc1gRDZ5dLF544k+D9tX0xF45
9Pfr9u8WK6dC1Lmhv/6VqB8vfCnduzwPedeaH0R+nwVP23ZBK6SvtFSDNrQO
jIIALeJAqFUX7JfJ25J5tB7EYxSPrw0XgYC2wLnVoRQQ4H99/7RlOMjo8t9Y
l/AGAr+NfowO4o833YLZyk5AABGtXGlXENB4Y+o3GQCLEvTVYI/4I+tTjfNQ
Nsi4miid5KyEcqUjxnSnWoDX2vorf1sffL5nW/Ns1xjELBWouFpPQ7rvlw3p
e2T4bi3t3jG4AGM11Ad3gQpnrP/Y9NLhc9LBuMdovdzbuo2fOQH1R0lNEQ8a
75n/Pis9R/jb+E/rmhXC4+C2LScvo3FOO6rQVoTG+eCD3D04nxrBf68yPv/w
ePD1ND7/YFJZUMTnH6H1K2uYP1b6HI7g/crTJ+98wvG7xRnW+zFfiKf+V4Xr
EBrlPB/HPsRF+l4Pzo/l8+FaJ47j1XKZ08Jxdbmn9KbwfVVyV1DSbqwP2jvD
jXC+FI+8DmmcX6NxwMZ4BsdV+BWp43s9rb8OXEbz8ry74/bYPhoAyaa4DuFk
cUDrYC6az4oB5VfFEV5oGqlfFj+O48Kc7MOCqNAunyt1yYUCofR8na/ezwPP
RbcDo+6z0H30La8myyQ4yl/rHzQaBe6iCvomxW7gSblRNSDfAITSXxNXC0qB
qEe8/F9/Fig3HrAVexELsS3DHksQBDJSfTlWS+5AFPbcHkNA+jL+iSd1z3Ok
F4SIXbNuQDq9cYrMGATKoqK2IBYH8pcywu3+ywHSix7wE6oEYtAb8SsZzUCQ
LQs9v9ILm/tGf2z7jwT6IhNarS+mgHf1WYWN7xyo+DVpPpJcgOxwl9VdPRRg
FON210TztVqYbZNOGvFo00tZXXw/YvVR/EAq0lUDr9TWS1H/lZSdu1KFdN5u
sZ996OfFLwPyL9JoIFGy8cQO4WkcYfqFwn/Irzf32GYgPR5FPmpjiPTHhM/3
aPIhCjCIXx1lt50Hg0g5rhu/ZuGtHZF5uXgKUitvqf1cGoOqOT1WnjsjUJeR
W8VR1wtDvyTHOIo74Aeh7dopi2YIf1pneoP9C/AMdTZcFSgCYrmZsmFuIWi5
fzrCWlcM4ht3Zn82lAPboHNC6kgNlPNnDaywNMM0A5Vup34XNItzNAt/GITP
0frJqgfG4LqGJ+ejJ1Ng/XC/o6HAHMxZ/thX1zwPVRniZG93CmRx59K7+lKB
g/3ksf8EEO4JLataWSB9a7Ml6zu+7x51W9zOGfk1F5JpDdKNr/Q+/mYfooLu
QGq0ABsVVKcOmJolLMDv2g2XWaTLToSMgUr3NHz+cFHMQXYcmCZ5Gxiih0BD
SFX2SmsnnH1hU79T9wuU0IdfpN9dBjKG887tAjnAnmTCt3YwAUjsn+uedocC
8YhtdFIn0hvm8r9qGF2BMKs3FHHiORCcIrpTXiP/Ohi0fWMA8YjH7J2xJS80
LwLv9DkEg8xRmXuOHtHQcWg/7WdkCjAl8pDfTeeCsI7FzbNvSqGVp/3ioVO1
kBNxte3j72YYv2bXdVqvC4aiHs7E7R+AST0zzpfW36D/qNBmgvU4tN4+ck/o
6RQ0+L9/cG3vLEjVfIhcvkIGxsSEVT/KPLgJuFbsPobWSVm7kgXqD5d7ejnb
0qlQTBRcjN6NdGHfyeSt+kjXrbGzX0H4+W1Lj5roR9TP9oEDkrW4/lcclacT
8cjICpf0EPIlNhfWryMcVhERP3cDrd+XuZGruK6PfJ/0h0Kcz7PJ3hTnobLe
Yf3sI+aRP2J7z+G4LHkjU3zena7uL4hxQjD8GP//97MeSJVgHerBsGMc69RG
6bMVmDdYtgVP4P1y5uhha4wzeTePFuL43YE8x1Qcf5VvR5+L8y7dU18rxuf3
lMJjQ0T8vLHWMkf0/BO7z1p8xXk3JMTD9yH+yP/C1ZuI3pud00WCH/GHygN6
EMbnrcdfNSvgvKVO37dz+KJWMYBoLoP+zuk/93/nU8HIa+v862wKDDQNbn7o
nwc7R01rcsEszDM57jm+ZRI0zsjUZseNwLc4ty/MLF2g+5DZTjK5DmbPF30W
li+CnKu8k9PSKWCYKSIy1xoGMj8UzezjvIDwQeHu3TlnpEeZbHSMEH9cOHpi
qw+aR2We/V+kA0HcdnO082ssMIWFLBhczQHHqZpancxKSDyU7qzzsQXIAZ4D
44L9ICEuO3D+yhjwkwzmS0KmoeRESZarMxmWXkgf9JtdAH3Ro3+sb1Ah33Wx
RngbDZRqtLirLfF9zOqRa4nIT1IyteoQf6RIj6sPIv7IFSXfwnleJDr2XtLB
dWJtbA42oPEli1Sr4Pgrmypuv0M4f7uD5hkKbg+fZMf1vGZmGvbi+Kv6G5YM
OH431iA4HN8fHJa8K4XHkSP5uCX2kwyPhD0wj8h9P82J9yVDP4oV/kK//7zI
J6AHtX6H354Kw3HZZkff4jqnaptWKUHoOWqrFz/64zroqeZfcT7HB4yt8edx
PYv26XWcBzyY3GIFaFwF5wbsLNG47qH9kOJHuiDcWHS5CM1rjhh3wRMIH8Sk
ahN+NVLh9M9TkyqTFODuYmD/pbIA5+UDX2rmzcHl0wx3GiumwP4dy3+nckjw
7fGVkquEfnC0XCDKLLfChmW0F6NINbDrZ4zsKMoHUuHWr8V3kkFmvX6aKod8
yIcdp+cE/IAQMzF1UQ7py4Zys9/GL6BKrOhsZNUrILpqRwle8YPYVzda3Hmj
wMaek7XhfRqs7x0qCx8oRvNk/b+IR/Xw2DY3+/SRLpA86s7awDECazeTfv40
mADBe3O1yoszwL9689m0yDwY/QzvSjpBAeb3dmO/NKnAEF9wiwf5EDoN2rdY
XcQTWQKTv/0QXgpFPI9H/uL9DttKxky0HizGd1Yh/RCcd3Il34cGAlml78q1
adAr9uBtBz0NLPO1UzusqGD1+sPbGqRDR3670o+Nz8PHp6pS/C5zAPff738v
Og1uhg2UawfH4foPaeVDXcNwRNFDQkmtByzD3mxVYm6D1D5B40FyHQjLXSIJ
aH+Ggccu99wOf4LFrzebxFVSIbYRSZsStD7M6JucLNPB8ZRZc2RADsjfplsg
1BbBYhxf7nRMFVhGvWLS3tYE3yosrpU1doEE633/yWPDIBQhXaunMw4yW2/c
5eibhk72aG59VTLItVzSsUhbgDKtzRgyFxWEHzy2TR2ngs2O3eXnb+O8ULmV
c0hXfHyYekgY8SYnHWUlD/lyAbr/ns3wIn0Sc78s2Z0KfezKu7Y6UcCfRvF0
K5yH96oMkvSLs7DV6eVJYaYpyDqq2RStQgIliT36Fmf7Qagp2HT0YzsIxeV5
fFdHOC5IXrpUVQwyBy9eh/lMkBHWNDKPiwNS8M4ectE7INprmVtavYGqyRHV
ykc4j5rboK8D0h3KKwl9oc+h6ui9s90UIsik1Hhb7/eCWP6M1SiJIBAwqEmU
HYyCWOVg1ireJGC/WxPwmJgNhFNRsvN7iqFn7arv54gqeB/zJHZTuwGSTX1e
+TB0QFFxxMN4jV4I+uQSpeo4DHwejTzsDGPwVXywxR4mQS7oiY3JiRnIF3E/
mBg9B2rVXSOunvOgekgz4fbiAnT6b9JdpFFAq//WTv8PVCjPLs1k3EUD7vra
yQ+IR7g9mzbsA9B6TqpI/ZSD8NfJc8C/Hum5GeNyBoQvciWRP8qHaVDF55lq
NoZ03aVxjgM476+QuTXOH9/44Lfi4Tlcn3Cq5gxa99SKmzI4b/yGC6laB5+T
ttUm4Trm/C2H/sP1InxNNfUxftCVsN3CcZ3XEgjHMI/Q7fzw/33z7yxPynAe
pWtPWyzw/UGK2c/z+Dwl99htK28cJ9zzLE8AtZFvz0bgejaVFuFND9Hz++5J
+haj9/mzKKS9jHjumumbQZzH2nSQ6XjsAPL3GydFr7Ug/Lve+uFjPg10Y57t
4/dGrZdl1qok4qkl1j/DaVQ4+uvGj9/vKZApaf9gowj5471PP3kTZ2FWkSn8
avkEPA6ea2xjG4HQFbX3t4M7wXfMID+NrQ7C4zin90QUAvFPwb1St2QgcZil
FO4MA6JdFo8ixRMId+kiE43RPDk8F3DJyQmqgLNTa84VSP/d+O9eZiB0uJDW
Qy7HQbimT7FjRg6UVMxrc5h/ho1q3WpJ+VZofrt4usSvHx79eXO80mkMvAPW
7MNrpiGFV+BnfiQZ/Ay2lPH/XgD5zaed7CpUSIk8kavCivTmkYnHro+Qb8wN
oatGeBLoOaeB84CFKusHKvYg/ZBed5mE+KM84a//S8QfimZBfMPTOP6hIW8a
8Uf3876dIqifOyWXfiyitji9/4YV6v82FREXXB8y+Os4M74/aGdwxx/rgm56
YTPsNwwUy/ZjX2l3ofH/eTdP3eb/D49zr22mD/ahBOq9j/gc/XuivAo+Rw9m
yD6ugtq0210ncH7MMKGmN99wHvH7xWescD73K4xWXNgXMW9+kxhHfOPNytuC
5uXh1KHmWZxfeevTCNFK5E9eyw48+oD48rCgrt099L7Lka5jf6jAZz9aT7pK
RXqkePvFvwvQrDL0xrCPDM/7j8g9ejYDc29cxynT4/BNaPuszOthkHT09Pgn
2QWW/+g+bXnzBTqm9uoZNSEfEja39gmyIeDaoCmLUDxUqSprCAPChVt/NfXW
vYEo9MqtVN4VZPxmOIqjXwEhw69RIcILDKN3HhRUfgfKZO9Jzy8JkNo2avrI
Ig94vnR4RX9GeGnw9NBH1jZ4SOM/Eq/RDyyhzhcvzJDgvNKn8LHRKeC7z/n0
bc4cUI5drjaQWIARoaxh788UuMDtFHcjlgoKxncIcQfQODfvdpo3ROssKWuS
5xUNagnWR9TQPCeEXts6jHS3YWmHm6UWzmeasvGWA62jmsyerSFUENRle1Ra
QQGh18yDL3UWgI7/3u98UTK8UvBYaKafgeooJVN+6jhs7Pbwj50YgaLDSm+t
InpATvlpF4G7FUinchR0kH+YdatnyS/9BMRBmYctBnmQw3GaX1gzEwjzaVqB
7ZFQpaPf7b0lEmKdPB6thHwAolvqZ1HFBCBI3tNg6M6AjuQKA7GHheCr+8FU
jq0azi73OM1It4B+clIdRaAX2ts94iOKvoG9+NnIV8aT8PtxiJlE0iyYD+x7
fD9lHq4tSwyue1Bgp5piEC2MCuKx/ZPXkQ/tsxuJv2BHA/PzQ+ERb5DvUnVa
kEF8EikVvjcO+a/djKo8UyTEOy9++h7gp8LmtEnHcNcCvNXV3K9fQoYVAUqB
fsgMCLxPsuy2moABnxbm8NejcJctMaWlugdIVKvgQJcWMNw7+9EioBoWoxws
X7EXgfhf/nmZmAxgT/vbyGKIeISp05UgEAqE1zwpUmO+QOT+K8Y/5wZEy5BN
vfaXQOzf82K+3xlk+pN3iJUhPxJdFOmb/Bqqvg0sHHANAEN+VtXC9+EgI3Dp
CPudeAioCroiwJYB4YfTH2bk50MOq2tm+q1yKDlCbRvZUgetm5Xt5U0tEMr8
ZLh8oAsa4ed6becAtF8/ymHk/h2eK6YKeZ+egOsp5T8HH0yDBE87q8fBOZBr
X4lcuToPsc3lzU6dC9AXVfKSeZoCfMU+1r+jqWDqOmYUtAfhyfrt6h8mNPgZ
lNckEkqDsdJb/upIn0+SOEo5mhBeM6ZVRfYiHujkPBKJcMbO5MuPMrR+yYd6
hdjQer57KLgG5/VsmO3IiUDr3SNBScQd5/n1HL5yAOFBQL1SN647EhNwkILj
s9ozpc9gvepdPb+KcaRrsM0J71dVkYNz8PnI0ZF0V7wP8i1pbz7Ol/RZLkyl
AbXO9orvcJxXqyq5G99XZnjKzvAIn7/s3Z+D807ra9078B7xx/bpUN5axB/R
OYtBLIg/rJ+57NmJ+EPVt37qSjOaN+cragdykV9ZaXOp8kA491PRpugs4j2H
ixkyqF+kaj5G5XtSYCo0Jul94DysdYXwDMnNgrhPykspywnwuX1zYv7+MHyx
3r7kwN4J79k4J56b1EJJ4g6/tsECiG17ynOlJAmqiNv3xsmEQtUpjZiJo4g/
Iq+ozX1FfnVT4op/KOKPmV1abnfcQEDj1RMTkSCIdeYQjCuLAyaSrOnWQ7ng
xUnN/sJXBTLS122//miFIb2W3SFbBqCt9gbX3pIxECS4tH/5MQ0NEqH3AsvI
cI5dr/38dgqcWpq86qmD1o1ZRSeFHfE8d6St62P0/dtIb/RTaPCbdcLero4G
OfVPQr8g/lCOPaV5+BvylY30NkmIP14O959YQuPKJ+CgsILG1bnhkDw+j5hU
rxZYxfdJo09U4PuDMVc/MpajdlZX9xA+z9hYrvLFvB/LsesdrmdpVvy8AcfT
Nf7WLsXtDecD5vjf84vun/l/nsVOZSLmnZizDxYxDw2w/VzAvBSVHnBhGT3n
8bX2Npzf7OCT+yML6D1UDzCqzqH30syycML5eIUfnpE8i977nk11Px+an8/V
PuhlIN1jP1BM/y8dza/Y9t3qCC+pI8kXl0SQzjAPNNgXToXA0n36cuEU5PuX
tQUm52Fq3Wr3NeE5+FPaeUbswhQkZxQXMhqRQMzSw6WLuR/YY0Y+mdG3A1ch
c3ZIWA3YHJfp7rQtAhm57YdLe9KBsI368xhHLBC9KyuvxwYD8Yak4M0ibyAY
0Wc+u+8OMoJLhmUJryG26EIK25FAEFBkPXnrejQoUwtKkoczIOD41iDnx59A
/YTn35mnX8D4yJEtW1K6oGvXTylN1RG4LmW+v1xhAoLGGjyiMmdg/VvNzhNd
ZOgPjeWY7V4Ajp8LXElbqaBicZxuWwEVNo508s0gfShWYhXigHx1eOSf80UI
H8WbT4VPSaD18LQmSXQL8o/jXV3xUVTwb9mWvxfhQtWO90fOFSK92bDNpaOZ
DGr6jRViczPQaLEkLYZ8N9tU0qj24jc07wffBHH0QYGOdcGoTxvEkv5WCu+s
BcM9zilVRiVgmMpF+FSfDYYko4yIvCTED3sN69hjoerAM8m5Gj+QyZg9JFiD
cPPn0w763gCQ2Rw9mbM9DAyzKg8+9o6DDqFDB1nvI77pKpi+VFEMpOfMms4/
a8E/ZUh+94MOILcGPrtpNQgcT+ryLvweg5V88aLT36bhmh81pcObDCUc8lkW
kwvgbuK04w7SCzrTfVuGkT8z8Iyk1hghf51CkVtB/uvunO3oNeRTZUXZzlog
fZVefmBE4AgN5NvGpU4hnR3077imRzYF/lTHZ345gvzqfIGnet0cRDLYF3Ma
T8NvhW16biLj8O9ESQuT9jBcnqYXLbjSDSRukaUjA02gnnGI4Pq9Cmb14tdP
NhdCgNvJKMGD+LsU2e3l4iFW07g44B/67ld6yb+4UD8YNPcMPH8NMq5Kt04f
RbpDr24u8MVLqPLXduS0JULVzgN3T8y4Q5WwBnmflB8YWgsYdMm+A5kna6sv
pWOARK/N1DaBdGtWw9mbqTmw6F0e9ImlBOn/A4NHxHC8uLXNvsuNULrtnQd3
awfkPf6aGpvVBzXaYtIvfUchge0lvbHlOIj6sO7wmUY+y3Hf2PXvs3Dy0tKT
h6LzYHD12PBGzwLcHPE+xfGDAkuXXHsEsqngfmLt4L/DNPDcob/tkQ2uz7HC
WB6N5tlfjb8vymjwLJm+wbSNhvz0hnEkwmGhcpbqtO80sNqZy4TrxTLffZpC
j3DbSDM6F9exOvFgRwmO8/3Ym3qoE7WOjt7pOD5zyO+CbTze3z6nMY7rVu25
oJWF7yMr5jKHYL5Iilh/guO0lmkNXzCvqETsjsC45BDGvxvnL1kdFdPB+ZK4
z6w+4sLnKpTjiSbo76vcclJWQPzRcXMs4CV6D/N3flcD0Hu9sqcw5aH3PDU7
9u1xPw3W1Y/pHEN8SCIz3R3NRn5W7qXoPleEk68XFxdFaTBhtd0nJZAKjEUd
cRE2FPgsniHKZz4PfXVFX/0ZZsHjbWXST+4J+LkwwBJXMgSvF+0l3nt1wJOo
ryTm4hqEB2pvWXYXAGmC/uDGdCKQFsxOmVm8A0KT50tj3ddA+MLNtiGB+KNy
OCigyAlkrk/3azYg/vjx5FNtZhCIB7xhY4J4WHzzYcUrOhec2ZY8jvtXQeO5
5F66tDYI0g2OyX8xAPeuclzfuT4GwidETrQfnQGe1ElC1wgZQjP+o7wQoIDq
rmMLe+5Tocpyh34ENw125JhVvnmKeLnOtZAuDeFx/dafmghni+wlo+QQ7l5+
/zLSAuGwVZDdRivCZRONU1GMqB9vJt7hIqB+pdvzJOoC6ucHRBNtXKfD+5vO
BXze7WxnEoDrQO2P6L2A818d9TrqgcevWZ6uBO9HKn7bZYzjIsKNvc/geDs2
zgAdvJ8lEJEajHXCnZffBvD4ez7bVduC98OUXNSwv6z0T1/kQy3b1ePMT9Hz
2voe3TNF77E4FC+Ti97Lj2Oyn4bGV1DeaMga6YPoNPH6X2he5m5a1Nu1ovnx
yyudvxjxxm/RcxpB6P+nm0vlVJGuqNYbOzlOBbdD0vUbfFQIlhKICka6KtT8
1bRFDhns662Ns5xmgGVNPsr47ARUlRCbrAdHYMHc+EfD32548i+z8fHuZoh9
tO0ro1kVdJwIZC29XgAdDyTrzKipIPB7Va99MBpiN8562GcGQ9W4VMF61Buk
FxpNsxW9QCY+XuRHnh/EKnYGWjxHuBFz9vqfhkQoCepgVezPg5ErFjKKTVWw
cG7bQZfQVlj+9LZfMK4PBK3o3/wnQ4LghoN0d+inoFQkvJavZRbeNW4vYbw/
D0td6rzARIG7PIze5zYp8IwngyvKiwrbpWLd77RQYYuypRxxmAqn31APd1dS
IVuT/7CNNRXSLJT5e3opcOzLasPU1wWguolpfjw8D7IKhutnwmehfaNpPoZh
CtIJSgHccSTg3keTPCcyAJKKG0lWsh0gNMUn+riyDtYLs5d9ij+BTGP45cTi
bFCeVV8TmEiAWM+kG8xbI8EwffPqPesgkHFRJGp7IT3tFs1vT3UBQme+DKcv
0t2RqxFr/r5A+nxC6cZu5NenjmYypCSAl0eH1cfDudBhf4V3eXsl/FDbU5nW
3wT7vbgWDh/ohbvCT56NhH4H3vgfGo0HpqA8QrmtxGgOlp9GZb9E/szkzCrh
+xT6vuJSys4uKjRpJlwcv4lwpBQu2rxG+GCUTvcoDOHXAcNLO5A/O9zTIsOn
TYNNOivJ7t9IX5vzRO6/QwV5m7UqRRkKRPdzzip7zoPz4GWet6uzwDFrVXzy
2RQo2pwJ11Ufg9NR8wYMIkNwQqbRwxvx//v9zLGtwU1wVpNQGilcDRIJp6lS
vUWwSF8jI3vvIxCP/9vXqpwIVRrxn48ZRoHAy9tfh3OCsN+41CvlA1XxVm8S
3rqBzMAdkooBEWR225hUSSMeqf2g/PW4G1S5FvkPBHoDafO9dPnhICB+yzkV
dC8SAp6Lqu2+nQCLn55RYy5ngtdYs6FaRAEwcbZM7JmtAMeq5oIX3vUQ8pZy
hiGkHR66DsefEe8FpQ1Lpsu3RxDfdY1qbBsHXzN3w7jKKchr4Zo/PDMLT1/1
bSlUmodbmyWbp5F/D1x7sLeChwo3zjou6bdSQdFLnBZ+iQa7pi4JZyFf152q
OCuO8KYtVPGqbw3i5fH+vgNdSK8+a1P8PEyD00y0ouoxGjyMNFT0wff1Vgt4
8f2Lhz1O35xwHZoGiWK8/gVTP0vhesqyoREqOH+V++CQAM6HWOUZqDiNz8cN
bE3wvTLdmAPWOL7zX+X6mw3sLxxERfG5rER5agz2LWl1lGWcr7XjHffodtR6
fNnOdBfHBe1ze3cB75M/SrYwxHXQI/N1dBG+8MyrvNFE/PHS4dpSVx8NiFVm
H1gbcZ3dmLLuLPQd/cQw7ZeIH/9d1lhBumPH/Hf5OHcqTFymxBdpUUBnmOeV
JswDHel2amLNDHjtVJXyqRqH9WPngn1ZhuDytuiDvvQdUHXELot9ew2YObsM
Vavnw6Ky+B1fXsQfBs4MM5EhQJQ9kLDlnQcQxSxbwhKfAfGelL5+rxMQN38F
lJ1HeoK7TyJYNBhswrcN/fwcD8r07NQsnjwoz7hvfeVPFbwP4ZQo0WoH3sdR
G6MrA+Cn08ajfm4crh9yTbqmNQORlykHZDbIsPkkb8fH0xQon2kN2mmD9Oim
y/TKPqSrQhusHzoiXmdkvuKPdHnuL8tL4l+Qz5QuGy5D/NEgO8TwEfEHp8R+
BZw/UVxkX85+1I/VxjqsbKhf5dPePMT1sjnoJC7jOh03yA+f4/wDW2/8/oHj
p1JEXp7BeS7PtLmY4TwlUkwL9fi8I682fRzzRhsc98Tx2QGujJz4fmizf2ww
3seqN7cNxPdBZvMcvIdx/NbjratYX5j8m0jGdXKjX3zl/oSetzuy7Du+D5Ko
8GmXOY7boFfoOIh8SLk1s89j5IPTPk/0Woyg940aCrZB85OiQNmF70e2NRtJ
ySQhnKD3Nnv+BPEca9U1IwE0v2bDEl3fUqHPSua/LREUUPI8kMJMj3SVmUSq
t+ccTHB1sTVumYamvQUVwhlj8JPI+9QFhoD4he5klkQX/Eh5+jhzXyOIF889
r/tXCYt9j45zJ+UDaVr7oF97KhhS6LaKRcRArEvoqiklBPlqeo1rwm+hSlli
QCIX6W8BYuuGMuKXjFVx9mMxkLM3ZkLbMAM6eri5mG+XgBDblg4SoR4un7lQ
33y8E5jG/jaVTwxC94OXkoS8Mbh0UnuMaW0KAq0kjgVdmIOX/Xdu/kM6599f
qZ/JDQg3v0zJjAVQoHrynuRLpBNFV4+1OOFz4V+DB+1IFJjj3NF08wEF3IPp
4rNeL8BXj56rz3fNg1URG2l79ywce301KyB6ChQa3ZMy3ozBZWAt2XpmCJqn
fj3w3NYFHSXSEHipAQTG9Cx2ZZdDavEg6KnkwqIXZWqwNREIC/Aq6XIEyOzM
aKpIeAuECPYJ1dseQAg3OqzA8hgIdpPnZcNsgbBx6xrprANUkSpqLYmuQFyc
iJLeGgCxvALx/invQXyrtlT/chpoie6+dNWlGJzVk//eINeB/B4zhbXWTnD9
NuB4ZXYYbBX4Y8XcJsD3yfyYo+wswKPqT4p+86B5rnX6mhcFinv2EkhxVPD7
z/bwrfM0KGP2azRE+EbX4FAli+PVCqfKqZE0EOkT5N18gfjFfESFHpCeDdXg
PdlOBXJo85b37FQgfJPsIX9bgAa7kB4y0zxolD+m1Zii51k9O239YxJ0XMx/
fPtNwvtk49t/DgLZj6ezYqYLUqvaJDtimqFK5o5vjUkNCNMdqJE7+wkk/uZf
nLyUC6Sf8hIXwlKAKPluz/mTsRAb9j5ot2ooVFFCE1wvoP7rXRaMxftX+96x
vhhEvqT8wZZCKcQjPSf9N5PRz2PBX86r4Xw6h4sjKP5AfLF1u6ROKLDzH0iZ
eIR88Y5Ku0bVVMjpjS2LYs4DpiW9L/sqS6E1k9RXWIZ8o9n35Au1rcBzZWjv
G7seKNGdM+lbHIbe+FMB9znHoZzga3Xw3xRYzpuLHIY5aIq+qX4peR42z78i
XbpOAbVr926E3EZ+zSyifmWZCkp3tp/KuoP0+c67KpMBNPj8LGvMrIAG+hcX
r3Qi/S5/UakC43GruN/RNoQ7AtOfdn5GuPM7kubZj9b1n0SFXhz3mRi+z4cZ
rX+hb+Y13ahlq/I8pI5wodCpoQDH9yo2PMjGPoRDTmUU1484LKcVgXmknLt7
AN/72FUpSZxErQCjMDvWuf06goG4XsSFT8WPGbFuNTlbdRvXGyoItT6C8EWr
e1VKFvPXujfjMcQfDQPmUZvo/VLr9YUvoPfV+jkTtYJw0yY+nqc3gwbfjl+l
T3+G6/wKvudEuCLyfbdwuwMVOsPeHjx1hQLOv2KLb3HPg+l+dtnbrjMQ+n7C
QcRqHHZYPnfeYjoI5Zod2vuYv8LIyQIvE+tqKBGUeFoXlwcdlWYl2roJyJ+H
X68cCAbi6U88LUPuQHQIyj7Mg/ijwrZsFxX5DwPWB+RIdxCYrTZQiA8G8daH
O+nOJYD83nyKn2ceGL69emiffjUIvU0PuLHWDlSHkIpCvUG4vs7rkmsxDv5j
aqZL6L1YaKaTrXvm4aPEmm34VQq8fUPe1uhIhc1V0+cJ6Lv4TCyLcF7B9qKP
D+bQdzcsXdahoH4w+vpqXBD1y5483sIZXC8iSN9pF+q3ozwZxWKoH8/bXxbG
+XdVP+pzy6F+bhBXsMZ5jznXf92yx+cfpzrYMa+HKhj/w/whK957FMc9MDSI
FOC4uqzLMjKYN2baPmTgez6WY19dcZ37yr/XBDC/aJG+vMH7WGJeWrvwPhbL
/m4i3sf62MjZZ41aF7kWflzXVk3HaB3nb0xcE0vH+RAauI2PnMF1m6O8vCTR
+1pOqT23RjohMuRXbQTymeKcClszmpE/Fd79YVchxoMLJzLRPK5Tr8miIh9i
piObvYdMhejZPVdVLlJhR2tf7v7dFGA5te9cqdw81PLEPfUNmgXVP//c1lcm
4apfNqm+kAS6S9u3Bk0NwPmnzqlnXTuBxGq9611cAwinaqXxcn0Gntk7h2cE
C4BA+k2J/JkGhiKlSncmYkGAjm/04JYwtL5fr3pSA8GwQvL5Bi/Si/ISnz0c
wyHnDdtxyYEEEJ8h/3l2LBeUF1bNlTMrIGcpWaakrBG8vhvJXtHrBpk3OrdM
J4bhWKRd7Y1b46BVPdvnuH0a2CLUOr8OzoLs5r3AqhIyeHRcZ7s+NA9qnT67
m6wWYFbHpUsncAEqPbwWXZQW4MqHi2dTI+eB/Oyrfp4WGeRMyBdy9Gfh1fRf
arDXFGwd579369sYbKvNK/r9ZBiohCNHI+y7wSTprZJTURMIpHhVEfiqIJW2
drXAC9d1dQsfv5gCAtHpcUoGSEcvbP1jejAAZGw9cgtuI39h2vc5wsERCPtZ
O02jjIHgvWVXTx9qn2vn8apZAjFQrKnIAK0HH5cdYhmeIHOfxG4mHAoErmmV
3txE0PJmTp46nw+Z5jqO9T7VIHDhdVNCfTtclVwufU8/CCPxk7vkjo6DV+zt
W0WyMyCTW/r1DY0M/efbHr0QpwCP4R6vVTvkOw+Mr7Ci9eA2EW5x1AHp0AfE
TpFo5Gtb/5RxptBgeOetI5LhSH+SPY3bH6H1wVaeVi+EcM/fzo8lGfkXjWq7
nwMUMJtws9wesQA3ROt2MlWQwc71L9HlyCyUJJtclRmZhFel4uVjfGMgmVN3
Ma54CCqPJlTO/OqG97mcy4fXWsFXt0w/NbwOlC0u9H1fKwdijW055+UCyGlW
yUsSyYQc6fcj+a4JIPOsm95nJRLxLjXoViryby1K/va3kS9hbLuQGon8h0nQ
vKAl4hG5jrWtD5E/ueBw9n28G/p918feUT7ID99UZ5AKBkLfMuPtmPcQMEqb
Mg9KAnZv6/rTejkgHtCx/edECYQ8nd0r9L0GQjZ3LhVDK7ymZ+Ge8+9BendT
KtN/BKI3eAsOxozDn8/v/3SmTIPhw7VSp7E5uHlOJ+PiMaRXysQWopMpsHp6
YlE9kAqlhomXNg/QYCg5IvqsLQ0MDvB4/ReP83uoh+l/Rrw8lWdU2oHW5d9+
qTP4/PLZ+K0w5ENkxw9qeiMfQjHWM9pE61tYcNMd3wvfc7YpF+cZKTa7GCOI
cEHD8ozza9Tq/zRorcHxVEutvzBPJMSc+IXjrWyeNBfh+M7FD5aJuH7VlNdX
j//H+Wg0mGPdW+458BrXvbJJ4NTB+dvTKzsaMc4lpg0FCaPnSnkmkf8gPvsz
X9iEdbWuwrk3KUhnizN1f1qsRzr83df8P8hXORY48kujeTTBXkvI2ov+rlW/
yKAFFQK7xT1lj1PA8DvLsOAiGarl/3MZuT4DV8tY5NcFxuHqvgXR5q8D8GQw
ZslcuB10RyqWW8aqQObgS6OYLYg/9Jr9bQvigaRTI38K+QqZfk4183OIP9p1
W1vCnIDgIvNa5A/yH+dKnclkd4i1FqWXoAtBviox8l1IAqQaKewTGM8DS3Pi
3cKP1eBLn2bK4vgV9Pn3M3LlD4LANo9a0bBx8Nt+2GAgcQYMWhvGIkXn4X1g
RMvx28h/RJd/T3ehQn3r5jkNNP8fClc1zzojnPflNvidifwcy9b7r3C9thi2
kieIP9IytJm5EP7mcwR1YN5daDi+Qwr142mRRcsDqF8ZlncyyKN+5myr88F1
nuwkap44oLbp9uRnzB8N3P9e4XMqupCUAswfjKeKHfE+lU39yGOcz99mK2ME
zk/zsks27v91K/N7j+PzkBWNT3k4HmsyRFYK64W+lsxqfM9HqXrLMXxPVDTj
cpwYaof/DswGo+cnceUsxaL3sTUbenEI11cNH/SuR/PNLVEzhg75kD0jcpEr
aD46BLEvYp9M9Gr68Qf5kP1M5WyKCB/MdQLo+xCP3hj6JR0rToNLDssvjxdS
gZGQnqZFpoDu+IJLTtIC8M2Pm7EVkqG8/Vam+tIMUGfOn2E2mgTe7XynpNVJ
cDfz2Uxy/AD0WX6wIiZ1Qg5XXb7a7UbgWiiNzVesAq0XwzGBtoUg0Hcy7e96
BsQ2mbcumsZD1fFeXmO3CCBY5WyATwjE7g8kBYS+g9hnn4v/NX8A9n27+5UZ
UkGGzW+f0q0CYHB3sDL8VQXqrSEx+mIt8Frh/Hkrgx6Ynh5lMBEZAQWuyXGB
yTGg0bOoyO2ZgiABV2ML2xkQmvx3duDnLGQe5/rvdf0cfO7JoxatzcGxT8V2
t8Pm4Dd9mkNt1CwoFP/8e4I2DQofCrJ5XkxCTIowHaPSGEjk3QrSUxiGHYY6
/Kxr3aA+50/9LN0CG6wP1HP9qyFVaO/okZJCyNkhIV8okA5V/m53LLqjEb/R
lT2fDgRCxZfZrudovlcH0bVIOgBhrVvEd68FEMStUtzqlYEQ/bqKclINCHST
9hknjYFoY8uRXv8YiMEPWDnaXIEkHXnI8EYQLK68WvvtGAeOmfv5Wd1ywJFu
oEsjqxK4TBbVRRxbgG9Y+FfzbB/kF0yr/uEdg32H9wqMPZkGnuHUsgOWZLhZ
8kh9dWoB1KrfqqnepKL5bPdHmQ3pDr+qxWOIHxRjcjlNEX/s4TOsF8tG+iJ7
cks88ueSXKFbJYLwvUr+rmAjNG9KXJTDdtBAoSO419aLCiJLmXs8iyhw+MEf
6pLjAihlHjhamEUG37AZj0rpWRDa/kNWWRz5N80A9Y2SMfiX4sGtoTcCR5Ru
tDzp6YU8xjtuO//rgMW2psc/GhuA+B+31ofd1TC7j4Vvh3QJKD/k6u8h5ELA
Z9flUeRLFj0ng/acjgVSwMrkEU7Eq/YMD9Mk/KHqkp+HpbkHyHyyC4zPIAIh
z/7Iru6XQOTtVOtwfQVVq29bMvQ8QeDaafbPTIEQ69DEnjocATn0axJSG0jf
XlTyrT+RDbPl1xja75dAAf3Hs+7baoGL+ZPAlZNtIPaa/5zzh14gHD9sES3z
DdZffWfhy5iASbqrtvo5M2CdW/v1UDkZ8r1I9mFNC8DN8nNXCQfya1z+t6Z7
qaD2Z+f1z/I0sDIRV/V6Q4PNdMfkJ3kIfzJ9wpWRD9FfNOkfR/gTlXDMhBXh
z2xGnOQWhD9872wO4nrLHKxZvH/wOt9Y6z2B81K8iS3C9wx9Lxs/wXVzxW+H
JmZh3Ln043M/aqsX1ULxecfQX8/TWM+mrHJn4byMardv8eN7JJwv0z7aoPbW
tI4FziOeJXvfEO+rqIyuvcb16n5m7V3gQM9NyFwI7kH8IRgb622O+KNXPOzv
ccQfUxbXLnIg/tgj+6bFKBXNC+unf2WfIN1qQebaz4XrF9ZG2hhRwX1cUEWM
hwL5bIIT9F/JyG/HPQngnIEby+O5k9/HIJltkTymMgAdg13FaZZt4Ohbd33T
EuGG/wBdEjEXxEdPewaLIP6IzOY6FxMEVRmHfNUzkA7Lb5MqO4J4o2BXIc8a
ah9fjj7K5wGG/BQh4SshwJ43bhPWmwA2C4Zajfz5MHvResh2qhrkhPyDdn39
CvK2Mz2mC4MQvntIV6RgHCzlOA7dLkO+qNNAkCA1D9XPT9x8okkBQZ4j90+5
U2GlrES+5gjqp8qsrWdeov4pZXyRnoV4mMrz+jvijwCvrPVkNH4lbtofxdD4
xda7lEug8WNP5j6KfVwK6/FZAdSvzRzfYhRQP/8J65HYgnF9prYY88fvgYDv
mD9SvxemYv6QE5Cgw/F0BlFmLDjeSsr/kx3mi2rLRwo4v3LR1PgDnK9Ggmky
C/uQrT03fuM4Lb6s56t43zLgkcGH8XlcV3jvi2x8vmVVaWaA44LVihzG0fPL
VPXr+fF+5eNpgUU0r7ouqYjuxvUJHXcYY97bX+Bc+gZ9h+lVnovHB9Bz0xZm
FFpx3YA8Hnpcx/N+hqtnBOKvSI2Tv0zR/H1gfjSBgwZw+1l3McIF1Rdm9fs/
UuBZ6WCSrM4C3Hr8WPLwfTJQNO6nnsmbAbGDxJNfFCdBzUk7WuEpCV7/Wl3x
uzoI4257up1suoD9tWV2Ym8TyPUcSbB4XQ0y6/zZUheKQTyuP/eRxkcgjfDo
W68jXUng698zEwWEnvdikasID35dd9dsCAei5pX6tYtxQOwQ4Sq/kwHrKjMk
U7MiiH26cFdySw2MDMMP+6gW8Jcfoo/+2g0nZqVErhgMQdSz6ewqeRIwGI34
7usch1mLtw664ZPwtG+FaSl0CvJXLibp904hPL3vqn53CjyiGo83HZ6ES3KN
LiYS45CYwvfxscJ3YCgO+B9H1x1P9ffGr1RGkWgIoSKrkCJRHhVlZiQpClFp
+SIiiVtkk1HI3ltmkXntvffe271XSknid87vr/O6xr2fe85z3uOM58lqR9/H
/PH77j7WTshSI1zfs94AT3uLhVK2V0DWa5Y/aTT5kPUos/fTg3QgsQhePrI/
BsauRb1f2fcBSNF7Ci9suQKh6ldR9COkk6i21vn1j4FQeHlG2FYfCNEjPleP
SGF/ZmhpdBkIvi++35G7DYSkqAHOIXMgmFYufbyIcFBH3z1J1A+MxNmdDxtE
Qdtp2uYhagasLapWHDtYDH7639Z/vKgHFz39re0fuuH3Wn5GntkYCN4zLq+Z
noaLjYGKLswL8PFHqkR25hJwsau69IhSwO8U66bcPwrYUapel5pR4Qarkzkr
4g+rYxnP4/KQzuk4NW2dj/y34yj3WcQjRp9uMaQi3DPZ/L73pi4VxlgJty4T
ULxr7GDYb0+B8rxNxQcoXjhdi/RC3y4BqP4+JzS4AJZ77rUzJsyB8dDPFubJ
abh61GKnVMEEfNUvNoH6EUjPGO93NekDezruSPfcDhiyfH1WfL4RQhad9x8y
qAK/3ccvnOUugT6Z9fMOFnlA/MC9W1M0HX1vvy71g3EwRri38c3hE9KdDeFH
Fv2AsN+mrhrXMW1gkU+oRv1XWeOYsf81EGf4/TfbnYBw4L51ovg7IIn1eRKd
30M0vF7hCw0Bi4CTv2+FxcHyiU+MSV6ZIC6pkdFq/g3GknfmZ92qAm+nSJET
ba1gNN/39wmpF2QUsmS1PMaA94xszC7habDcclrb2piDzmSp3MXcRXgc2Xxf
1IIMpgcTaXe9okCI7H1jzQNUcICQFW/E13Sfzxq3Ix/SfbViyI5EBTWjbvW2
dio4PeT/eWAI5zH6r/sy0oGl03ZDO2eowFGy+z89NM9HZJpN6vF99VrHoEw0
/88Lfi6TwzhxekIT5189kmd0Cd8PiZ6yI2L82NDYZ4DvM58ovfcZ1xlh+f39
Tw5eryK2++DzOUWDfE/wPWXdbXxq0vj+IGO63Rb6HP4DYckEXC+CI9zoK+KP
jgummzjPqF3l8fHGLqTDH6y54fqX8k7Gl3iRHu2NSDInI39lfN0i79seKjwU
1H1+/hYFaC6zPTnOQIYTIzq6G3kLcK33cOrrxRngs1+Qdc4Yh9CulefPvveC
dWRS2a6RJtg3sNZWvY8E0g2v1g5yZ0N0v0flvfIYILTHnkg4g/iD4szFeAn5
yk9n/qTX2gGxdXmeeRjxB41Iy/GT74DX1Mpg1+0PQCBHb9u1HAdm169f+SOd
C3z6RxWi/5YD38mIz9PfW2FC8pbgdtoByP60cNS6bALMjQ9o/qmcheRL85Fv
Li6CC4tecvBtMuiXuahPvKNAZRDbTLwAFYbKbj9LQvwRKubHOI34w2lr74+/
iD84tj/oykX8ca1KKQ7nP1s9kdZ/DuEwTcdXv0t4/1xWrADX5UqX2WuI/Yez
A+Uo9h9WJnwTeP3KvJxLA/OHdKrEXcwf3FkVhP/XE+tmNMb8wT+pdgHnNVOr
KirA+TK908U7cWvutScO/1w64dddfL7XUahIBu+nT65psGL/qffRuRPHg5VS
gSfeT5cLODWJ7/uYrNk34HwD2rz/UiPQczncHbl6Eo17nBFL0Hecry1JZMEG
xR9wLiltong0UtXlu43G3Yn25lRoDfr50nGVyCwUh5bj67o+yCf3Xikr1EG/
39h9X2mdAtMVg21XkP88X5p3+q4PGbSPppXywRKU6VwKtLyzAFVjHZs6bbPw
VXD5qkXkFLw7LmHT/ncMdp5kmLzhOgA5Cm+s+1M7QS0SInp6G8Go/42lx48K
IPIpnOHf/g1C5k9GfpDMAqJS+gFeoQQgXFmJYfOJAPlVjlWnRMQfB30EXu4I
gzYnBmPvL7Fg8eGkwZ7v6dBGSruy3vkVvP+b+BXljuJh5PHJlxH1YH7Kg//T
+3aIVagaOPiyByQUNiM9xwaA+8zt6KBzSC+O7fqcfmgMBAhVhof0xiDy/Oqu
uOxRCD9449QZjWHo+XVgKLykHx60lTpf1O8GKbqopc6MNqCXr34g7l4HU0RD
9wNsSBcvvtfdm/kVxOd93vHszACWsjYdWdpYiK6tVWyo+AjyEuyfaFw9gJAq
/0O+zAEIbIatj/UQH1j/Or6Va4D4xPN0mdBVIBj9d8LGbx8QiEcebAidB8KK
fqL00E0g2Mms+Yk8AyIljpyyzQmIFbXnLVd9gTfVO8p6dySwrAVYa5ekA7tw
cU4OYxGEtJcahEXWQchT7Vc3Nrvg+9OijfYDY7AgFhrMHjMNhF/VSp9H58FE
1pTpVuAS1PNtmudzU+Bq0ZOxuJ8UeNjcY4XzCXsmjLzjRvxxf1uMnE8BFSTv
fR7+D+Hayn9fgnoLqVDodtAd54F/nOOnMuGKcGhvtIqdJvLjI4KpZzeQb5W4
6/rTgQKcnmrLGySk2yyv9jXnLAHfuHTvD9lFuG7NM7OpMg+c91KauYdmgKdm
7Pw1min4oWaxaDOFnldBtdXBcRDc61jP0wZ1g25V1OFukzYwOHHR7e6xOuB6
+/N37dVyMCth5FU5VADubJIFIyZZ4Kfp5cBXmwBjGrfptW6FQ/S2LdnQcwhn
fpOm3mS7AVFN+OLmW8QjYVqJuU9fAUGFRjc7+jXIu7GSwg4jX/hy6dfxRV8g
7DUTWtoMAXlL7prST/Gg9/B2VDo70r/87AoB14thn8Idr6dHakGYRv7zTegA
yo0QD+GDgzDtOP579uUEbNWWXxhanwH61a6BfKSzig9fc/mXugQ0fmTT9V0U
eCpte5mznwLhHF+d19WpQFwqalH3Q7o0blyb/ysV8g++3r7WiOa/C/VgIdJ7
6TXRampjaByipqoHEQ6dLn1mG49waO28NYPBPK5HvD/3KZr/k3sNUvA946S9
32heo3blzf4YvD7FOfWuBfNF+5fKK//P49s0Uozvl/2daRDH9c+Z/UbF8L21
28cu1OJzpI5PnD3OYFw7+VHrD8IRDsOYP6uYt3jcDeMQf5xyKKvei/hjf3Zd
lg/CkbWNG47Llch/1FQJqCcifXrykZCJBcKnYU+TbuRrH1845dx5nQL6S/x2
F7eWoKNG0WchbgEy22tj7rTPgJJNuO2K9zj0TNnXpOX2wtJoithr5yYQ/C5B
uVZYBoI3mh49HcsCIxoZ0mdiDPD61zr7r/gD8eH0nsebb4FYsve73WvEH/TL
tSUpiD8Yt4iyrMh/rpvlpSt+APmVs9SK4TiYG6RT7RbIhQ8M/r3bl8qh6e7I
f6f6WkHlJi/P2+/9wOrtqqL/dQL86fRzqopnIb23TqUB+Y9fe3v9WpD/KNPu
/KeO/If+8n9GJOQ/vvAytB9D/CHIt3MkCPHHkfaQmkbEH4YmypsfEH9ocQed
4UH88YWSvyKCxs2269CqNBq3UqXNXbiOrMkIS/nlBVz/OOXPJmqJUFOB1xHL
7Y4t4/3zsaCE99gvCiclJOH1q0gFaxvMHxnpCo2YJ1R2e03hPMtnJx9M4Dow
o7RmuzGPbELmFPYhLn2c+7EPkf0SfJoGtbdd/13H65b7v03oYH/qvUSsvYvX
LzcPyeF7RR5srMm4HglB5cAxNpzX87/8C/h+Og3TEF09ev7fxr5PalAcVjKP
UH0G0PNLMS0NtCHd0/xOIbUcxV+Eh1FLCuI55ZP811xQHLLtv0ZUpsIbBuk/
o2Tkv4F8qdiIAl/WFuukvcigVX0xPUVzCSZ/fOfYF7AAB2+E9JCl5uD8bYvA
MNlpmJF8XNROGodL+zwfsPMMgSNr1sWPu7vB+1kvW85AM3gbeoh8EauCtf1L
JCOlQiCujA6/L8qCsRvDfrVOCAee0Qgu9kZANPepl20HPgGhVUT3eHoYZF2J
lJoZQzjdNUBfeyYdxIPnIvQvfAHxHR9YVddKgdDLFjJkUQ3uDqKB+5caIcfy
KfUdYzsEXD3T+9K5EwxMOoxS6LqhymB/5raH3dBycsR7OawL1jyGNu1rO8Cu
226y/kQbFC8GLIdqNoBmbueCt2wVuMd8s1B+WwLyM2/UP7vlgRGL1eQfyzQg
6aU8314SA6Svdxx9LwWBfLINnxqXFxC49FNvtCGdO/pJSy/BEgjDNKdti42B
QE+ecVBTB0JWqvkXdjEgsIjQaUWjluTiruF0BfkNnn+V4neA6Hi5dOiUBRB4
eupnXxOB9+va6hMuP5BPOpfxbiYS/OJpR1/rZoD7Ptl+Edsi2H7igUTgbB24
y9KxdAh2g/Cyf+ai0BiwR3C80spAuni7za61qXkw8B34aPxhCVhHH/pvHKZA
8L+ph7k/KCDPzpBdaYr4g27AUSYKxdO5B0GVRch3BFQYTyCdsRY6c8cQtdzd
BmcPFyMcsoq/8BjpTbf6FiWrdwiv0j6RBbWQ7vq26+n0NirYy3J+m3tPgb+i
TTP7FshAumvKeIFABt75b/MhZYvAnOQ2unRgAaRuXRBI/DsLdf8RjitaTENa
3tLilMcELMRqSFpMjMCQlaFHZ34fQur3C/xbHcCbc/e5KGsT9I1e2KTbqAS9
DIuXBKciGPs4tdavkwNGndtpx8uTgHdhius8YyTI76RIXMkMAOIPtWvlj92A
YCAdI+6GxsUyvlwEn9dRFFglhiB+38FkRdZ0AfmoknaqFvIvh62D7pgh3ZKT
zj+nmwTSLBP3HRdywWU64slaPwn8TBMl2lsbgTfW2Iilqxt6TMcz7iaPAllI
bFSqbQomNfnYLi/MQXTMicvRlYvgO0KvG+9OBr6Kfbd++lGA/vbLhDKEQ1OP
RBvm7akw2z5CZ4D8Xd1nhxKjatSPxyVN1hE+f8laz+NFeF1IkUj7gPBbd3Jg
9zjCc9DzWJ3G6w369fU476J2+8vEedSqFdzewnnzZNxMGfD9scjnDyNxnhI+
mX56fB4nOWBlCedNrF4rHcQ4kmTu+xXnzRBiuJyH6xg5/LUzx/cVZZOMY36j
9z+9XatzBX2e42E7qQich/zIevUO9DzuG6IxL9DzZWnzJVYh/mBO0lNdT0B6
vLr8Zw3yVZySlt8yd1HhcrJeWpYWBdS1Bq7f+7sE53V1ObUjFmBEysXiWe0M
HGVtKashjgPHrjq27RG9cIJHY4N8rwnsevYL6wSWQVs9xeNjYxa0pdHY1j+J
geinUd6hw4g/7m1j4J1+i/SZ880cVTsg3DCpYTNA/p44W8HX4AK8otIeVwkf
QNygq38lNA6M1B+n5s/lwHazInvV3HJQO3oh+b5DK3g2PrGh5PZD8vK6WG7Q
BHj7sH8dj5uFgxvEt9EnFuGHphXrnWtkkND2Ps3oRAHZfs+Z/mNUaBJ5nuHm
gPprRbI7Ix3p+vY7ZQqIP5J3dPkrIP6YrTj4nYz6if5u0MZuhL+Ft4UO8SM8
Tlh1P4bPX9U6DGvILuA6W1LW+PxukFj6CUu8XzE7lIjvfxRr/RbB53cvZ75a
xOevRj54XMT8wZVtxYH3PdTuEJowb7zjpA/GdV/0nsdS8GsCvfpH/Ps1d7tg
7EOU9VT5sA+p9FMC7EPkd/XJ4XO9LUIr23AeA1HmMxXieP2yVlkqDj1H9Pi3
xib0fE4NGTLuaPwDz0X6hqPxl5vYwZuDxl9y9MW1i/j8tpluvi3SN7bC7Vx7
WqiQ43xUZU8p4pGUV9JWKA58zlkwRjuh+Ht2vKFAEeFEisVEEuKR7ljLD3se
UYCVP9xJIZ4M/MxOZ2ffLYHLptxV5eUF2H3hW+fnmjmgaf/7emxtGgpGL831
fJgAborfM7a0YbAveh7gea4HQnisjnFdbAVCoot/blUVaLpnnDF6VAhja3KP
jt/PQnirMMscEw9EmfL1PiOkJ3lWL8UtB8NYYH3RVd1QIPx4+TXLNQbkB/Me
2LCmwBxdG/3FqWzQNLZT7P1UAFNxx1NSGUiwbz2pKTKzEsQJ8vWnsmvAqKnK
qsW/Dp42HiOK7qyH8/6GNP60dWAhsC7bWlIN8T0zgUYhFdCmuKpG5CwFO1qv
iQG+fLDzTmXh+ZMF4oHOX15OJoG4peJfZZloiL61bY+uyUcgWg5qhz1GvNGe
wfeQ5Q0QWzLjp22sEY/skPkt+hAIfGHt/NPIV1TNd29tKgAh2mi+UUwcCHWW
dy33agBB80X2TXM9IOyMfv5P8QEQNOyyqIvWSBd3iF2MdAbile8zCTcCQP5p
9YudR2JQv6hRA39lAoHq8vCKcwm4iKy/CzRrAA6X0/R83D1wMcZBPzJhDF7k
uI/d2D0Do0uS+Xd5FuD5hyORj3KXkC9lfs91kgKR7ppi7chnnmd/OmRkhuLs
3knljhgqsCv5ag6jeFA2232RhPTwMcdtCjYoTnRbE21e1FNhw1/Gl6ME4QX7
q+uCyI9sJxxL/+mG/k7W57qMHhXMlv9wNLAinVNw9oxIJgU6de57Kh6lgMyj
+w8u3CVD3OkY0TLtJbAJlI7lpSxAuJ3R/HeeefAm6YR9GZ4BxT1WRT+FpuCp
oa7YBOc4THT++DFeNQie4Po37WU31I3fL+uPbYWlB0OvNKEGxAPsrmQRSqHg
t7D3kmMuRDfukWt1TwZipug5ZqZIiH7mEMe4H/mRU88Y9/55B4SjIxUtAq+B
MHlzt1wQwp808X7uU6+BFLS6ee+0K5BmTs6UfgsAFgtn9+Oq0bDMofPxrkc6
CPKcLbg9UgDpv3wTHa9WA3N+Ja/N63ZY+Pc01LtpACovdrBFRE7AzAMH+XT1
WYAo5xbFsgVYuX2L98vKEpx68FDFUY4CVo4he0+ifveeGPzbdY8KlIX+QpkI
KpxojOE9jPr9uR3fi0mk72T+LV+qG6SCFPfwJq6LeepU9wLLDM7LxtJphua3
zLXHw31ovp+MP3Id18ftbfiZpIjwIOdlVh7OX7HwRHwfvudx1nawEPuOlZyz
2s34nOi1EuZ01BoNvJDF/GEpelsP+w+Z+0ekJVGbnGTUvI7r8KYyjP9Gn/ci
0XE3vgd31nNwOyvCxfwPaVqeiD+4kmWjphF/CNXo0J9B/sN9qV5OHPmPpPPP
AmyQ/2j/keYrhPxHAZ+AvODmEoRXG3dcjV0AdrYOEa3WGUiRPmDwz3Mc4sni
IZzZvWBa9aot+k0T0LcdX+MvKoOsCg//m5NZIK/3On0CzXeinHuf9jrij2z1
/Xv+Iv8hI9EqdRb5jyGTx42rdiBPsKax10H8Ybu8b8k9ENoMb3r4HY+D5Pbi
rff2OaBz+IyPrmY5VPnqxR4baoEqNc0IOqV+0Pq1M3Hs7gTkN7GoltjOgtjg
lszQnkW4qnrorNcFMozKtidm2FAgWzL2bD43FRgUb9LlvkTf71bXVfY0KgR4
pG0aIH1V65H9s7gb/d57Jjwc9RPNrOzeQdRvfE3DAzsQfygaamisoX5l4DsT
Lfr/ezwpmt9RKxAu+xv7wOwzWrexb4xXXziGz0/JzIpU4vsf/IdlSHj//Gxh
piDmh6BW4n+4TpishPFPXH+SIem0Fm4N6Xc4YV/CezNsEJ/T4vj0lhXfL1y+
9GwW74foXv42gPOmBQbQhuWhdnMgURSvX15jTs3F5ydkB0WIRuh5KoebVf5D
cZVP3N20Ez2vnFn2v8VpFDdZTcXVKA7lh2N3M43g+6Z6NquILwPYnX/ifREr
2Ph8DulLXzOecaZ49Lwc6qokxCPyR5qKHiA/sh62bd+DNQoMmf6bNyRS4B3N
a8pgKxm8M7z2zbcsgTo/+VzY3UVQDMn1z9afhxP91jVhyTPAL/VAMfnSJLwl
8+TlFoyAtgnLNa2aHmja4HhPa9gK4nlLMYcvVQG9SM3Wnh8F0LZwJZpv12fE
DzTnUmxjgVj8W2GHwCcwYv2WWyz1EYzYInSr9gcjPpDfI5IXAVk9gvauEvEg
HztMfC6UBixhMiFGrtnQ967zkMCTLyAvkLhcllwAZlIU7cO5hbBWI/JuQaII
CPEvf4dzFoLgn4rrIqn5ELLFf4WkkQfRj8PqrvijuP0bOz3SnAJZtjVv01SR
jtn/k2I/GQbRgZNNn8ICgbj39uaxf55AcrgjlovztAS/7DYzweuxGinOzMg/
+Jk6P+kxBcKDyJIzbbeBcJ5VPbZZCwi8OZUzXarIb0hOBdih3/85sTjQ9wgI
tN/ECeNWQFiXe+lj6gjyW+OeEtMeQJSEMue2IGh7z8bm5hwP7Nu4rjJE5kBT
nfKxJw0kKBi5wwx6zcDsr9Fn/L0XEo4pPjXwGoe5yXb/l4UzcLL2kQ3FcwGM
C9gSyeQl+MK190yXCgXMW2StXjIgHFBNGyhBurFzVcqGHuGAE9mbWbKCCiyW
e75lt1KB1vrWQQWEFzRf4u6HdCC98yxlmy/iFfHpfT4dCO9YQsg7DqF5dDPq
55MDvgh/hP6w3EZ+ZknjjeguIeRn6rxXfbopsGUnsY/FmAJc+rp0BBIZHO82
vnGeXAIPl+kaiW+L8FiE60uTyALU5n0kKR+fg/C5voSzYdNwQi5rluA/ASMF
j85SDEbggOPT4Ju2vfCLuUxblLMduk7nMWiF1II4UWXX0c1SIAmqs1u454IR
fUvol4YkGHv9hU1dPBx4dxbucfsP+QvK6TwOP2cgiMI2IXN7IGYQHmvoIPzJ
JHQFiRBB/uVFx0ZfTyDYp5xzMQsG8ZE/1qKr8ZAc8fyM17ccqKqqyH3tRIIu
DcH3KfxNUPGxZORISA90m9YJebuOwY/Kg6ed46ch6D83NufEeXBLm2VIUl+C
+1zN/bKTZNhu+CJss44CvekpNlZKqP+j6pnWfHHdH50N1a8I/9UDyDi/Z12u
rYB6PxXmmRPyq8eowFRMCjqL5vFaXXnBDF7HEnMWwXly146OPcHr2LQXY58I
IhxwF902g++VzzlH6mE82nSOfIF9SL1rxSZeB599wdSfilr/TLFWzB8fu9vq
8bnOXGkrehmcJ2Xq3m5a9L5xo92vMe59kat5VYRwkFPbxvsswo1mOo7gBswf
/138qltFBb90VisC8qPi28UtUy2pQHZ9kXd+DxWc3/luM9NDeBHd/3uCjgzs
90aU7uYuQJh078DW/AwcyxBb+Zk+DgXbvCXIK72wJDWdazfVBLtHH08c5yKB
5rvR9hCRbFge1rtm0oP8x0PSdLR6APL1l4O+KaLxa1v9GHcFzbcPC7+LX9kB
ia6ipjvXGUgqbPTR44j/hwMXLd/GAn3NIWbCaDbE7/PfcaeKBPKCTxZs1prh
bQO3l3FGHxyJYGeYZpoAmexLhVtSsxA0ZHvRaHoBtN0D9kbxkWEW4XzTQwrk
R2SGcx1EuNjib/rOhgoD7yzcqpB++szQ3MiIfOPcyFThGuqX+qID/IKon141
BD/GvjHL1UpsAPu41yvUIYTHX/1itHD+xJNEER28frT62HoTn3+YdXD5iXGd
cVPqMd6vWjVYPY7P486esiPj87s72gp/4vWrSZ1nbZg/FDp2buG6xRtGZhdO
4fui29pzsB/Rfu60hffVR16ESeD7IYoXPybhc1nBcxdq8bmsQQLp//UKQ2iC
HkVgHxru7aCGz3cLjit04fshYf/p4fxc3zljazjncV5IVbpPKA5+N2WOGKL4
EybuUeRAPJLgP0+jPIx8UsnQUXHEI1eZZbIKES5I2qgUaiEeSdmt6hmN/MiC
4thXWRf0fb2YZDiuIz4583momhGfH5w4fTiaAszW58XfbKPAnnywsT1EhkLj
OZ43FYuglnrfrr19HgQHw1O5uWZBWebMG5L/JEgNyFuqtozAFO9ER8TVHiDI
tT8wTWyG7Zv+N5sfVQA71wqrUtcXiO60HYy3SAH56X5jT79I4F1uzRoL/wDE
Bxt927X9gXT7huP3twHA+5+ooMhEEJCmsoTabSPAr4Ak+TE2FpZZk94KvU8E
wuH8waoRxAPvW7T306SDkVM/o304aruZ2Avi0sDI1oQSez0F2oorD1dwJgLp
qHhSuQPiLfn+i+odERAtQWDdaRIM0a55J9Q3/UH+iQDPuUdeIP/zEf/5Xhcg
5uv2hHY7AVHiisjPdyieR373beN4DoRI/2aGU+ZAmJvu2PGfGRAiuCH0K+IL
00NfToqbAPHi+dn3ni/Qz0d+POnCdeMZXvClEIFUcJI0sOQG0R9cl/VTkG4O
vPvza38k+J3vsr3/MhXYFfYLJB/Ph+iPU42/RavA/b3/n7gd7UD/PMe/LH8A
lq4YXuLtnYCE7a3HhTNmodC65Egy9yKc7HkuYiNHBjWLNmUVawrYVPhLXUd6
qltZJ07VHsXt2ClKIeIB8eYmRXwuU+gH786jnciHZ88ZhCC/an8q9xsZtf62
F1XOIZ3FMdIfF9OM9McKX1JYORXo2n7X/MlE/oVTbnw4CMVZglJa4HOkyw5F
S2ldosKUl1ZC1z9cj27vmzZcX6Oi9v1+TgqI3eZaxvWU33X1tT5/uAS/P3OH
JzAuAkNYgruA+DwwXug6WVs8Aw0OSTW0ySh+zL3EuFjHwPU3h+zDiD7gyH2U
txDaDu5NwleNY2ohy91PKY+pFLJ8WqSs1XPAaCSy8ohnAvA2XUgLzQ4Bwq+q
dOld3kAklPu+ySICkaxCnFFG4xbf8F3wmD0Qbly6m9GJcEjo/dlrD1GcTTBx
WmZFAfGhzlTofDq0eeqvXDhQCETfiC23xRr41cR+6szhTigd/Ri34+Iw8P1g
fL2Xdgr8q2n3nXKZAzGfEhv7yEWQyUzY+foNGUxPsd/Q+UCBKed43hsnEB4H
BuqNI53GONq3eOAz8nWuTb54P1axi565GM3LVdlZguooFYpVb4vdmkL9HVGz
C69Pe7z8wSGD5nfgPbtKfO+Prt6ihhHhQEyo9wzO1+t9eW8wrqtuNrVHtw7v
o7eYbsN5SxYWmhUwfywdGLHDutcnLZQZn7+KzH06fRG1Wb1a91nm8bng+mxO
9DkpK6+8xxAO1ufvN36BcFE5Kv7hWTT+DVUGRQdRnNTytW3eRTh6qlVZ/ow1
0scSRcbb9iE82bIWfYj0gpqukawPOxlqgy4MhbctwPlOmeSCg7MgN5vRZjY7
Dub1m6KDpn0wpMp3WNavGcZoJ+9PuZPAji54Z2ZyNhD9ktyuGMaC0dpSFfdw
ABD9287FNiL+cNLfSH2Lxu3qTPDCqi2QGLoV88lvQd7Q5PKZPYg/gJHzSG4M
iOss8khyZAOXpVZMOysJzB5tJtV2N4Gw2Uqc/XQvWKnNVpnHjUPxs1enA8dm
QOnitCF7+gII7T94sn8bGXYnhTT+1KHA3+ieB427cb2mmzuGkd7yi/jmiPHR
QqXtgQLyYbmj5gEruP4gmSnYB+GqjSUYnkX91vns0dGYGZzfXuDFN8QfWWGV
zHSon3OWVVX78D2eklPHDPB6VWPCPXxOSqY++Qf2CZG37Vlw/kQLrVM1+H5H
PNchR8wfTOdHlzF/GFNuFWPekDP3KZHA61TtG5fw63qXgaP49zykPUX4vNYz
+13D+P9PkHfHYz5ajYs4hdfHQnOzlCrxvn1CSxE+//1ix/fwk1h/0CTtw3Ux
v0fZ5y+hOBAV4+XoQ88tLFx+5SqKB/WLp/xpEY8IvEpiLx1HfPMk6N929H3N
rO70n0bxWnaMifcO0j+DStogiPTl3yVXUngKiteQw0+bvFD8WVQrKxih/qlM
gcO8VHCw3bfTikQBXi2Bgz/EKKCcTVdpdZ0MwotFdVzbliAn/7T+4PYFkNKx
vPz46CwMKjt/3XNlEno0M5eMbYbha4KR7xnzLpC/Kco2Ml8PbUWuXNzfSmHu
yZylsGM2sBR6nPEqiwNSW7FAuWwwkHpSd5zY+x6IbIULlFUPILV8+at/0gui
BUImg475gXzREwWlskCQVwm3cYhHf6977NHk4TAYe8fAdysoAuEBDX9zTiQY
PY3OazeOhLHvNe/kesIhmuI9GPBfKBiJzEN1KPq/rL79f75+ACPv/2ze7QgA
+WDPykx19LlFT7O6LnoBMdDobF+nG74vXjE45QLye3/LHbr1FkjiWX5PeYjI
d7R9b3roAIQKUetr8pgfzm9cXHsBxNrLVtKTNkD6u9Pgc48rEKrn+C/OuQPh
cUXxnyUfkNeMWBwfDgRe04OOCh3hoFn616v8YSKI0/eIayvkgNIEU62JWym0
rfXu37Sqh528po3Xn3eBRLGVaov9CHDHMMnX2U/BoEqQjkjHHKQSLvFdaF6E
HVvVNRoRZDAIEMx6m0CB0jHv2idnkV5gCKXld0P+4nRpoH8O4onIpTqGBhSX
1UmM6igefjtohq4NUuF8IQvpMYqT6eZ83nL02jySb+FWL5oPIWKvWdrQ66Gc
iesIT161iQod/4rXRS7nM8RQwejNVZsBZyrcuCTv4amPdI/VDovcY1QoyN43
N4l8Caej+HEvMwpkhvjN3Wsmw2PLMWcj6hJYjpU9rM5aBDvexlz9xXmkD6/q
+drOAsmoZ7hffgoaTKwKKh6MgS+7sm5VTB+84G264sjVDkvl7rSJJ2ogOfbr
p5kTRcASS1dwbDETWDp4Ddv4YyHauTq2QPwDyLdxfvkb7orGhYVGhweN0+6W
I1RGzP9/u65kOYG82CGB2e+eYDSwenO8KASWmao3ZX4kgtkfcpQ61xcIr2gP
v7BRAa5OgZTX2m0Q0JW0fcfPfpA9l3anxH4CyqXv5NeYzIL/XWUn7sUFyFmd
viDARQbFAL1DYXcoUJ+2O+IM0unrSemEGxbIR7zTuJOJ8Kh4L32WPsKjQUVN
OIb0rOFiQ1kz6ndLORkBe1zPrm79Jq7f0CHMwb+A60m8rpMURvO92GxYGudz
5Vw1ormHcKCK/dDfOHwu1HXAEt8Lkd+/9givZ70zTdXF/JFcKieF75WxrKdz
4XNAf1Nnvqn9fx8lNusovj/oG3xGBuEFefuzb2yIt4gngz3w/UYeL8p8C+KP
vhNK3Pw16P+7RYuVUqnwo0qXiWSLdOW+L7vTOdBz7PQl/XxGAW/3aI8WMYTD
jIG73/xZAJO/BAcavVlw9ScJPJOZgM/7m6S/0PeDnbIWe5lHCzy98ir2q0A5
SC++6EgyzAH5Mp27FgJxwHv4Y7ttJvL96wzvEz+4AEE9jU3tFxqvghdmqv/Z
Ih/CP8nD+BZ4PVM1utkR73vkDD0pi4a6aD+BNxJZYMe9dErobSlYCIZPB79q
hLXSf62FP3pAIzjYg8wzDpP+931zn8/A7g9cXf/uLcCvoQox694lYJfVls48
TwHnfjHBN1sU0Dsn9DLIDOH46yTHTyi+3SwerGyRqJBaECqTgPw5r2D24YYh
5N8MdtyrQDo9Toe25xYaL92Xj0x80Hhxziz4LKL+fSHnwFiL962tnFVxnsPO
uyofcV7MBcGL+TgP4sWzrfZ43em0urISzl8yzbRehflA7vHTTswPzoycEpg3
ouTPDJ1G7d5rCxdxq/SK6T72JaaBTON4Xz3gSco4vrceRVdMj/PAly3JXdxC
7+9x1fQV3lcfCbiiiutO5QekGuF9mFrRrfq9eB00YpWM8/k//c7HVYGet9v9
n0sSen4ziaXr+Jxv6uyq5wCKCx6dn/tyEI/w81pKyuA4DaQOzCLcKJ74sr6C
9KXblMktKaQvH1/8KbCG9FFWwslG9w9UYPg5oB3yDMXZe8d/TKcRj2zdbdvd
TwE6ooVUpioFVi+nvOV7TAaZo6S84zRLAAdNJ580zIPPVE30AnEG1L/zMedy
T8Ca3fjC9hsDINEpe+v8mXZYfrL3wtanKhA/u5Pip4h0dsx/v8zfpsAYj4nZ
9U3EA09uMgmcQjxROZL0M/gdEGVmiFFcCLc57Mfrut4CYW1GnjrzDgjbakvu
HPIEEqsllezmC0Sdllytq9g/ZDu6TiM+yCs1F2BGOOLlO1negHyNfOHRyxIf
ET9pq+fpf4RoxXMap258BPlX5jS6Rz7C2PMKmieFHyD6yP1tMewfgFRczHZO
GuF8621ji8MBYKR+N9W92w+IzEcVDy2izzNc2wXi3kDw6Hvvku8BBMtSJ7dq
N5BvfPFnIA3h1gMFgs2lIOD97KVxIxzxFU2pneTJMCA2xvyRPBQDWUqH30g/
SQJ2SlPCIalsWAv5JLT4qRDS949t2O2rBl0vowPl4W0wwV8tv8zZD5xR5cb1
/uNQn/7d0/n2DNC8dNiTzbIAeoYV0aOuSxC63Xu2nYYCB2oyw3YNUCDrdJum
rzYV7oaqLp37iMb73rOr+3B+e3YONcMWKmyv9Lmp1k+FHi2l2QJ8blM3wTpr
DPnWdtcNGdQaVRXH1aF4Eaim7H2I/m4aynP6OrDulDwQWo/wKb9jrB/5WG8f
Vvl7yNc4rIltMw9EcVstFX3HigpSrAnPpBWQXj0q92FgG8LDsrPtMfEU+OzA
e/AeBwWOGOR6eaqRQXf+4g1G9iWIThUEF/UFCNLnehH4bRbEPt1UTkQ8cm6u
tHudaQxWDktM8Oj1wr42DZ5G4Vb40HO178LdSsjade3VeOtXpDNk9qz0oDhy
dHPztw4H+VnRwSN/fIGg6MQzHf8GiGML2RGbCI88dxwds30FpLoam8iedxBt
OTvE/BvpET1eERES8qUirVEHXbJh2enOzyu7SFBsbLoqfbEJIn1Wdm6d6IWh
gAcvSw6OQ6jTPo8MjRlw5/H3yzi3AKyndxjf+7oE9aXDFQ+PU2Cr+uvK4HcK
fPG/+ucb0mMxB0FFJQLpu7z7dJVItwneLn7t345wWmtq7QbCozce279HIjwS
LLY8guvH0f79VhSG5jPbo52f1tH8fi5uC21ovh9wzXPE+bG4A7syPqH2DRth
DO/LVpuXymEe6TBqZUpDbeEg/wbGi+KmU4MMqL0r03kT+xjDcvvwc+j9Khf3
2uD8JZtZlf+uI5xwCF8VlEU+iPa6V4IPwofPHzNV7ZBP+nXcYUd2OhW23KzU
JB2owFdlxcKI9IF03zrt19cUCK73/EarTgblSq5FhpPIB5v4Dn9OmYXVB/q2
TxImwKin0OLzaD8s6ex9R9vTCqZphXTc/8pBM2nutrduLix7zXDRSsWDvEd3
eE0Tmnd8Nmm6qWh+3x47vfr5JRBOL168v/oC5K/E7v/H+gbGbpH9HtL5wZir
eryjYRTIh8hruhh+BvduxpMracVgrZbwc/FHPZhOOB7WHe6Gs/zffRNdxiAG
tJjplqfh5sflzaMMC6B/5olucswS1O2V3nrNTYG+sfTO3xQKnLovnOhtiHz2
I1HF8HDkOxqo9qfReInKcHruQuOVW7R/5yDSV8tK+jvOoPHqFI57R4vXr1aj
VfH56xuP5AIa8P2ahnbzHNTfvFPCJgoYt68UEaNR2xdh+hnnVd4Uen8P4zzP
h1ArfJ5q7eDRBnx/0Jj4yx7zxyPavQ8wf/B8D407g9rCgP3luM1i9pzEPx/R
n+jG61kv2kro8HpWnZy5I95XN1Fqzcf76vx5dK9xPTH28IoYvD/mpNGdivWG
FufVG3fwvvpW4Q98rlvR9W7gY+yTAqzaY9Bzb/z7eQHvr7u5Xdm/hb6XsG3h
Bj4f+MaATnIK8chTIuv5aoQLc8P2rfR9VOhtOSZAQPpyB3OufWQVFTK0XlLP
5CF/825Tbi0M6dZRISd+pDu+jj+9bXcB4UriPdX/xiggfEXfOPkKBRzYdx34
roD8a5929vngRXj85qZZ4dQchDhcOTe9gHTkfNjtmcpRMIvjXhx43g0uZSlX
b7I3AKFBfkviZQmMDbPtLh7KhGWVpMLguWjg3QSxFycCgHBUgtxOQHHk8SHq
8qoDECMzWI8PoHgyLfO98MEB5DcU78vZIFxQPJ1wp+0dkMp2/FuiQT7lW0AM
3RM/IB1Iv6/8AemZafMCymwQkPjVKmwVQ4FwrkaiyyECxJe14v4IRoN4gobL
48sxoPlbqPH8zxggWvsKMp2MBfkhjW1hZPTaQ1w4Af3e7+WRTn6laCCoFS9p
S0UCQfXm4O2yMIhOa+t4afkJjLT9dFX9g4Hwd/bq1/tB0LZF2VavmgBGlIca
T6USwc/sev6d4WSw4JiZWD70GcQFmVt3p+dCHU8VQ9rzIuAtiC2Q31MFRgtM
Gk1zzRB9OIHmIF0PUNKEDiusjsC49NiF+NNTcHDs74Uf6nPgvZJjwKG+CBte
sxSyLBkOyBYlNZhQ4IQch/83JuS/awS/RSP+lzk8uP46jgqkU47XKpFOGPS3
/F2GeMBBS0frGMKtj4WjHxhRXGQ893t7HOlfh0cLHriuQae2hPJBND/WRyOD
HRCukI8MmtuheVMkbXKiHunTi/UV03+R/tBf3udiiPT0aYuIxnkUNyrFGWw7
kW6TPjy7KfeOCm1CW2qpd5A/j/6lS0a441HR/+xTMwWobFIDXsrIlyS8W+Fw
IMNehV8ixTJL8GtaoatXBel5aPU9ZT4LUT9oy929J8GA+MW/YWYY6JeXxT0q
umB7XO6nu6YNwHtfc2xWrwzoiVxk0bJsiFYxVBwxjwPihq+QRz/SDfasgxJZ
yAe+JSaIqiAfoshp/W/kJZC6Na4nhOC80WS1sXQ/4NWka1ZziwIjr3VT45YM
0BPbp7c9pwjcb0YUCffVQWwnWb55qgsu3aZX2lE+Ch9rSnxoNadhN4WTOeP9
PLyXXXeRvb4EhZdriarLZAiRy+zZh/zXqyrdPBstKmjq1chxIh6PCnU+oYZ4
3Eq+mrSvFc1ngpng4gDCbbXPiY1oHIz23MwbnkZ4tHBbVBPvo58b+IzPzURq
O6rk4f3YXyejAM3/h436nbg+lHiFew6uS2RKmX2H7xcUanOa4v3zNeZH+fje
gcHB53xsWIeGtbzCOPFLizVXB73fw7j8eB9cfzD08kIUwgdTf0JiMRpnxZW3
LebIdyZtqQA90gmGQldjXTOpYPM2oNDqDRUO2kfvHDqBxtP8/SFxP6RX2Ocu
qv9HhhW1DuWmR4vAe+1y50/GOWC/P/qLR2ASKOJCDJcWBqDCnduFraQNNMn3
rdWZK0Gv7RR39Ic8WJYgPPsSiObJuVeXf8kFAWElDTTYke+33hcdWWwPRKpM
fVPwCyD5sPi8YCMinfAs6H29D0R7dFu1cURAGz05RV8yHQgbVUYGOYVg/cnm
nrdKHRS3TV9gSumCJmcn7XdJo7D/R9ZEyY1p4Ge8bl8TMQ8rKW1yuUZLcF9G
PH/sD9LBjNfmZ5Du+uV/+sYnHYTznFZXPgZRIfoXO083Gq86Rn5XXjReQtS6
phI0Xj/O0dN6ofEyu3XXMwKN17ThUu8hNF5+5hbkONS/z3ayGYai/p7jBwNc
38Wy4uZhfO7h7jprN8bz8PNr1Tj/zP3EDQXsG95dHfbF++K8Zq4L+LyVi0j1
HcwTHhnnDkvi9aud+m24jXJIK8A8cr9YtBqvZ108rRGM//5jTs0rzD+nnK7p
YT8zuOLsg/PDb+oZNuL1rPZrmd14ffMV52HJQNTSmjK2Kf3/OYJMx9Bzvvir
1H8NtfJHE7Tf4TyQrk6U/9D3edj5hPwD8Yi9ceDEEq5HpSzDLYhwwcpDKs8A
6c5jO9VHuJC+LGCyTCxE/Mo/VGK2H+kOXX1fTrl8Klhoh5W0RlJBslFZuQDx
SN9K0+9VKfQ9pIvDHeoQf9AaC6vSU2BspvvMXMESyKWJ0q+/XgDJtS6mnT9n
4DZf5/xdZqRD/u4CjmP98NP6+GWOQ61A3POIdyKqHKJdaURjKDlAEv6eqVgb
B/KG0pJ3g5BvKOpd2KuD5n2KcJHAwisgtF+paj1oC4TKPdcsil8C8VJv46kl
IhBqmCNzb7kBIWrXtglGxBtVrPHb3yNfcYMliV0gHEiZFV7CLUjv8w0oSVcl
gLwKm0xOegq0Hfj345tEBmiezUxz3pYF9G92nRteyYKso+uKbbezgbAQNHz4
fDZYGBpuw/ldxb0lSn/ZZQJvrUK7gnQG8JZ4lV/tSwW/58eetEQmw3LkkR36
jYlAvC97f/1TAtDTvpWMYc+DkI8tc/FFeZBlc9E7v/Qr9JVFV8jnFoLBukfg
g1ISjP3yl31xpgY+PDapyPZpAYf7Qg7Nct0grMCR8Wl1CMavPT3T3jwBK/HT
ppenZqD53F4DEcEFWGrKfeZsvgSV5Kwf2aNk4Hj4t6mumAIMfr8l5BHPq6kT
LlNc8T7FozLmbDTOTJW6JxAeGBzrtv+D9GW2z0ZRPRp/z8ItIj3ii/OGA+eY
0TxoLxkVDkatfc6o2XbU/mDOeojrHNgE8qjvRPPlajYH3WukP2QCZPfFIf2x
ve8E017ER8e20z07jt4/VbFoag75kobgG8n1yJd0rH/gkEO+RM63+MCu/6gw
NkukMkgjPmPaHb5rAvHdLbFxQz0KVP9n9OKLHRmGbvYFvmNaAvM3poSHLfMQ
NlPXJWc7A6EjFjyVDBMgzXeTr/LkAAREBcuT+NvhjLjqylYy4t03jvto7fKB
xadO5lV0Cq53anj5ShgQ5CUXr//yBqJkm6pbFoqXn2lTgUcQLtFtWLDEotda
vR1cTd4QbcJScuMC8ofUp1ws6ylA72qXRGNWADrmTZo9kjXgeT/nWdruTjgg
Rc+9lD4MOZYx4jSPp6BUmu2V3fc54LZ7PKCxugg3PiTxpxST4bmqy1rANwrI
ZqxzTVyiAh3tK0sNH6RDDZ2FmL9S4fb4yN+CJjTvWENiA9H841Xy/0qL+vfY
49y1B6jfdScOB9Cj+as2RT2AdaFTmOHXT2h+z7/KCxbDerb8lTte1zZoefwL
3xe8zqwsj/MsGrt7XMP7Ip7Rh6/h/Il72TXqcF54hs+B7Q7o/0MkM+89R+/n
dvNgDQnn352IL1vFda60XYeu4fofgpmxT3F+1ggx6YYGKijRBQt8yUE8kz9y
QMsN8eDOg0d7zlKhRffzqQ7kJ4fK72rHfCRDdRGrI9PnRVCe1xEhvpyDb4GB
B0JLJqGCmuNKJzgEjNy2YpEl7WDBpZEubVwFxGCOW6FHv4LRfdV6YdUkIDAf
jhdmDQHC4ziJ8CV3IPhdNV06hXTj1qxM4sMXQGBlo30h6giEM5WF+18gnTin
9iO+MhR4W6pdz6wh3/m+hEUuoQDif7x/wOtdA8WXirQa7nYCX9M6SwTvCLxX
O1yfmzAFjx7/rHvKOw/NypwiU2xLcDk1wORWCxmc7oQ17KikAD/TNs2gq8jP
ebnJWb5H/fvis8EgGq9k8wSvUTReDVF8ZyzQeAUbGCrhexMGAbXGAmi8xAMc
G9pxHqx5mre2uL6LAlOzI+rvnvRfYnyo/1N5dpnhel7PrgsL4/MOj1mZE/B+
d1+KJgnXl8wp+rMP3+/4rHOGH/NBp74ON+YPw+XnWpg3HN3sX0th3yH5ex2/
DtzR0InXswLUXZrw+ayiRdI9fG+dgY9a/v+8i9s6PuP3JYWyP/qH+YvU8Qav
Z9WKMyRgvWH77qIOzs8pnTjhi/OeWKh4mZDQ8z5+s2qE65dcO/mvQx+f3wja
HqeI4tBQOt21BfFIW8dMUxeKlxGhP/cEEI8It73XtUc4cnb/t0VN1C9xl+J2
diMe6SG2i/nUoP5JH3naiXSlEIlU3BaM+HRXh4rnA+SzudlizrCguHb1PRdt
Q4EetoVkGkMyJFunP/lriebRbkpF2fk5eBCc6ejsOgnsXy3OsjQOQk38IVbb
Z+2wQdH4vN5VCeyqhTJv5b4AS2NruB8jwt+yMnf3fOQXKj4G9dxDcaQg5jET
heJGQfnTgQ/2QJAz3MbJRQR5vW/1UnsRb9BwBdzm9QdeyY92I4yfoC2Tebts
IfILVQdUmgWSgaVEzlgpKBPmDu0/tVyfC1mTa3WCZfkgz/3PTkSjCIgmCS1/
+Euhy0tbLJuWBFPSTRqXn5JguwarU7EmCfpGA6quuZfBHO/72GN1JWBxjP9R
SmIR1MUG2AU//gb0gZTeRZ18sGBaL9SO/ALsN2bGZF/mgcND2+Fxjwqwbv/S
kfenAoqn8ks1bKvgKfNQ4An9WihWTk5a4WkCFZHe1p/p7XD+R/FUYGUPXHlC
a7NDexhSSQefSj6ZALKqkdtbwRmA+WmFIYN5eCFxPHmichEytk8cGzYhg7Hr
Yq3MYwpEbY17dNAj/3xS7IALGp/Hmi1xmhHIRzbMm6qUID3jeevsGtJPx4IH
g8aRfqr33TV3GuGV/c3dz0goHtJj2QX8UHzY7epWwveheljaPjHgfdzn4Q+E
Z3Cdx3D6ePR32pphy2YoblYd3W7fQHo1UI67RRj5EpkD4YUuyJewHbpxvAL5
EuXzydVDFSheRjUjeHKpoOB3lDke+VmVOHbJh0iHRHIuCCUinrtIz576bwTp
vjFr7wR5xCftwa3hkmQIIvjciLZbhM07vOayuXPAVqBBQ8iYgsjNvF2heqNw
NPuP1XfohmjrLaV9HA0gr1C5qjNQAko/O6NaVbIg2qqnl+5SDBjlhJW8YwsA
0pdykdhRZyBOyqR/SX8FxJd9P96zOwEpesVUOMEDCEIzyWZHQoBF09dVmj8J
xibE91+jfAELvQzlmpNVsLBw+whbYDs0tI5a5lAG4ZLYK9r1qEkwm7gfRzae
A5+T1kd8IxfBfEHyU4A3GfzdMxInoiiQMxl5VFES9V8uVyID4nOX+AlrDoTH
8hnqXG4InzlE7u7V6cP7Tw7RygiP+IWkNdZQP/c05HyuRv0vWWilgOsFyh/v
qcb1A1/wivnielApoRtj+D7hvFRNDuaL5XqVx/h+WjOppQTfH1Qs3xPzFrXK
Xf98cf3awIzva37o/8suWO38iN5PzeFD8Rp6f5f3Gl64/rm3Xbw2BX0+5ZhF
CxHhwFyPsn0OwksnXg5LvN+1VFpOn4j4zyDXbizxMuI7tlMOhCL0/VT/eY2W
koGm5tj38d+LEOmQwhS8MgcaPMJ7Lz+YAtPwDap98DBYtbQtrlM6gEtr0/n9
RjW0ZZx36mUsAPmrXZnXHiG+D/52XOJGKBCfOMkISXsBIe3ptft8jkD8nPJX
zvYFELsI+TXXkX9sWTuZIuCBxv1nStkTNF5xsaJfCpJAKSpvvSjwK/IbvNsv
VVeBsNPmQx66DjhOZDNUcxgCntALu3zGJ0F2kMdz028O8vfbv0wvRHxX//KA
dRgZfotcVdyTRIFudy12Q6Rvrh66zMyN+FK28srbC2i8NlV9PBXQeFlKOZos
I39m96Z65zSK/+eTjV+jcV7+Kw60RJxP7MWWoiLq36I1/nxDfH9P03eUBe9f
a7ffw3VdDHuyM2vwOaylchp8b4PCFziD69dbXKq/i/O3b0hyiuJzupXs19Ox
v7ge+egq5ovmsNZOzB/89F+KcXs6+AwP/rnKxkoP/ju7xl9OmHdkD6X+h33I
dEFpAvYhDvaDeXhfvYHxaSyuZ6nt+74Yn/O+UdNjGonaOhfGFry/v7/zVwre
J+N5OkDC+yK9pFSTcfQ93I/UBtGgdst1M6kb5/niSPC8jPBgTLk3hQ99b723
YXmyCEeKaZpYj2BdGVfUyY36p6/UuJOCcIBtedoSyhBvnvpPoyYR4ZIZnyqu
h1ovoLrtrziKvx+0b1+hfue/+krocBoZanUEtG5MLsLzV3Y7LvTPwRezhqV0
mALfBd5vRXzDIK06pnD5QQc8Tf3N1funCjQZN483WHwFUoqM00tIAtL2XrUy
ZqxDtDseED1BfoDn5T3at0BcV5SSrXwDxMcScVMUNzTvrYvWIAB4/Ul1kufC
YZmxLERIKQGIY1Z3LSc/I37xyY9+jnipVfyPz7Ni6CtiSKleKYfz49Om9aHV
YLT7koVmbx1E+/l0r95thPQn5EAW2mak651d/uY2Q/wHZr42x2YYGu0z8XZr
Ar/lRe1qmkZYMlZY2hSsR7x099rbc7VgamszMPC4Gnj5ih5IkCuB3jZ44dJC
BbBLCamUarUB89fKGdeQNij8cmj6v9B2uOT47ET4207Y5iki/NCpB9JJT35r
5QzAo7IACzH6MbgfP9VgxzMJA4UFlBSlGQgrNCG1HZmHVzM/bxmYLQLfoU+s
c7vJUHngoOvJ4xTYCKjiKeyjgHqllqv5FeQrrS7URrgjnam574hkFhUyukRt
upGf5LbPeLiM8H0y9NclfaQXbC+dZtZDvqLpZZ//ORQP1w6c98N4lcBEb26O
9EaCg/ZTa9S+ENm6iXGm5c7KJ3zeU5B86kcQwpurUnv1g9H/fyZq7B9FuHO9
k65aBMUPP1XKhQXhobm+EvS1Ib+741elBtIhG7MvaU0RDvEnWKbjemcuOp02
P6ypcPNHA4f8KaTHXZJv3CihgIafvZr4TzLYi5gLQMgScD3r4zLXXIAe+uYh
5soZMPcvs1qmjkNNa7lwpWg/5I12O3DHtkJ8j33xWYUKYEkQ35awlgvLT/hI
GYcSIFr8v323lj4CMVXHjvgM6Y1DFDohOoRLrUzzVA6kSy6U3Op6geLpfoRr
6cBHyOL/8+sXXQKQKiOlt5jywOVgqu5IWAV0RJ3kTXnQBitpR8uNXg/AiwqD
xNrvE9AZLLBTf2IWiBe6ZvZrLoK+sZdIrhEZYhZ6Ze64U8C5wWajQRDpNAWT
B4ZOaN6lBwS/+oz8SNHnuy51iBfuifKIofkWWhLdEInwiCn7j30AmpfRx2xX
3FB/B9e522rP4/qHqpGPcF7VRrdgVnyu6mLUjA1q05085vB+Od1D9g2cd5dW
mSsK75ee/Kfjg/NZMEuSZaVQq/S8xzMR5y/Ze5pagN6v6fpRgzNofHnfVF3O
R+O5t5L5Gc7rSDMQ0hKP9MX33Uv0X1rQuMlsMFR9Q5//SWv8ygfkl0oZLTY0
qHB3gfEDdwcFaFhyxabmkW781vpSTXEJyJqnvss9n4eDo8ku5MPT8MJjuYIk
OQrR12T7917vAq4Ha9WRs7VQd0jj8utbheB3zvBN1r80IGg/a6DhiABiln7d
5T2+IH+l776pLhGItYG32vsRf2ikP1lPtwf5m5InM6iuaNxu6jQfDQLxWt3z
b94lQN2NLOabXnnQ9miYnEhTCdaDuiW5qW0g8316l1/lAPSuDdbW7JqE+Mz7
ibPUWWie5fsvV2cROG1dm9vQeK3xRqrVuFLg9K7zkp3HkT8rWBrzeo14f/zn
5Z/piF+/92upoXnk7qfEfAH5d4mH32tn0Dxy+6T4lAGN17WlMFc+nMf9KdsV
JnxvZ41F+ALq76Eb8jZ/8X10l0v7/1/nfpvgE8zzOXB4DN9D5zzxvRDnMZH8
IvgfzpPI8vcGPd4Xz+Kr2IV5QVFgcjvmCe1HkkOYN9LFmnedRS2Nol0J/vkx
vk/92KcIGM8w4v2Qm9MK3/A5rmSJxA18r6Tl7Xc3XG+saOGeF94PCVa644Pz
p+l7q0njdc4dD5M5cZ40ucI+A+xTF5x1tdLR8/rRUVZYUWubr7xLAdeLmUur
w/lP/t4a2JeP80ZPdt0pRN/b6Xfx7b/jOJ5XvdlQf+hnPdS7hua/097XNx8i
vZoTm8W2pxzFfQ6b0j98jm+NCY6iefALGKdPnEHPyXdpgC+NAmcJIi6rn8nA
NPvvnv/MIpDCpg9fG5gDx5E/MmXnp6CCEHwt/cAw6FV5uqjc6IDtWQ+mooar
IJmscdDm2ldoe+vl8PpkEkT/PfS20TgESETlH5+tvIF4ve/gLzoUL4TsoMVL
HjCmkxRHjg0Ao2Ez0x2ZEcDy0/rVjCfinSGVaZ79OUCKcI8qCSkErk/62xnC
K8BAQVSZN6sO6lgp/X93tsLRefZ3k2//x9GVx0PdBvEVSkJSSRSKolIhpaiG
SBTSiVTkiEolKiK5z5AzZ245kqtCIRSK3Heu3Pfuhhwh3nnev+bTave3+8w8
8/3OPPPM1MM9vcY4L84m4Pj2NypvsRn2OZcdfSTRCl0cG7g60lphcsRb5oJL
Kxw+bXblZW0LvDzkqHTifTPMu6xcO6TVBOPZE6Vdww3AURJTy+ldD10DzDO+
t+vAJ0x9M09sLWRNP9/3wKgNHBWfbjbPaIMte3fyLta3w2e+igjd4U7w/MKz
W+JZN/jMvW9Ite0FyfUrx1Tr+qFESF7eSG4IHj1jpwp4jEBhCm10m+UYhAcW
qnBNjUPOa5uFMAYaTK8eGL2cQwOuqCk3DzGMJ79mWmx/jPY3ajUWHUeHD1v+
8boi7udfvbA/AP14opTZ43/oF3SpttWaqG+jVwlT4ug3sp6HfrZCu++LPfHt
M9rH8s5fp7XQXiwfar16THjqyAM+KcI/6DPnyXmuc/3ckxT8/07HOgUuoh31
eZVssEU7qqt46TODn5s0e0XWHO1otcLN/DvIY49/qdqzjPGsyoqpDa8QR0x2
NXXbYjxb8vMPcziZ3yfEt+erAT7HX/s81xqMp1dW95O5wlNvZEPVL1NhVdBn
sbz7Y6CqKKhTcm4Y1kbKnn/6vQ8uF98KtHrbAS8jvia73KuHiOxueXV3xPHR
gtsvI3Mgw+lb5ndqEuidTVPPKwuFItVis4R1yGs3Xj2lZmAPFEsO/W/ttkC5
YCl4ZMoF7NVerRfbEwjdV9s3Ct2PA056gbNbZBaMy8wWuRoUg94vw5JL9Gq4
vd2XWqX2E8RKtKlG1xA/Ri9IxZkPwbap8XAp1jE4XDv3QPkIFbb1aJkJW9DA
T9km32krHYQVDFs1n2DcdS07RuoN/u5FDfYsXI+lQxWaO9AfpYpHmzMifryU
kQk7iOv52bv53lnij37czNtP+Oz9KqWLpA7r07YcZnJ+7jkWQuqrfud4+Cei
nPFaPUrww+/UYgfpn8jh2UH1RakhY+urQPJYHmv4C/D9h4/m3SFzTl08si3N
UZ/lf416+VGPYTUTr5T+vz92+FQ9xpPyFntOl6HdtN0+YmSF8WvOyclZVowf
1/fMqHhcxbjptaJpyAgNDMOTJ0M20kDAxz5SJ3Acyg/+O2E0NwKTnDs2/u4e
gLNRQU6H7bqholJ/64qxJhhmUpZi310BPCn6Cm5bCkDjybqOn7zpUKRyQGWL
bDToPYlu5y71BTlD2VtfpxyAUsnhbR1nCfbK5Qse6k9ALoTNe6nDGSjH5zKK
pwNAI+WKdMjtOKCk1T5RCs4C++HG64/PFMNhvWp/w7hqiBiprNhO+QmmLIK9
WSK98FL6kZ/k8SHoGR3IHesZhb1iXhv281PBzXIuf+EGDY7mRqz6yYV2ztvk
n2ZOh7m5S/fmkTenRfuP/PmKfF7LOeZSI0qTSecfhG8H5STdQB5lfeSgQyGZ
92eRl1RDzg1u+JzYRPJBKjLM/aReNpLPm9wDabevNvqAsu/JHSUyr0Wstkue
3CPkvvpchdxDn8ljyiHn4fZvOeVIndX5hgs+5LxDNZf9FcGPwsCOCSLP2V35
Hz/EzdTGCH4wqnXvJPgR03ywieDHpnviq8jncVSAPsGPQ8ePLU/j8x7x5x5r
JvksKWMP0sdAQusxB6nzrjp/R5PMGdO49qsigtw3yuKcnkM78ZnsMSd9WdxX
UHaMoD3eXXz5RwV/Z8j6lmIOtNPbbBEtdOSPwQ3SEo86yL3DEUtSv9d0/cAX
jx9opyUbc1nzEI/Ouk47R+H7jts4M5khjhrlnXrHRweqPc8JIScaGGyQrqm+
SwXDI3NPPtqNgcx5qm+U4jBIZHj4lzj2gfsBj5W/U9pB/0Ua7y6FOmBar9Vk
6vUVDkfdEFkeeA+/y3J+RPcngF7mn/dtJcFAYeerMDT2AcrzHfGOuc9B7sbl
X2Kn/SF6Haf2ppEIkMt2Gp4rTASeP74hZ8XeQca3j2q1pQWweNa1nOFvKYx3
MsbxBFdD9YWtjhGMjXB469TdPYmtIPnERluzuAM+XdIZ52fshrIopVfKYj3g
9Wrdo/NdPQB7na/KCvciT+M99pqtFzKd+136EntgntbBO7GqB6aFWZ7Py3UD
19ndEon1XcA7V/x6l0QncPi6BetWtsOM9niobm0b7D0P3ntGe+Gm2pzje5Y+
0E9YkHvp1geS/7rcfW/3A8utYfai5AGY+NZyZOX+IajwvSbM3jIM54YM+DZa
jeLr/k5/xsegeEXUwRi07xaNjh/rVtGgmC3ntfpbGgg3mT37xI9x766uK863
6GBqLLEjK5QO0t9N6Uq5dIiSoYm5ov5Eo46sfon8lqX/76wg6U8Q0izYhPZ+
/ZDu/c9oB60O5faOpE60as1mN7STWzxNu1nRfnxszluSOZzdxmslOVBSf67t
foN/H/BZ+4EFJesXhz+8+L7i94GyJC+qoq3Uu4T2tGqp+7kZ+qF1cuGi+Ygj
X6+ame9DHNHslhzzQH8k0DYrFvAF/dFyH/8h9KO/1rYUDDiin7LmtfSSxd8T
f1CFMY8GeuriLTz1VJg8xnCYVXIcKlI3pWnfGwHexzvn3SQHIKKv0eqI3y9o
NdV5cvlTI5ju2nrhtf134Om82FX07xPI/fJr07NNhehiw+KTeq+gSFFkv6gz
2pNUqot/GcaxnYlXTZkw/mgI/NzW4wyCNZMVaoP+ICd8jLP2YCxEGx1QKXPI
BHfjj/yX7hWB8Oyh3g6zKmDd/tVQ6mIrXP29XinwVw/IPJHxc1iHeP/l+wmb
ylEQnZj0EeWmgoqzsoWwHg00Obv2Gq6nQ/PZOclxCzoEJC7elUcetnQlO5G9
FNdH7zwcxP02sWpbHrl/0bT8cF8P6qdEYFUnuZ9hzc0xshbXW/pKdLIcuf8V
+uMX6YvRZF9PNcb9zh7P9prMB8mqkt9BeO3V54f1yFyIqa7eiBDy+sl76qR+
dHq75hlyf6x1XWsNE0rncidqJuqPyWHCyh31J//52vM5ci466qnCiH7xtqGc
e3s9HZLvFNfuR/5ovIPJuioG3xeXkbkK7Y0CgQIjFPQ7OwyOrJCnwf0/+/VP
9I3DNmVT+1V2o6C448q5M28G4S57Y3reox744t356EN2CwTyeLSY/KiEi/Hh
Ss0SRWDydI+9yp1MKJrTqqqVjwW54rUsnb3+QNEWWZUy7wSUQEEnvREroMzA
Yf4zVmCvoz2ZseAIFC8dv0CaH9i36j7hfBADGn8qbIWLMkBDxCUo+1IhMC1U
XgpbWQnNm9+K/JRtgRvVz9KvHOkBpxClhVDbQegJf6qQpD8KAcs9MdYN4+AU
KNodeJgGbcrfVt5YpMFl714Vu5voR1s2Z6hFo95k7s4cK6LDlhcCj2RwXb5e
Sf8cgP5SU+ZJbzKum/APbY1zuI7MzTczvXBd1TZw7Keh3jaufJZWQfrHuOV2
kXkuNpzUVFIfV8Sle4z0v+y4IeZA5kmWOLJMknscyVTNY+QeerLnLlVyrpEs
Shsk5xxpGw15CW60H7Z4SCTLqx87CX7kVjlvIvhBoRr0k/yVxxhzO8lf0Vwt
B/+vC1azevD/PcVCL1nSt3Hg8sTWCpRevkfyST/O2TgrXnWUBgUqa4dHyX2Q
P/baKN1SrNQDyPeXrE+yJzxjl8htJrTHgT1b/f7gPlf5rCvHReYyux0QW0B7
MRYJK+FoJTx2lnIM447insqnqWg3e7dqqG7A+I2/gW3RyR150+ThLh5V/N2D
pgPfe2kgueqNvqQoDTz88g45do7DSV/rWfG4URD+oh0+yDkEw/oal1fy9MI+
Gdc959b8hMVO+0OUgmpQZpC+VaRcDHN+9/+ZOmXB79N7Fo3ex4GgxllHlhcv
wd6+MHOLmS8ISs7k7+r0A8rpJt+w+2EgLh6stm4yAdw7VJ0X7mRBq0aJpw77
ZzBbqBT4rvMNIiovea5aVwePL157de94C0xuWA6/YN0JkWpfuKVde2BR1uPb
0heMY7fG98wYDQBPYZhfpc0grJz5w2jMOwTjSsLz+zSHYJNUF9c8ma/xVV03
mj4ILJM3zv41HoSNwx0p9LwB2Bl+2394sR/4z2jFrId+OK57/0NISB/oKcU8
/yvQB/OqLg763UNwOvvShMPUEKQWdJ/ROj0MRgfPldT3DUN2UVWDz4cRsDhw
8Nvz1FHgeU8pMM8YAwbdhq9/ksZhfk735EknKijYOPepH6SBiYxSQkABDcZn
k1VDBenw7MSh+nQjlDH9Zx6QeuuLW3cZv6PDpcMDcWEYZ2+TSnyYjDzJQVrx
Lzvqt+HB98C7qO8HTWes2jDu2NdFiWZCu7j3uW+SnJN56SWyiaDd8At0T/uh
FHtbqplD5qcdW7eG5D18jwmcIPNP4aLQigkyP1uifA+Ja4uPXh5SJfV+/yzy
qLh/TNbdfUPsi+OVJC8bPk+rpFAzEp/vbCHqHo0827nDZXIf4poLUytfTQ4d
Hjvf7liBcYjIe1q/jzbyLGMB/ntjNDi9yu+97DYaMKUbhOVljkNK3nzplPgo
GPCIHx+UHoSL07Zsvf3dcDxaOGDqZTOIlRWmCy5VgFV75HRiZwHUcjTveuaV
Dt3em4t7jkWD/eeEqye++EKR3fPdtcxOYK9nkx19DvFDaUF552bks67VR3rH
/OD37JGJEbkYEFdN2sAfkwHiB30HLNEfqZ41XayWqYQlFiGuvS4tMDe8Jsfg
YQ9YmX6o6MwfBP+Jp9H9QaOQrHm3o35mHO6aXrTgO4t4r/nURoWVDm+/bA5a
fZ/0zb0RHJxAh9PugUZ+yGdN1wuH6qCeLnTm1c/gOvXX80uSe83vtmmmjON6
TqxQTZsk97uq5ENIX4zzbzlnaCh3KW1oIP2w1Kdy1/8/hy7qSQTBj6/m+ZxE
3qVKPCL1ouuUuo6Qvt66o98zxvB9EW3DT8ic7Mq9JhkTw6Qf+Dt50gdLlyVg
Two+d5PmAVdJUlfTvFJ1DL+XAN8g788S/D6GdyPvIe7lVlYvyj5C/+V/1Shq
E/LvQ2LblO9gvCjDynJHnAolLYnmmkxjcO9IQ0ur1RDAhTb+59a94Niq+8j4
Pe7/twJ6VvU18CfPz49R8AuIa4nPLse/A41NYsnnMuLBPmJg3eSDIJC7Zufa
b+sKlLrXl+aLrRFH9DZmvLMESkBozZZLDqhHR2aNDb5AWXG7U+F4FGjckXCq
3pQGotHxy2/P5MO4iUhVhWc5OF5hXfXXrgmuaNy4r3yyG0QVO2KfZwwA2/fb
z962jMDQJY/yFvtxuPpWVMGflQbmzlKHbvXRoFa3Z9eSFh0u647co4fQQTFP
a9uufDqcbD+2NI7+8XuV4ks5jNPcf1uP9WLc7Wnu5Er2VS7f8a+KuK4h/zZI
kHsVWcGh4aSPspfdwx2kjldgnul8DMr5zftqSd8y9u089mT+8GOHW3dJPxKh
5ahIcg9k/rmHJIknup594yT4YWwjepngRYjFoyAiI2zcFsjr6muu6JI4hSGn
8gTJe60XWVlGzlGKGq56c5E8Vup0MDk/N9BLZiT3Tgx/TOSSeovUAzKzZK7u
7EaRbDLvUiSioDwIv+cAy7+UTvzet+W2ZPwk+euoAK07iBtyzrvYjfH3JbBc
k/bGfc2gzRTzDO0Efn2RTELccPi3lM2P/PDTfb3L19Cu832DGWrS0T7e0rNm
fBGH6/V6+6/Twa5j82fTNfj6iqebztjSgM/UvT7BnQpJKhcy6gbHoO6aNXP7
4REQymB+YXNgALy41Jcs2bphyziT76hTE4yHy9427C8Hq/e0R4XUfJC7NJ99
UiwdOO2WP9zljAH7DG3WExAE0WOqdr9IvHFWIuGaRTAImiqtftITCybyg7Gx
EhmQdG/sk55rHohnDbfRHpfBpBjri3dQB8pRnr5rPFtB2fNEvRVXNywrBgcX
2vWBh5qbYY7MIGgd2/M1/eAwDEw3icLzEbgV6iZ+R28U7KaVbc2bRiFSU8GV
zjAGu37rCHLMjIL6y/EdkgWjkHRgo2Mc/r+c5p8iP0ZGwGXnmk9VBiOw3q1Y
7WLHMIw7qD3UNhiGQ8Iue2ZWDwNvm8bvJ+fGoK/Wm89EZwyqGp6cS/UeAyfm
vhckv5e1qej01+vjkMQ2lvN4dBxMhK1i2myouL+0X61fSYMsi2sLWXY0CBPX
+9yA9mx3ax9boQTGEwU9orF30M9Uq29aH0QHI/43U0OZyBMadaY8SZ8FoSTe
HORHy52nvR6hfXOzOL073EPmaV+9sox+feTZ+uaHQyTPIejHSuq9n5WWkXgj
ouHBiwTSZ20vdzDht78n5t9vRrtKLPC4Ss7/dqyX9enB1x8dsYgh/TR2B0jM
r0QpfuWYOcGRt1wGVbvQ3qxn75R4oj/KKqh9x0fyoxa157QwvmUdbee82Ib2
/LpbSQ/tTLOXQ0uvkA4pP5MibZHXSr/8sz4Rf5exxn7ZThbEp3Auj7/naLiv
o0+OM1DBYHaxICVtFOgeQQZeQ4PQnPpsUfVtD8RKjs6vmGkBMXeVtd49lXC1
YkjpEmsRWDGs7XKdyYCMuOTh7w9jQE9c7t7F38hDPGbsa1Y4g31k0Jlzfogf
/s9Dg62dQI7d8a+EsB9oPIufVH0aDeJWR7Qqm9MRj5y7Rzd+hqOl529MH/kB
KdrJe483N0PVqfX5SZt6YPJRmqSg+SDk77yQxmg0Ch96dde7tY2DZHP833hA
f6T8qHaJAfH6rmp3wG06lCp7TYnE4XpB95IUxmGC38wbAhqQx6+o3ueA+JH0
9PIRNfTjp8XCWYtxHdX+HQppwXUd2W9SR/piPPqT1kDyIcZ1p8TJuScHvfl7
FMoD+7qPkvorjfYbzcUorbbzXSD31dQ58nlJH6T5es4/5Hz0nWxe8znCLwvO
V4uj3mRsd6dcQXso5fvVrEXOQ01C7+iQ/rJq875UxHvBgh3jRt8xPhU4qtCY
RofInQ2Z0/Z04Ikq/qq7lw7KYdw6eQE0uG7YsM3JmgpBOVPvW13GoPx1R5Ld
yWHwF161ms2jD5o/7REV724Hf/W0AaHYOghU3vEl/UYJ/K77FPRJORtqdcI6
j4ckQrSUo+B21xAoYhI/MePvAfa7GNoNTtoCxXvfnfZgS7CfYI1R77YDymTZ
w3fNXhg/tpxt/R0OGc6UL7sXU2D4noFZuP1HkHrjp1Bw+BuoM92/lNjYAP3f
NaRsorsgYdS0lKetHzZxiszJnhgBBssmg7Sd47D/IP00dysV3uqcCqJ8p4GD
WtoqqdN0qA/JDB1A/0dzmbP5hHyHNbZ/6X4V7ocPln0NGFczC3xcYMf9Zcyk
91sH/SvF+aIBOS/cligfSfj70+LtjGSek0HbgJMkqcNqod0mvD8nMZaNzJMs
2nvlFJk/fPXDoWJSxzvErddF6ngP2F6bJvHEvvWr2Ul8cfiCnQbJY3kdf3WB
SNnT/dL/n3vUN34i90VmHTQk/+//nqprRfqhTFTsLCV5sU3KzhYk7uBzPpdC
6neztXf2/N9fcds/yaMoTYxyb5WQvGh3YTTJt5nWDCmRPvRCE9uE80gfnZIP
Nfn4u97SUxO7SV+T3fTML4gb3JcXPSsRN+blPDg24X7+4GtdeRBxw6/A6nob
4obo909/9vsjn1GsMc8xoAOX1GzSyc1ozw95o4KiaDAvJvimt4kKWVHLObxu
46C5e7XGv5ujcCH9Tvlt4SGQnUqYGn3TC9cvOy8VrWmHz6LnNVvs6yCe6WEX
65sSkAvNPSTMmAMaAetONG1Lhm51y+vPuyNA7+iwwfy1QOge2XHLbm8QdG8s
m7m9BflF1u0WcYcUEFwRHP59Vw6Y5qc9L/30FZikd3bdaq6Bwb09ZnnlLSCs
Z3vMTqYbilf4PAg93g87Klr0isyHoIn/xJ5dBSOgdsqSm01hDNovPQTuI+Mg
ocdZU/hjHGSpK9+I8FLh0KtvxScPU0FRKTrFXRL91sY98rOcVFj3NjbE5+c4
6Ag4xSz6jUNQN6d5gxy+r3g5WJI2Bm9/2wRWxo3BydHPtw6YjsG3O4UXjxtQ
oZBndW6PMcq91zmsHKkwEjGb1JFJBaOrYuyTE1QoqrG5Y3yUBlF9ue85PWnA
0DZTpNdIA+sHyXNu3Lj/lbb4jKqh3S12t008oUN1G2+WVTj6jY4qDsH3dPDh
rcj6griRG7LzxBbEDSY+Pa0o9NNd6z4W3kG/zfsu/N8l9AsP8q8Gkn7dFvqF
v96hP3KPyG0h/fkK2YPnA9FuSk5kOrGQewPZ626SuvCQrl8BhN9uey2zSofw
lMf2P8k5rJ1mt+ck/v9L0mDmitIvPoW5Hz9n2HDAhfDkFHeeB+5od3UeTgqk
n45kQy7TIu6vvbyDFY4Y77/7Pm2sj/5SOaa9PAvt7fEB7rKFRDrMxJ+1bn5E
+gm9qrmPdqYi0P3E7y4NXOrDLjXup0JUQ+raqVn0z+kNVukaQ8BIT/qstasX
TijFZ99uRr5gyh2Yt7UaOhwfzpiWIX4ciVI2+ZIJ4oatN8qUYoGyp3aAo8Af
KEdG1C6kIH7kOjrYxDwDe3bGpUu/HaHoIav3V1tf6L7NLJWXGQW1iyq2KxPT
gNP48qgxSwGY7W/q975eAfERpZWix5uBx/nFn3Ol3ZAStTbv2b5B+NR91/fA
4VHYXVQsrls0Dte3We89JYG4Hxi8XnGeBqe69fbcuon87O6x693RdBCeMo6i
FeH6Xf7hSe5lHip83cCF+EGlCIexIn50VExwhKC+ior2C5JzqaPrbFhIHtHi
Z9+ZdjIPyu7yyGVSZ/WsJIP0OTI9xTBF8EO5LTi0FKXQW96NpA4LJqMKrAmO
JNR8JXzgwqY3Bpb4fr3cJIt7I+T+wXktUscbLv357ArUV2T6DklrUgemOdbc
jv5hSorxVwXGiwzKH1lH35P5iNYpa73wueXL9f3y6C8l5y80f6TBFb0PmxxI
37P+wqhHDOOQLeMpY8I+AtWCsHlzRD84PtRcmXKgC06sEsyy8muAwCWdrKfL
ZeAbFek0avQRfLcFKQSyvwG9Q+6Zmw9FgP2qP1My572B8kduuVLJHiiLv3Ll
V1qB/dbElRfjbMF+9bqMz2MeIKfmJl68GAK1BWtPK4gnwe+EA4bP5rKBs2W3
kyx3Kcykneqxl6uHeeE9el8KOsAAzL42/OuD0e1Teevih8Guwikjs3QMDqUm
dN+OoUJOxHo4nUID4Y16fw/I4P7ao2Ui6456Kddum8uig462Yvq3CuTT07qn
NHB9ZmPMP4qRe7ctSiHNuM9+71gtk4TrqeFW161P+oxFDYiQufbfe8eESN1c
sF/nuuckHji0hZHU8SbWi/aQOl7q3i9TpN721pI+hdTxqq1LfEnqsOqX9naQ
+OJA2k4WEm/Uv9ny5n/cCGhoIPmtR7bWvCTu2Pf45ksSdxyQz/hMPsf5TIUk
uV/CP9Zo+JOck4148JFzsuPx4vmEd1iERivS8XtJl4vWkHsfp/U26Bvi963W
nk/gQHsrWak8sAXtj5qvb3AK7dHYSMJHCHlFimiZ/zrETRCHdQKIGwsLaqot
JB+9oMk1hfzi+l/nfbWItyoPRVe56dOhz+PzMR1e9Acd6eE7k2jw4VFZ2DX0
e0P7hkJo6HffhoXmTc6PAp9DzxpV6WHQDOcQvqbZD4qdg8Zhkr/gcl2s3k+P
Jgjh3PteZa4Cfufc/HHvRiFkTIeo/3PMhGiWR2t5Y+KgO5ltbe69EIiG3TRB
k0CgfDix/qdrKOhlsSVEZMZDxpEjTpdlsyA/17FidHURKJfXTJ3h/gHR3iwq
xheboI1jqJ73VRfwHLncfKOrDyaWmfSvRwyBXTXz3myVUcgtsm5tYx2HWcNk
1WfbqeCpoXwst4IK6U0zj8v30OBd80n5vus0YPFIK+WyoEF7mIS+3AMaCMgJ
So3h614yRRp/kE8qvH5iU72JBi2Hr1QqjlJBNfQH73AeFWjeO4v5/KkYzqVG
ZptTwT7Ud4lG8CDDImuFNw30JrIGXoTRwKmycnIuiwbForVqOxAnFrskw0bQ
v4wLGNRlCNHBslX/5v4zqA/FJU6MnGFLiqXZbW+0J73vWUdeY/x7Za405CMd
RhnfsR1BXuhQ0Owzh/7nuntC0jvEDdoCZ/QetGcVuTqBf6j3l067nkSjHRxa
vyWa1FXt7mUNSCT3m8S071uh3XxYkWlD5jRfuGe/RPKzQ1ZeC04o2Xyz1/yf
H9XhtSX31IYFFZpJncan5rzPBEd2166T+InvP/imLZXMW4s0YKkkfT2FNL2n
ybzMvbpOz8m5rPxj7WtjJN71XQp/30numdCo043o//K2H+xC3BtP4XnF/4YO
FbqUleHWGD8L0kOZtyF+KZ7eyGJNg9nWv01PyP3UTUMzazaPgQPH7duF9kNw
Sft46SaDXoj9a3mzX+4ntPpncAhmV4PXrtOd17YXg/1T6c+xIlng+2Y2IDEj
FuzXGlQyCgcAxYsj88UfZ6BUy7/7d+8ZFN352Ol/xxHszywn5ba8AEGT2QPB
LyMhw2Pv/snItzA3Iv9u25Z8yE3TU6SGl4On6eotGz40gY7Xg66kJ91wcqGO
CegDEHCXMaGEfRRON584eCtxHLwcNezshWiwim1soXGSBq1sbveMcD9xK9Be
v41EvumnT3uH8Vdl3/nNwqi/rr2pcUmIryMxnSEVuF4mDcufzXD9wpmvfkrA
9Qz/NEJdwvUVv3BIvJ7ED6cO9pBzDc1nT7LDiXz68g25P2hnVaNA+igmb14f
Qer83coWptxQeoq0tZB7Iy//rk0PJ3MpGLrGkvHz5jXF9xB98eSEfYlH/GiK
1/9J7sVdKB7dlIn2xKpfZ7BcjX4u5sjGmE90CPiS+ej+Szp4bHq4cukiHcwl
Wu7KdtKAZi7AEM9Ag4137nZ4PkL8fJz/enfVCMy2VESrpA2ArUr7geHz3cC2
WuwWX3YTcEqIK3dTKqDVNnUmnK0AOFMXrivtTAe5jPyJILVokFvzWVd3zBeK
lI2mDus4AmWtbkUT2xOwl/JhL/5rA0WBy6xRJm5gv0JUzfLGSxDXTNj37l0C
aBSveiH1/j2YRJVFXtz5Febdy5+bfK+FrJuTzYOjbcDTpq0bKdAHNpOPF/WW
hyA7vmCk7/oYCB/Y5sWMPI+lmnHcDvfttiDnqC276GDGLjTHYId+XZyZl/YW
44mk3o6/39BuRR2PfMT4zIJf5Tjpex5+YOLbGcSP1sab6y8hfkR0+FiS+E6l
5qPWZVzvNmH3Q+y4/k5fTxjZoXRJtysjdbwi4we0SR2v+9b9bKQPYo5HHQvB
AQc5Ex6CC+rr1J8RnOCunLAm9ViR/EYvCZ7M3eEvIfHJqRdHb5F8l1BcoTI5
P4lzdL5I7g0mvre+NkL27b3cEFJXwXuhcNgGZYBtXS3hEZo2ccOkTjdz+3qv
dNLfAL5fJvcFvy15fgpCu6MoL8S1ov9gY614+R1/31s1ky/5iBsXLB6zvEfc
4E3v0hBG/ndVK5KWirhRkXNudegLtGc2jhAuPXxfl0NSI/LfpiN3JHgTaBDH
XKLsN0UFoVjBcyFd4xBl/HG0/cAYOAs2bJ3NGQbvnviHXXIDcFbTYqflWDfc
9v0l6+nZCjOmniezJGohVV3yq8/nr1D7dNDkW0U2iNsOVEvnJ0PR27zBEYiE
oqvJLK6Xg0BQpnXlsXKUh7lV5iujgFP24PEw8zfwPerlyUrfXDCcTIgfcCoF
TxaZbWdr6+D4tp0M/ZztMPjow2cVx14Qqx648LV9EGiXPMu/rh2FyVKmoDW7
MT6SeDv15yEV8v4GtYYeoUGOe8G65Tc0yL9xPNlvHHEiIapOh4MOunMWD5S3
IC9/zeoZhdJlFfs90fUY37f4lFusoEPDt+zjr/H/37j99vWfBhoYeqmwDH6i
Ab216d+1eBowOvjY3MV4XlL7ovm/3WgXqzXDaHvokCW02axaEt+/QvSCOiD/
UHvWc1MD+WJ0oI6nIe778VO8fzC+SOPdK73og/HnkSYpzVg6yDl8Pif1Dnmf
66SibDHyiuX6PItKtAv2hCahJvTLE/73MtrpUJ6pLeqCuCGd0RzAjHZsmqvF
44p2sG98eu9ptAvLcJMgcq+U5WBa43W0G44ThXTSX9rmzsXW88TfPHpxg+DE
ZClfJuGt/HJFh0lfjMix4hOkb6jbR/d15Dx29PhxJwOU0jMHuDiIPXL96XEn
fV2dj8rk4efPnqzf+5T0kXO1bCTPHxZQ7zNAO5z8QP1xHONeu7BdvQFNJC9/
kz+gDF8PENlHR/xwUu9b9LbBdXcV9hPejvtuufy9ng0NTNSb7vIrUcHZ6AOV
nW8MdtXeldjoNATbS7dtMDPqBUl15ofJij+h6Oxlpsd51SD6UjhEa2cxfC/j
sunemwVymy3jtT/GQnSTj2TP7gCQ03T6ptiP8YdGMuvXKVso0l2XLN/nAPZh
q/csVviAXE1MmNvLVyDnFtcWlZ4KraVckZqKefBQmfOe7PB3qLjc/ShJqgnG
DjhaOEp0w2mVrTupmQPQw8NgJ9w/At7nxhkLfcZhbs/c+8aNNLCZDp6+P0YD
6WkmoZvXEVd7u57aRmC8FXB+k81n5HHXvok8qEP/cp4hAxA/MoUTg573/t/n
W/I0rl+cQGg/6as0av9N+jeu7/i9G5fKcb0TkqMXSV/VU85/Skkfk5n0HRdJ
3sqkMaiwkujny5of5ByEL9M3IBClwuGbv0n+XXWESfMzyX/ttIvqJXlHBpC2
w8+/vPzx83F8nvgLg80++Hx1O//kW/h9NsXo2v3D77c62PUxHfHuvOiINBPG
T5dKTR57YzzlJZohmvkP7V3oE+v9YzTkybxMo93j4HH2r9ikwyjyOEMDpU+D
ZK5zVkhQDyiH8jxnY2uFVG/G3p7bVTDXek1s5+si4My0jUlfzATfzs0s6sOx
UORa71wZifpiHpx0oyHeF7WuGMy1BvvLnU6eQ9ZAOenJGH7GBQSFKy7P8gWC
oGToyVSnOGCxuuNzKCsLclsOPqu6VQwPczhMuH5Vg89D+fM79v8EaR7/K/cV
esFnYUYm//IQ7MifSAycGoX71yZve+yiAiVD22vKBPVmuoF58yY6+K4ee6+B
cbFnFvfZxCQ69GxRWCR1DxRKOft6tONPawN51NGuVz0XYilAOzeMv95F+n60
FXFPL+K6+sjP0A/heueutZsieWERVX83Uscr3bDBlMSLv6+9zCf5JYVLj7hI
nRR/l8oi6UPyNrHxKanDuvTy0RTJTxVKXX1NcETddNNaci4ifnxogfy9eF+H
D7kvOGu0YisnSqY7XKMknlF+Dzn1BCeMPTeEkXzVxg/aRP/8nzz4vuL3MD/X
1UQh/Qi2Bp3vJP38mTlYRcn5uOge9WCSryh/YPkJ/cn1rKOX+pFH3KL6+K1G
nuO24H7GqwT39a2jRqPpiHdyKzcc9yXnnrteW+qiX9Ms/Sm2AXkpt7dBQxQN
RmbZxc6PU0Emla1U7ec48K99KbNSFnlgb83mol/DIKpWFWoYPwCmjjv5LkX0
QH9Kd6WwcRtUD1RxR+6sB68VtTPs3N/g8MF15o8S84Dz25U3B6fSgfP+RVZ/
l1igvOJ0TEgMhuhvEhuf0QKgO9RRsq4vBOy/PbW/pRgP3SZ7rojzZEHgNfOY
N0eKwHmzaMEkQyXINcz3h9g3g7T7tLr9lW4oKUkaFFIaALdVqX+ihEYgea76
ylLhGLy1iqIzX6XC8t9TGjrqNDCFAzsHftJAtldXQgn5Bcevb2xPL+G6Lipt
TDbF3811Vy3nMe7brakd26xIXsdl+YUF/tvB+mvRbYw/jwxybcB1GuBZ2N52
DvHGzUboqSLi91qhROfDdGh/fbbSYz8dmM/8vCXogOu5Ny8zCCXrlu1XBVzQ
HzumsgY/Rz9CGdZ5GkiHjuf5SWxRyHOEt/YYp6AdtlS9yvlA+qX11KsV0WHJ
lHHbh3LU8+zisyzcx1ZXfrAfxbhZti/hBel3mNrXcP828kWzC0dt76PeTfxD
PVLRfmOYn+Spo13EO3x+a0PqPwdGNUjeu+QRUxbpK00ZfLpBDe2pmOnwGj+U
ogkLxnkoSx32TNSR+j4N7xZSJ35wsX2A3DfqWxt1jZy7RcddMCH3oMbHpWjk
3qrCmPzTNPy84OJdQQP4HPl9vjtSyJxM7lDrD/g9GiaY73vjvvJi7cnRwn3W
sdim8Rz3XU9XRe1JxI80xXAKiT/MCsT8vyJ+XjCQobvxY3ykLhBj+pAG4YHW
E+pHqMAdZrriH9MYVMWWat24MQQ3wwZErsv2ws71ht+a/rTCVZeTxgmnqoGl
hx65o6cIrGqv3jEic2MsnpTm3Y+F7iX148a//KFIijvxgzPiB4XP94SULVA8
972ePe8AclHGF3TLvUFOobS5NiEC45PQl3rVb8C9aaquxfITBA7+EVA6+h24
M2Vdt+c2whbxPfrfG38Bk3D8Y/eHA7BryVKH8mkE7PuH34Uj/z7Mc6OtdRUN
oh6leXf00QCGa96qXaGDzgBFQS4MeVmP1zfZAuSNxxcO5yGfs3xn6tqEPECv
0fWwKvrvl0HPU4Vw/fhvLEg9JucfzFtSyH0uFt0VIeSe8DbJV8IkzyjSq19F
+mI8fqrcTvBjKEVmrgZluf55V5LHmvrD9v85+npP1kYtlA1dLit/kXOruKa1
PCjtPl4ubCbzqoQKdtXg81T3eZ2xI3MtLklzMqK+FpdZzYsxXtzB9cyxBv0G
r5mvfCn60eF/dze74D7x7q9l28qHfPN4RUkMxu23kgrcGk9Qod7Yf9p/1xhw
dfw9IJg3BGkuBtfk2nuB5h6t0fW8DZK83rsqRNWClhqbDufmr9D6spEnq/o9
mD2NurXxbwLo6WoIKdS/BDkNq6LTa92Bwvz9ey63LdjrGBQH3LOGog+ctcJ+
TqDH51EWKOIPGtVvx0rCY4BT9Iu2Bj0DeLiKD6gVkjkjm8wZ7lfCPdhyTcK3
BVjNXDfy3O2BCWuuob+pg/DpxY82bZdRaChaiikbGYcDRXzFa5VosMzA+VeP
CeP5Vg+Hk3fQP1+SqpOKw/1tqb6b/Qv685adkyQPWyulq3y5k8xFWcsvRu5D
3f+WkozrWBp6f+k7qXevsT9PzhW+Z38OIftu+UZ/JKmbc7PRWJNL4sLdBZvJ
PBBfcb21ZJ7UUNvML3JvQ4/bvYycZ6Rprz5K4ox1dlLuBEfWKwusJXmtt+xP
7pE6K4uqZnNSZxWh8XiA1HFVqATtGST633k5idRxZ1xV/0bOvy6z7HAh8xA7
Aq/vv0TOY8rLey+gPZ0yCF+sRNzIZzaUsib3urwYDGjoT/jil4afdRA+eG5Q
APUvqxRaugfjrnqnhHJW5LNDptu3pgTQIVuBJfCNPum7qvNEEuONhnrBrkOI
GweflP25P0SF+yA9ersG442Vq15k7RsDHbnmS6fbhiFz9fOsoJwBEHigEXOi
owckk7c9ZlRrh4rKwJ8H1Rog1eJZcKN+OVgJFyzeflwIvhPLDFuRF/zOOhFn
/SsB+UPzxO/sMKAorE3Ufx4ARVaMETxmyCMEa3pchSJB79ZMwTupFCjafuaS
YVYOVCZGW0Sxl8LlEDZQyK+DiMlzvi4m7fBu6W9q1Wwv6DnvyBfwGIJHgaM9
HbUYd/S8FnHrHwc5nwst+vw0sIo9aphXR4PM8y+m5g9hPFBSnFV7H/2d/e9a
JYy7jG/H5g6hHx+fe8Hmloi8IH+/5u1k1K992/Wn+O8ipgstsxgPWCROzJUh
f/RTU8nIDUIe2BRgHo7xgolPx2tFd9xHs77Fbk7ot4XU05sRn5fiG7k3ZdBB
4vZds+lM5Pmltit1ER+GOnnrSD/Dk6IvXmcjr8vaJGjSiLzG4IGDCQXji2er
Z+90IV6cjtawFmvBuJK1jaUU/YtV/bu6cIwn757/EJaDfmZj3LTYHtT799xF
vrVoB3Gn3uyyJefYiumG3mgffVUq78m9gZlpzevk3JV5qJb/NOGtkqedyf0A
k+FIPcKDMu9OiXeg9FLkMiX2rJ5bnzKGMkvY9hWp2/jm9iSP9IOO4az08UeZ
sO6A8Qlin3OqPITPhDud4iZ9/mYdOV/lkXzL3be7SX0wPrjBEfdVGN/Eggj6
o8MWzQlciB9s4jIfT+HvVT3UxbEL1/ltyjCVCf1RyOPipCfI+zI7nHPOG9Og
i/7HIm4bFYZVTYPedIxCEPvOp2rCqGcZsdYv9B4wrznW//RmK7iXiYl/eFIF
W3hlWO8aIX64nrXn1c0E8U88Be+HYkBP6GpNzEV/kJuk/fg76AT2HTYh4Uef
AiVUaOvAR3ugqGpzDP3wgm6VdTCUHw4Z1m9U4E8K5MYWKyVnfISnejkH9QK+
QfRQ12q9o43AvdZaU+7kL5jSStuUdHAA+L8Hxuj7jABrIbvRPZ1xGI9dxXj8
LxXmEvPUJtppwLzk57TyMh1S6JWFo8GIk2HePL/z6OCgVLh7uQbjL3mFJybt
JL/OELaml+z7oLRF1OviHybj67ieBvLX+Btwfev93naTujhmL2tlcq8jqqqm
IIj4o6q74qR/4o2CxlbCO0fPV2eSeXQC6REPSL2owhUdVVLn317ywewfvj8F
NtWSvOOnx4q7RfFzf89H7CN5l/wPy6rXkYdstFpVboN2ZhT17pwK2t/VazdX
Qjn5XEW3DLRnr/h3JX3OuG8obEzPDtJhy07/V/sw/lac6Yz8HUaFC2dOcfh9
GYO9p9ZEhacOg4U443TRln6IzOyxs93dCYYRb2w98+ph0bQkTKqvFLQY724c
4MoFXy/38CqvZOj2C3XNCUD/EMYv87PiOeL96lElHnuwv73wJtfHGuRc718y
kXIEik7ZUvwzX4hu/pumQo0Cue5NE+7VaVD7SbpDcU0BPGSc23BavgIk+XvF
hLia4V8IYxhXdDd4Zf6a4GIehB7X2GZG7lE4yJstmpM0DqXTums1t9NgfaRU
1eEJGiRRgoKYbuB+1qALpbxCu3/+gm8F7tdtlzf2peH+5A4pkb7WQeYHa6wM
R7099uZ7fQHtnu3gb+Ug1NuUvA1tFtfXfoP3rQZc7/k/jxvJeeLA4vP/+wQc
nlKwHyD8TcOdjeSdKF6vP5I8lHdq0RzBB+MvUtokjyWkdlWA4EYcZc6P1PcO
zBquI3HHpqD+ZZL3ig/OtyJxx1SjfwWZQzm0QIkkcee2ioFo6TEy74XhYRI+
P1Wx24T0UxNOGlKxxu/Xz+vQ8YDkKfw2M6jjPu1b7bjjHu7ToQTdqrpmxAML
lcbOCjp4HFrlvJRDBxW/I4Xrkf9M51vq+yCfnq5tyBcSQN79c1yBNYkG96fP
adCpVFjSqW6wqR2HvboqbyNExiByXU9M/o9hUKJbTFolD0DDAE16orMHRk2a
L370aoff+h7mXj8a4PDpIZpbfAVIndYzU5stgm7ai9H57PegIRcc2ZuWBJTO
0icOFa9A0PeofRVzINhrFWmGNPmBYLfL8NcNwVC7+TvP7Oo44HG7eMKbOxMy
hC4kujV/hkC2v7c291VAW01EZsdwE0gOZigZ7ukGFi76ccqZAbgrv44h99II
POrkeFi2ehwEva3tdqdSYeIeB6tqBA1Ko2X1xYVQT30lJ57fI3XIIw9CQ+ig
JaYi1ot+vsV8Vv9KPh0qw3WF9JFfnFtufGSKfOurWcGjwa+4TiI3lD8Uk3lh
o+tI3mHxQol1Pvr/S7qupVPZ+Dlcun7BiMsdbGtO8SBOvBWmbPPC/ab6srf6
PUqKZ2DPR9TDuiKTI/6ID9OaN2z50W8cGpWx3IdxYUbeYXEP9Kt5oSIF0xhf
HGeNzDyBdhnu/WHwNO5jtopQ8VnkBSVO+Q+O4f4efTM0vxX1vmtcRD4a9/1w
Y1U+ubekZTp85yPaBxf/s62kX95j9xQz0vc7d75Km8QbF15VL5F4I0lUtYTw
1QFG6n0yP9utgFH1D6kDeZ1wjNSDxN8vK/yL0lx07B3BkdKS6kly3reOtmBN
zmuNtPKYyOeZaViEVJJ8/F/2ByQetp5gKf2E32OXv25kGn4/1mF9Vs0+cp7T
lPYNeVrfs5jlc+T8gyHeqRnX1dnXPtD8NeKO5nDolBnaaXaIJSsHPtf24ouh
S8gD7SqrT6ygwqOSlH/6iaPg3FEdt6ZxEPYv/dt83bsHml3ydkqnt4AG/4vZ
Y+aVoHH/+ubTPoVQtHhUMu5dBohzWPEfl44Bua9xlWui/aDo4upBaQHED4d/
UjlbbUDOzPTn6GZ7KNLp9siueQ7RDGHP+1rCwIz3Glf41hSotak9+W0sF/I7
LUNPjJWBsvhNvv7CBgh7qbS5PqsLXJtkzUP+9IPglYZDlXojUJi5+vcojMNl
z/WzbSNUqFupxRLaQIPaxvplF4xXNUMEYi2Rd1wPcL8RhPbDKyuVJIt2MF4Q
1DXbhrjw+ubNctTzTMgdzibEj9lTFTeVyHmmsZdHCamX02ATIfWg81RO3eMk
7yi45Tnph/eO3nKC4IdGst5pUtfD91F6H4kjVfq5dMl9NRHTfEHSD0sivEOF
5L9/J763IefouSZVf8zxcxWc5EVr0Y5WCxTp7Mbnum1dYG/oxvhki9SrwJ9o
b8lMtser0D4u5vKUox/Z4W6xP8sP9Qe80YOqaJ/XinzFazDe8pLil8HfzcH+
w2Gz6jgYeFt03Xw+ArSd2ezrLwzAs2snjW1//oJIZuHEw0xNEO06/bmQqRzm
/pwXel2TB5RSa4r527cQLTFafIIWCXJSc7cyNvqivlYp312JeJF07JTOSRug
tLkcfbXfASjqP9IXD/qA3BvFuU1bX0G0Sf5Q7O5UUJYpV7TN/ARmgtTgpIvf
IcQh/7xfTiPMfWS2z//8C7KvHQuj6A9A+uub0d6JI7CowrnhifE43HANLLmx
RIVd2mn3f3fSoFuknzUXcd/4NF/uVvQXqk/U5+YQ9yPXRr78h3rLTX+edhNx
v1bNk0pw38dugXsZ1y/z77NgfdSbk2HAkZ+4vkFaDm9J3Fh1nvMi6Z+cbZ3y
itzfM+suo5D9d/v6qQ2MBD9WdL0gdbyfikM3kTqsje+vqZE8lfz2YFMiNfPW
vSSvexb2dpG44zrlnwjBndk7L3LJXCoqB58HOffyf7x1qynZ7wyaGTOjhMd2
nyP3h7rkko7swO8jNi+w5S7qW0/H0PBzP5ljmTzljvrm0Wab60V9901b/1XH
3xdULd10Ff3dkuCLsbUYf/m/e242jjxvOoXtB8mzDNsFTgfn0yDA6XiAHzMN
VDzHBESGx0H0izobr8wYdPXXz59tGIb9Ghnm++MHwFXp4MHd9T3wyaWm+LVj
O2xvjNhv198A8fr7a7j4f8BwwdMte4KL4Tt1d7rV5AeITra33pmC+3C/5HCA
SDQUfT/nw1AZCHrTBU/MTXxBMPIA0y0Lf9C7J2D3UzwCMnbJ/3HLSwKeEi8b
W6NsEBwSsrsz+RWUtz3wkhirhba27vS7D9tA3uFl6VPfXuArzlrzWH0IpNeK
8q0qJvNrjgZK/EbcYyxj/iaN/HXohWLqbxpwHrNOz9DEdeJIOMaOdq+j2ji0
Hv28hoR7xRDihZX9V8or9Otq2bbXnteROoIYX3+MT92Ue/eUo5w8oidG7lM9
2MN54Bj+/VBCnowyrq+Ywp4VyrivyodPCTn8QL/4T85QAnFiVcH+jdPI23af
6G9bh3hQSL3qn4Ay8Vlj2xvUj/FZieENaHeWTDt2fkec+Hrg4fYkxH22TK2f
L0n9S8cemydojwMy9kyyqN+ku4tGVWiXm0yWdHah3kVW+2iroX0m2n2kHEV7
OH2ex5/w/66DzsEv0E4+X1s/SOZWskXKzmiinGu85EjyHCJMQZokr+GtFaRE
eI8R602heXKO0fn0G5lnk7J0aTWJo3fUUSOIPQuwrqgi53uteX3TxC/tOKr5
ivSB5jOeGyXnt+vYJzbV4PMk+d9sIOe7q626R9Pwe8kX3u4k/bQidr06yYP4
0VrPm66K+MG0QeDsLVzPnr9cnDtw3a2Nzoaqo13KJD3J5b+Dfm2obfEAI8Yt
Qc1P++VpwN74gEu6axx4x+cSzt8ehcPf7IbeWw3CUx71z8X8PfAykKI739cM
FOET+yM0foD7xD4PlgOfIYPhTfwcNR1qHdzWUS2igSKie1agxReKflWukDvh
CPbf9wj9GCVztaXyE6nPQO7jmrmrTZ6gx212i2MmFOQWShWrVJLh8K0bgl2i
ueAeZfViQKEMFOfEGmpONID9n5iNeVu74CjH2ZEHmf1gwHPnn4rECLyLTI7k
ERqH27xaTe9/UuGDYf+LlgoalE8M9lejn1UP3lo/7I/xrNvLEbGPiPeTy+4P
qnEd6hMVnBE/Uov6/7ogfgz8esr+FvVttHhIex+5T/DwDiUb11fiSaQFuY+T
7Dd48wiuf3Dc792ED5g1OS4TPsB4M1ic5B3h7KdGoq/KJm5Wcg6ykeU9B6n7
Wdx/6hipI733rC4pmtwnLOOOIp+7o+yLK+BzOMKo1F58bk/sVAAL2p9gb9qP
OLTTVQ0NCrW1dHg6LZKwEf2J3548Xgry8RnW2XBL5OfTqqo/uv/QQOS+4J/f
e2kg76jbQS8dB/biA7EHLo2CR0/E9kbLQaizTQlbVOgB+3WlaSvvt4CifP/E
NqtKkPs9NFe2ogjcFZUffNifCXohWttTp2KgqN6k1jMM40ajI8L1l5yB4hsp
ecfrKfKAp6e2PsW4cfZiSej4c5C7+HrrrbwwKLLJP7Z/JBmU9z+gir/JhYh9
b3a5vy6D8wpR7OUODWD4WNO2/UoX/Fr6HfGqrB98FiW41xwdgdFV274piYzD
KhWOV21tVPil9Kq7B/UWJc7G+wL1Zun9ySUJ9dYf6bpjORf9venq65erSR56
b/Fj1Bv3SNZOB9SbzHp3TaK3bQqHciRwPVMzltLIuaCciVo6yfPO9Jw8Q+YQ
d5u//Ubu7bxdnZJK4v7zHfES5B5IEAzf2kjyVqYKomSux4J88BaSx1qou2pB
zsm33TvJT+KOVnHtVlJn1e39cZjsXw3Gc6FE36vFipTIeYenokIrqc/lPHtK
JYWc378fe0P4R3DnZb+r+L3EuNXpO8icmV2hSgmo58g4/Y9ryZwop1ewEfnd
4SIbcC3FuMcrqyr/LfqPSpGtr13p8GiyLO64Ev59/6YsnQ4a5Fy0SRnYTwPh
tlCjgC1UiLvitErt4Rh82CYZIsk6Avw8PXOhlQOgWSHYwDbYA22erutmPdth
55pYa5+BBmApkho5e/gHHBYyYIyvK4YiUzs5/ufZwDmVZKxa9wY0IvfKR1OQ
/7XuSI+yCgLKPCzNH3oB9r06jUt1PmDPkHj0AbkvlHSr8KRwLLRerzv6+lIG
8CTNDMfeLgCKWKxCbGw5ZHfeva0+3wi8DDzJZ+V/wfIgizRzfT+UmOSIXmQe
AQPpe0/2do9BQ2xAOf8rKijmJp4KwrgjcTWrfvAe1Iu6tvlOGzo4OIiWeyfS
gUUtb791EfLc+ZwpG7SDHIamZHmM14aGzc7cQHswy517fhb9+ucPYQwDKN3O
jdITUC7e2iIygvvpVrqhCBX/n6bWB6M+xIPv16NjSNzAqPXD8BTKBk7FGxKI
A1fyaneeQtkwD/WvUM6EMhuTvoVeYNq+jNJcXtt8BvXH3XcjbRXiREf9A2sh
tL9ky44tsqhfn/2DMScQL05rarwk9ji3d4qHzB/ddGjS9APp630sW5HkIQr5
cv4SfrPP6nWTAPEr/17bkfmlNuLr/cl9pQsZ+RdJPoON4X4AqctYPCLotkTy
VfbC30n/HaHtHUDuG/G4N68l0qj7qT4rynsnN24kcUhT9sB2MrfgxuGxlNfE
T42t17iAUud0snMVPvfXlNmfGfw+uwUinr0i54a2IcGmpE/O+ZqSOvx9be+Y
BQlOfpLjb7RAHD566LSVHq4/z5TSHdZoxB/6LX8OI8TxCrWDY7M00O1hPcKM
fujFlkyHsNxxcGasHf+2exSiQnkyTXkHIaQ295NoWjfs7nofKs7TDPHbKblM
EhVQNCy7UrU9H3wzty//sEyD6GbTCy76UdC9itPkFTvy2DHv7B8GDmD/0c3D
KscK7CusWM3f2ALl3Kcj0O0BgibN2o82h0JR2ZuqauskyKj/yEK5nQMbplxo
qlGl0FX9Na+yrB7tMzdgg3snnOxPbRG52w8N6GldKCPAcJ/V7TrzOPQLvTFa
WU6Ffew1yVXFNNCJMTWeOoVx7YLQU2Vf5KcKWffzkcdv81zgjkf+ccWyz3ct
2tP4iS0WJ9Au6hU/qrugHZhNBEdzk7lEboc/krq507OZv17her/73W4ohev/
dYuSP6nnH1C1VSP40S49ZtiKUi7jjBmp28xrvbOX8AUZn5DPhD9E1IR1nSK4
sla0idT9K9rqBkzi5z4qnEyNxeckffWzd0O9nRwwk9uCuB/gcafJEv1KtNmW
2lnE/aAr9RxRGDcadA+/7sG4UbRd6dMVCzpU39iS67WR3Cuey3a9RQP+uy9l
L4hTYa+Ws+U7ljHYWfmFP9cFed6+34xzfr3wpUTp603qTzi9dIxdnKcWvjPV
talc/gJaF30esNe8A3v2z9LPC+KhaDC4/hj6B/vHpqk2DG74eqAWXesZUK74
citxIX7EFSS7bPAE+4KdrLsLQuC3UI7TV0oSRAeuqXo4kQ1aYXJ8vgdKwf/M
dBP3g3qQiVsQVOXphPtnGFf6HOyHdMELuS+bhiGtMjb87sgYZK7PvGidSwWh
Wg2O+7k0GP5nsLrgBO4bNm57I286sPMFL2zPpkML+8elIuSbUd4eeX64/y12
nBb4h/t7npZeTerWHY7b2TCSfMABsaoocm5Vey2P6O369ZRhGVz/o2tktCJQ
1j5tDiL6ys+VMSP3/CgnO8+uJ+fmghISBCdKHFZXkXijhzlKhtT1tg7KHiD3
O5b9u1nI/uzZXnmWnL/3G//ZRfS/d08AxxOUHjkW31cSPT99uv88uW8aEVtA
+hB9pWcbmaE/MTALqSN9+y+Nl4vy4feWLZDYU076LnOvjKrG3/V2V/x1JuQ3
85YWPewYd7WahfW36qG/ubXmyykmOrjsv/JwFvUsYKnzYMyUCuc0Jidl28cg
SaPo3ZjdCISv5HtqDoMgWiL5a4t8LxR1jJxdWGgHptdjmUFbGkH58n7vqls/
wNCGw3PXVDGYRJt7z9QjbnAzbOI1SYWi5uYvm57GAGWXfSlPH+KDN23FKhEf
KFI527P6jSd061rpvPniC3oM7lcOrAkHTvq+jBH2JKAcOBXws/gDdFwRinE5
8xWyVwn2PrpQC184/ZnvBP4E46H3Qmu4ekH28hn5Dz2D4ENXbpx5NAoHWVpV
xEvGIbPI7J/dNhqE2Oc65g3RIOH8LroNxp/HA73K1APpcCo3cHo17tsryhHR
HzBOcDi36swQmdfZckjvGPq3eZuFPXm/6HBQ7VWTM+5j5q/KXxXR/z26KPBQ
H2WQ6S1dQZQLOWJXUvHvU/4+TqI9pB8pvTYd9RByxGhEE2Wudt/xf6ifHtPu
Y6QvutjdiPYTKF2othfCUE6fX+XNifvU85leSySpezGUGD+Kei03b2HvRbkx
oYHDlcwDq72wmcyLGzk0I5hJ7nuzliztJ3V3nhHKxB6jYsv/kTkwHGXHtpP6
CqYdHFfJ+fYV05FIMi8zVUB9lMxDzuiW5iX9N2dpLWVk7ply7L59pF5jsufa
NhIHH36UTCN2KWqbDOTfxaNW3aQvqHBPii7JZ/02ZrlHeJLgzaYmUke+OvBW
Ganb6voovEzqgbrK81eQfg1BfV7pnvi97Q6uoZ7C3yWZod3kheulcjX/kzKu
b5/SizYPjN8u31tvkIU8Nu/Z+jJ6BPqtQxsnlHXpYFj9IGAnlQY8XufPcG5G
Prt36+2YwHHg59p+UJKGdhnps3i6eAAO6Xn6HDrZDc1j0bEbrjWB4YZqfcc9
5XD4Js32e1weFC3k3JAXfgt6OVsF4pZfgVzHDhdIRr4i3D9jFWQP9irda0Nf
WgLlX5OwwBPks2dq+Xlm3IGSLBTmpBQCnNsi7v18nwhyO0N1NN5lg+nr7T+V
GEqB9ZV78bA6+iHGYqkv0x2wP9512nsX4kfci3d1NcNwaMlbw2toDP7j6Mrj
oW6D+BaVSnLkSFIqkSJUKGUcXUShQhQSFVGOSBIroRylCCF3OUKO3HLfIXeu
3HLukhRFvM+8f80Ha/e388wz3+/MMzOP2pSz/gnih4bCDJrziB86kZXoyaVE
7OLL9sx44ocCkp7fO5uJfYXHJDrIfs3fo7P5DfFD/OVOORRiTylCYZP6xE7C
BZ27l4k9CH7RXBeM+38npx/2Cb+oHTXEetyakX8pGFdY9W9kwvpdls+tyeiP
fvKHp2N/86+IcWOcVyH4oCoNeQRn5Dn/S0TastqpDOI5St/9lbuxb+xza/E8
WbfphDwdbvJ52/XCGzYQ+807WZbMRvYDXK7ozCb8KsRbe+WdKvJ5Rp9qzD8Q
+xbxXPz0aAqUXtRFe0uQdbYdPe5NeFv7rb1CPV40iOlWk3Z4OwEOWwo6q+1H
4YeQ4uWxukF4F7kcy2vRDcc3dcxNrG8Cc8+xSLf2MpA5LJ07+T4TLDW4BCc/
x0KE6HaT+edBIO9YJ6397ylQryn5BKuS9TN/ccOsyRmowebLupFk3fxHotl4
AsEw9JLS+5vvIPvWuT3xDzOgaFHGlGe+FPKLrAfZ3RrBmJqzru1PFxTn2lrt
Tx2EkT0X3svbjZI4c0Wc0ocJGNyvcWllEA1Y/xjsXX5HB/qlDW33Dk+BdL/B
iOUTot8BPXObdMLHZje6nvhMeJX7lzX5xO+uNU/ReET2vQrVf5SbrJs+LSun
nejRu1KGw52sW7CgNv8zoufRWyO6EkT/1H5Wc6yPd2WzqMf7QECNtRvjCOXy
NyoYVzB+lDmCdVhltoo3MA4RDDGvw/mKEZVRQ9hnWDvh5LGCyKpZXmecy97m
7xaCczRNsqd2YR3+8J0bJ3Fuyu+Gu+W4L3/6Xan0JevLHX7+oiHZl9sudTxs
J/sy8m88jQf7VrUPRkURfuB85bfAAOEHN8fOmRjFk++h1uJt4Uieb7xlpno/
4X8/maPPJNHh7E+GZbdGGoTsklu90nQStsSu0heXGoeuG3K1xswjIJ6x9JVr
5SCMb2OWfrXzG6ysvferpaUFDo5SG9/urQXKHXPtVvUSSJlKUR85kAXbn77l
9upPBEsfs5QbtZGwnS2MuYE/AOR9WyXenfcByvCA+o0EDyg6dyalqcoTIlbq
Gpy57g8NC+Imq79GQko702a2PSlguVZp7C7jJ2BM0avkEamG2qFvYw1uLfAo
JbpR9FUP8D3N7JW0GQLvnpkv0R9H4a3IfT3J2Ang+fJCxP8+DcoPc6gbPqHD
z2fi548KTIFU+ZfHnXYEfx98NsQ5aL21obYnSoi+8xNrR4kfO7CzfPs04X2U
saCZ3WT9TwuJdfMT3mWyLyHgE9k/P9kj554Sexib6RzAfLSm79/zKOVXpu94
T6RgSeEmSzy/btCLlyIy2k/8B/Mw8nzHyy3EflxErCv6ibx8czhtJfZFGFku
SmG9C+XkK6xz9Y6Rmv1/3tqgSeQ+vPeS+cEXPPcemeodw3UvlelnwHtHtVkZ
tkYReXmB8zD2/cxo85/HPETy62EpPBdVEGlUw7i1cfGBKfoR+XV8fj0Yh+yV
GsS5aeXCUkY4BycjUXca+c2gW58EzlcbWi34AOvNcwuFs1B6J9Pk8fdzNT9i
0I6XP7gdwThFs/Xqg2/on1qapxA/FGgpppi/KuQ/vqkC+5C+bruP9VeM1/LL
7o/ifaha7ULETvu35p3VwH4GTTUdvLctv77oeHEDwUstJ1OFT+T9lSvzjgeT
7/mereacLtl/q+p6Owbp4L3nz6a6NXQYyrKteWw7CYyDFwP/5IxBgcjVgs22
w+D+U0T6SkcvMM0yx+oXt0CciKZ82fkqyH5dcS4gOpfEsx3FWcyJQFmzkvVQ
ZygU0QMKs+4SO8xbW9BZS/zOKvVzia/tgKLJsb7w2gOghOTvfsb/BCJWLDRG
uAYCqzItgmnpHVCs3S4mrMuEIu/sZIE7ZXD7zacD13sb4fvvv59VzLuhfadE
hcbYIMz3+o8LR47CriX6qW81ExBEb9LdFUeDPfHfhBlS6KC8+7iNuRyJBzPv
vRD2InbldPz4zEfyvSvH5TcT/PANH30uQfCDKcH6bimxQx1L2ZuyxI5WqGwa
Gse6yllhE7QLce+FAh+i7xhNHUMRon+D7q9mT/CctKziF9b5K7+Sy8b8FQsL
lwjivf6fVbxYP2fmGy6G/ejsvJn3rhPZ7dj16y/W4YjIpZzD/GNp02158v6/
XOdEX5DPa1ofcL2b2P+1wb/vrPqwX8DYkos8X3Ig//1n5HnLxlNrMgn+NTdc
XP/l+RRUJioOHVEm8ZKcyZ/wSjoMfgucu9ZBg7ejEmW1eydhxZ4Tm6zPjoHy
Reel6akh+H7hjZlRRw/YsXyYoa1pgdr01CIX+0p4Ut0eMvExBwwFD0cWMr8H
yrdjWfaDIVDU5CW4+iBZv1XC43avXYDCnr5qctIZ5H+WXPjpTvwK99dP9SWv
wFfs/atdm9+CIaPI/krljxDndlPv8XQJ7D49vHcsvwGWznQfMVvRBZopaZSX
soOwYf8WAcr2UbBWO6+41WEC1k5U9Ug50KCLYXXQQgAdnPJaIn+LE5y17nIc
ccX9tyVkOYXEib8iGCeriZ4897H//ToFPqFzhziInvzCJVi+Er3d+/7geBrR
Y8w/ySXs0/xlZb/z//n7iRVfhIn+iy45bMO8Y5XunZt4TsV2w8xlHuPF6cJr
eB6u+yFYFeuwGjKNfiNuyD/VlcWfGV4zqODfS3W/2OPrq21+fcD/zyjWPoV1
LQoUI459yBdeuQlgXb2vPuthF/L5BTUHrneS59HTCtYSI3Zl45KZ20ietyn9
tW0YWdcy2OH8qg7r7er0pEncwR2cyn05YAoyZ+DPAbIvjbU7p1bMENygmm7W
lSP8/Hjk+a0sNJBiPiTcyz8BhfHnt9uKj8IJ86NsloeHQPL5d2lXpV6Yvy2n
9VinDTa55NxgX6wDf77ZowdPlsK8QtzUpt3ZwKpZb6VdnwTT3h4E1aOg79yZ
zZyWAVB0P0znV403UFPp+45bu4H8tfePE8qI7P29SW2cxCFKIwfjrYJBnklA
j30uFp58KasYKcgAQ+WjZS+PlYJWjPITGekGiMoZtbTQ7CD8q8DsVk8/cLP6
m/PEfQfJtm4P7uPj4DqvkRYfPgnVoyV5N9bSofbMc4WpdjosKni5/lMj+0Sx
OnWS2Lf+/QCrCxlTMP/Zr6uaxB3jHY6qQNb9ht6ynU8P0Zc/pbuT+LnfjLWp
GH9Ks500byD+77HJ+6FAovc9vE5qc0RetRkb5sY+a4eevk1Yn1e07y+FSLfA
3Fc4n5L99A5z5B2B5SsCnmB/Vm+8JM4xCE6c044jcuFIjHgVkQa2N0pwjtSQ
8ZzETrLOsnPOHHi/aEZeeCHOO9gXIh6FeaHoldvu47zVl3OKDzHfbRY2bXOT
SJEOkUS0v2RVCg37Mzj7DPSw7ibMY+Ey1k/xhyk4YjwsFRtzDuvKU0KzjPFc
bvCtlBjGxWly32YwLu7kzcvBvOqLy4r7sd4jvp7PEe318VUNBsQZldcWc4gf
OryRiYgfq4S2PkT80DSamjuHcc05WncJ5kFWFy7hXNfBU9GnLYg+jms462F8
deSHWpYg0esW3e/zngQ/XrIlnhQl+FHN+2aHeD6J478uyymT+Fh4rVNACIkT
qV6bGce76fA468bC+F8aUD8UZJ/Xn4R2t+//iCKB+4qQ2dzRYeC1PrbVVKcX
jOyXZOQ1WmC2nPWaV04lzF+vm/wxmQPih9sa5U8Q/0P/Y9q6JhSoKl+eNfgT
e4xt3jxT4QTUZ6b/ShtsgWLcflbmvgMU7Vkt0W/kAYaiVk+62wOAVSRLl0H/
HfTNyRxQu5cB3oLbthhNlcLuejc9t4eNQJGSrXoz0wUKB3JHhj8MQm2h5qTg
vVFw27RheSZlAhjMQ1qev6bBzcxBr51xxJ8alskdPkLW5XGw0Rjhsd65L6/n
ER47n3/l523CY3WWDnc3ER67DFenfXBuwOuS13x4j5feily0p4CDHaqPiH6X
9JxfYd+/tW/dZUGi/7Fjjd6PMW/FzpqHcxMljPYvIp/VuSEvgPnGsOqQ69gP
Ij/Xy4r8NCR7ZhfWc6YxLYmsI5L2qemdBZ6j27A4471H4tr+H2bI5+m4XBzH
/JmEjbRfAImHJES3VrCR9avRhkUGvK9UkNWuMR/nAHK6ZBL833I9Yd/E5f/7
iawvT9BBQ8U5qI7Ej9UjrxmvhU5CgrAnnF41Dlk61n8e/RgGtz3l2+Sf9UFU
nSBLxnwrMBfku1zaWgO+crI+hvX54Ctx/vZ7o2SgmqTsWVYNB/mGjUuuir5A
XVko105xJXzg1JMSUSoUae78dCPHHSL6mG8JZPhDEc8DhsfrY8C3mc7kr54O
8lwZy26bS6DpMOfRIO4GSHZoc9YR7wTDJEaG+20D5HtI1ca2jED1c/EKxTMT
4FreENBuQAOX/ELHWsJDs9OSft7ZQ+x1w4aIYWeyfrfvmrYlk+97WNIqn8Rh
twU5RdSJH+nR9JVII3GaDNeD0DCCH7EfEr77Ej1SbxxbjfPl2MfH2e8SPT+e
EbMRIHrPyo33wfukmHUMbLEuJV33uTnOV0/cafYW75/9u4VmjXVYla08T5DP
6VW/DsL9W3VooyueT95MKNyI+QTvneUHsW5C+mdWmj2eS7b4puC5J2dmSooC
+Ty5CMXY9eTzx80O920iz6M6IajXS/jxpExM1kvi9ywNRD0yWsnnbe2/klRB
1nPOPPRrItm/Kpv/TJDv233onvZ+ElfeGGZXoZN4zILh3g69TBqARRbvPP8k
uCq+mB14OQbPFAeP7ugfhkUWy9hhxX44bcPKJfSjHXQV6r/8+tgAswrUDmO5
cohY2OHwWyoXWOFyXGv3B2i4F8ZcLhsNlH9/6o8oBkKRuMgPoSFvkF/aqBcz
R9a59gP75KpHUDS/MuqysQdETIae8DXyA9+8f4rVPpHA83itvwhvCoiPMhz7
vuYTyL/UEwreXw1Nn025dB61QILPqQBf5x5Ye1EtMuzKEHiWRLkOvx6FQ44u
QyeeTYDw4JL/PxMarFLNLnJwIH6HdaMqIw+Jw5wKRTdZET2+2H8T55n3SVxR
Cy2aAk/194w2JO7Yd/6a5RWyH5yuVnw4QfaH3oHATY1DeE7uqfiD+L0azxi3
A1g3mep4dxLzSIm7tqiTdQigKTo4E6l7d5eIL+KA60DB/zJC8rwX1jXkci9i
vGrSKPEQ7+sR+hXeH0SkknRvOZ57Wn355pBL5O2Rv0FYz9clJS+KfXyOnybH
8F77Hwpu2pjXvpldsgLPvS02N4SgXTz43sSD/XvKIeNZiBdJTwcZ0e6SABoG
kX9uLBBA+5NRvyyM5+A/Ohb2YPxAL1mwwbyURfmSKsbBp3OERhAvmh15NbCe
I0Bxxggls3d3FP7+yfMCXsSXac7wTYgfFj+fJCF+RDgE7EL8yAjry8Xzj1M/
jLpwbqeFg8r6YvL8WlINWV3ke9MPt3DfwHs8WxvcGbF/2lHi4MYB9Cvw0JDo
W/tk+LtvX0j816JsGJJHeNkv78MHAkk8PlQ4/fIC2Vf0vogtHXTgsTjW3/OT
Bj8qM5M/akzCAzlTV3mnMeCZ/bvjB/8wROS/nJXb1Au7zbfKhXG1gKrUJ6H7
ppXQJ2vPa/0sByK0zw8tfEuAomvs44zBIUBtiFUI5SP4IRjBzb6f4MfKW3cq
VGyBys/yT6LqPlAr0xUy6txBPtArIOVcAKhTBum5395CkQuPbvCKDNguk3X3
8dNSOKtQL3ZufyO0Cfjtq/HtgiAnMSZ9l0HwpN6yGrkwCvtv5PuXhUyAqMI+
wxgfGgR/28KfGUmHo/9eTtVJEZ63ZL2O24PYyZ7HlUVphAcMXfzwnfCZYZOJ
Gg+CH063C6auEfwQ58j1w/sfp19Y368h+17uI8Pp+0S/mhe2HEMeS7uwWxrn
YUSvCv2E/cxPxp9XYJ1VgPfhJOz/SIrQ9EAcaV4rPoZ9zj9cmELeEqlVr2WN
8apuRskp7P/85X2jBO8lnBt8oYb5sV2lKnXSWH+d6rF9NVm/gsmyMMcBxBem
COyP/yHeYtTYRJ7LV/dzZTGJozbGv3pJ9pdfeey1fnOyzi8OHTnFROKoPas5
f6vRYekO1XPH/CSwWFC3ZIeOg44GB9yr+w5tqxtlXvr2g6Ru9VHHyq8wpJg8
rvGuFhqM1dijGgtBvC88eb4xBSj7JUTC1SOhaM3yndn+F0C1vukFtx5D0YOY
/GUqFajvdg3uFHUHyqLxe9qIH1Dn319VORINOmcfipX4pMGki9mFc5bFkF+x
d1ZF+AuwHDut5eHRAZJ6Lg+vug7AoQ3f7n57NQKi1TeXv++cAMd78aphyjQo
NoyVbnWkw7Nz6l3cO6cgVHDusrsj0f8JoX+rksjPQU6qBZVT0J7CblTSNgU7
E8+4XyX4MUPZ14V9WOF3VPRtybrZFIaHqBC9Ht3KJI71kAo5vLe34D7u29yA
cWPS+q+rEN+fNTjFY/2j5bnNvMj3LNMHsxEvIr4a7sP9m3/h7T/cjzd/HMzC
upbpKE4frH+xkoi2x74sXSrluT6RNr5/BNrI55z4ENOO89ernMzEXpD1tOgy
unAC5/Rfqy9/QNYzvTFScA/WHT/zuXyX+EM5i+tTGwoJnz3FvmchjPDSAztz
bl6fgnWr3p4eWjEFX+hRfLfO0WF5xOKECDcNmI/V3HVZOwG/Rzqpqa0jUL9L
vDTDahCeme5J39/dDWK6Wy2HnzUTe5LI+VRehfeNKW3fWQA8t07vc/uTCuJX
St5vOEn2V7+MZ4vIa5AvXgyzlSZxRfk7dYM7rkC5VBEp0elE4srJv7EZLkAd
YhgM7vECygrnwVVbXkPfB907k8qxMP25pjX0WgZ89Al4Hs5WCutED00G7G6A
mSpezqvKHSD8Uf3pmq5+ELkXu0si6jvoX6wuui47DgUNku9kAiZBwNny4F8K
Hbz7404rNtGhvVxEfDOJo/MZ1U48854C11ur1fYSnmfYt/3jcxJvxqw5t6aA
rHfnHYv1YQR/fzHRJY0IHgsfsdY4Q/Tr9EfjOQfR9w+pEyJ7iP73DG37W08k
XC17gfNPWR923TXCOXbOLLMPiDwyohqGfFDD88JZTyJ3/WE29sZ5Mo4Wz8Tx
vKFfVRTrr0/V9t+XR564rrsF+4Z38lnswjk07LI8s8gHI17H+7kgX1zRfRDz
oonvRlZh3f7TzYsnsT9D++qRSxhfWK0srEC8qOFVOY51UVpxtUlYt5GueHcZ
z8E3/M5XxfqNxwIfM5G3+M0wG+G5m9jxVRZYxzF96sYQ4oXFht2ZeN/ly1im
cPx5Z4f2RsSPvNT9FIw/NFr0PiD+HCrwlsA4JmU8uAjz6dInHIPRD5nfLxNC
/HhhWDaG5/YOriPHu9G/Hdh65SbR32IPuxn6n4BsJQM2Yq8sK1XBCPvjGKMb
ET8aS8+JBBH8SLX5KyVC8OPQ33u3XQh+bHnbLEYh+BG87eLsJ4IfX50YWqII
frAn6nDdIfgRGlnHGr1tGOj63bL5XL3wKIlP3XRzC3y8rur5z6IS5L8zW+v7
54C65+K+gKEE6DsmEvQuPATklyVZbhP8oJyb4LnP4wSUkcJb/ZwEP0yYW/YZ
EvxQyNuy4pY7GBrs+DY88wqoVUfTz3i8BZ2ybZtn0j5CbWbx7ZYTpbD4/uzw
zYUGEMuuf5N0rguKfdWeyBoNAvvAg8+Dx0bBViXNkuozAV82Xm4MdaNB1wuJ
69fe0MEx3EnA9SDhgZuf7ehzI3pTdty5heBHQv7eYh+CH2kjjEHaBD+uHpi+
gfcQeoiPOOC9sq0F3EeLiR86xWlXh3W2hcYmhQ5YB9qx9i0v0f8ym+4NPC8t
WnY8iPcQqsjlPUe8cFt1NAfnmNjvl3XFuGRZOHYL8g+7L19WoJ+5toJfiIFI
0Wd+S1jHm3gkZSgK/c2KzW8ukfXT1/I4cRH9DUw5byH7Y90T+s+mb4TvLiUG
T7eQ91+qvfW6nNhjzvAlywQSt8ad+nryPomvmxLqPvGTfbDB7rmbHR0aXUX2
twAN7Brv6T3ZNAECKzdY5juPQE+HVny86QCUNL66+FCvA5gt+5g3TtbD3d/Z
3RMni0HeOG+Dl1oaWO4s6PBuiQKq7+RQ6GU/oCRfX/co3w2KbGJcI/pI/DHa
qib41Q36zn2sOH/RD7Zvaeo9FBkFhjxnepiWUiFGlCcpc6YILvff3vH8Wj30
TdjLxq/pALFfO029lQagSfnv+U0mI/DU4IQd/6oJWNvcEiEmQwOpe1NFljZ0
0NvLsZ6ffJ/WNeN3B8j3K9txTynkPYkDP/6xnCd8/ceDA3cuEH9SeeaYAs6H
Yrjr8xPnmMhsNtM2xLy1ZcdOObxH52tEFvoN1SKfYS6i930T3/+5EXnx6+Y9
eD5FYwxTwv18441mLZ6LSzP9FOHCc4/vK34hjvCeeOCO55UcQmabkM9Jubke
w/ykwEP9RazjCtu5LQPPP9Pu+7VivVWyxiRDCvncA82/v3OS9dSLv5BvjXn4
tX0+GwlfPk3xzIvvIHGmoaHwci15PcuXf78zyfsetDjE4UveT4jWEaoyBeV1
WedK6+jgspH12gE6DaIT529fvT4J5+efUGU7xyBeuUbl58rvIO/icfY1Rz/Y
7Z8KXD30FT76Hu/xCqkH83dsF2RcSmB6Q+vtUxmEh3E+e7lOMB7kvT/kCKx+
A5Sf238Yt/tCUR8D3wWVx0Dh/cq8W9QRKJxxhi/1HgDVUlNn8I0rUO0cjXbq
vgDfkvvVAgoRYHnX0L/4VjLElV+z2tGWBzqlA7sF7KsgzmG4Vla4Bc76Wnhx
H+uB1ErHksgzQ9A5kd1Q+WIUBCK0nZeeTkBSwuFHqUY0+GluXXT/Hh04fa2e
a3NOQfG1dRydt6cgV1urdjiS+O/fylr6BFep9JP170jcfV4zwfFXJ1mfhO3d
B4kePbatGlmP59mTZQduk/VWKC4uHsf5G8UB174S/bdKXvp2k6xHk8TQdfST
bzMddH9iPfW2tJSNuF43n6fyEynGsD54N/pzG9PwvRiX3k5dwv48DeH2vf/P
2/QMt8N6iy3vJ5Xwvobp9S+jkohccazBCPtQvcOV95YR6ZhL88L+n+Pr7rAg
3zc57KaE9VJO8ddqkZ/Yqx00XCayP7u7Dudr2swm/0W7kgpq7kE7k5+TpOK5
2zazO5MYb6RwikkiLiyaPryEfUfb4sN1ES9if9SxoeyMfiaKuLJFpYQDcYZV
SzYL+Y5z0r/zeH6ewiG5Es/1pi80rsJ6ntu7tqdg/a7C9dee2P9h79Gmivmr
fSLyGX1EXzUS9i5WRH+lxbULXMT/dEls4xEj+PFYyyHFj+AHu9OZ9QfJOrgI
8KyUzCf7Lq0gXSmI+FMLo/bnWoRHcU9/H+6mQ+akYOvWBRoEbtTKOmgwCTNr
8iSiXo2BGdvmgBGFYUi8oq1fer0X2O+kX6AbtADzETb3vQ2VEGdylzKwNhcM
dZnr3pm8h6JGXdMru0OBIjdYJBBN8MMsKXDan8Qferp/N8gT/Nhz/mi5xn3C
b+1qhE67Q9E+q3dv61+Bb8YRzXXXCT8yfrY159VHWFRZd++aaClQYw7v/z3a
ACt3pTFEynSB6yVa317tQfDb9CEh/tAo3FxsHTZ4MgFx4UsM2Y9oENMsy9Ia
QgfJdcbeqQcI75hS47Ih+MEhXbs0kEr2f5DvcSuCHxLVI9rKBD+OWKXuUyT4
sY1T+8IP4oeuxiX/+UTscqnLZS/OF/uRIzaD8/g4r7pz430/lcnrg3Aumd1J
8bfoR8yKbUuw/n9h0k4GZZg29Teu1/Zfd8zxvtt1PwsDgcjg8aOnBsj7/Dzn
ZKhNpPd93jC8/yXtqGMYzuMv/VPdboLnVwJno3H+jHD+oLQzzl3Vcfl0lvhL
DoPZvgNVhNdwd+5W/EDsfImjY8sjsr4evHw9YgTP2jWHKvzoEDt7w77JhgY8
4zOPVMwn4GWe9+E8xlGwcu2jyrMOgkODwgrlkE6Y/FEf73i1AeQVtrlYmJRA
+9PDSSvc0sHwuF3yA/YY2H77ftdKP3+gbuj9+6LVHai7wt6/POoClGusJx4k
uYH84HvN9vmX4PvwxOzFY1GQUsURLROeCvNGDnXnw4tAvnyEl72vDuRUzsSZ
p7bDW0b603U8AyDNeMXzqdIIdB2ezfk6NQ6Hbgzw8e4jfqVoqyjdnA6GOy79
e89L+N1EgflGe7IfG4zvRRK89GYWa7Ik+CHubvB0LdEHxXyLyB+iHzf7RyMH
yLq5movc0MR71vhrfh/C+w62qPdcIXousvL9w4F+Yf2evZh3ZNKPmqwi0vqJ
7okZIjMZFCswP8W9s6EVz8nNeT/PIh+s3meogXktTXG+Ojz3EHwvY4d1MU9C
C9WxT3B5DxsfnnuofJewdsE+85UZa80wby43nxdGnsMvVC/1Ld6LfMSaFk9w
rr1ttA3vvTzvOdLuQdbx7Jq1E2XJBFeU3YtrqQSvbss1fREl+MG50xQC6RBg
sFJg3RMamJwMMLmdNAHRF5wYy6JHYUe828xP2SGgFtjwU4e+gVRCkShTazM4
cjy96yNXBepPqaJNsvkgs3RB1Y81Bba/fh+fyE/4gOIGMTlTfyjaXOIvftYD
qBqlMyofHIF64vaFz2/tgMJhk5X48AEUdV40O7vJA/r0/IUNP7yC7T+9DrPF
x0CEcoFpm0E6qDofMR8JKwZV/r6lrQ71MBC7oWetXjvcDYs84O3UDxm1h0/l
3PoOPU4NHN4C4zD/9Uy+qdck1Aq+ynNcJPvzRkMFSwMd5H15p96fInHgk6Nm
t72I/XeGb8V7i0808PI0Ef2EUuQOHiTrHDqscUq5B/uxxVgVcE62lN8DXeRZ
m7Pycd7HxVuzFZiHik58RcW+bcdG+xicV2dRzFCP+QKZMwuA/T8RWjfPm//P
99RfYl9WYpYbkzvu27jf3JjXlM579/D/OXYfEyzw/HJNzHQ0nnOtmAp8jPd/
Xa4XP4D8YY/iWAzeI2NrnfABcYLvAhP3DyJfyogFop3c+xtOQ7z4VR7Wi31C
p7bvkkM7oqQFjfxfb3shsBJxI7xKoBXP11jn3m7E/JMtC9sDxI9StllePOfg
lbk1iTLoyNr/50OLy5uWIV483b9NGc/N51I0G/D/z57ZeA7t9gXjBybEJ+H7
TTsRt0IUPf6hvXoYZrLiPIxDu2X3YhwVb/nEFutAMx7Z3xodQxzqYsP7qDQe
zyweInod11bQNyH4oXXkDO8vgh/GTdEzfQQ/6Nlag6afyPOb3F+mBk9BX854
QqEu0Wty0oX6ITqssUz0XLGODowsbN/sHSbhy6UzF/nKxmA8IMc42H0Y3iTO
O61g7AO7/Ksif+kt4NhhkKkYVAXCAfnzw39yIWUm1z3FIhGKWlef85MlPGfm
UxRnoQ9Q//58k5XhDJT0p73eXwl+CGQFbf5A4o+Tw3uV7pL44+NCVuH0K5AP
CTpZ7v4WGnzlzbwzSPxhUnlIQKUU2h4MmngtN0C3oMLwzotdcK/H83Cu8SD8
3Jrk5QujsGDsmXn72QRcFV5K5HangQifHlcMiT9YHZIb40j84crUYfGH4EfW
6W2HxYh9cjRw9oUS/IjYkKx8jeCH8rOi5xpYx7PxTu0fst+LRWWNMP5I0R83
xXPYVzsmL1nh/JGKx0Hrif67xza14jyyjG+mK/A8TNRN1wLXh1ut7SjOxYpL
eK/uRCR1+PE+PK86nejIhXOWQ9evsYvE90l8J49zfdXneH7IkPcXu3Vj8h/5
vLkD1qsEyPrJKz70Okz2idOYpYE3+kddKaEyso/YTrf/uUHi+eO90NlAcLAz
LvT0Do8pKPjmcstEhvzsJtBu+ZYOO9e0jMf50WByXURletQEpH3jK3HUGQXq
n89Cdx4MgupCT/SsRRdsirsfq0P0OvuoJUdUqBSE0x/vX6XzERre6e/3GIuB
PqEH8iwmJC4cCbrkF+gBRR8E0kvdXAieTy2yxrlBBJWhKurLSygKvXRbeEMU
yIt29mtapkLii2MdwbZFYHi3xfXzmzpI5roR8datHZ5H1a6qWjEAKkKz/QqS
I3D0zWJSy9A48F4ca2oVpIGad8ZdH1M6/KxRPzrIQ+Iy68OJ/PeIXviCUgQI
fpRruirtI/jBcYumNtRKvndIRfoQ0U/IBdGnwlh3I8qzRpXo8Zn56suSONfH
/3u9HtHziJVMGd4/zH344k2cU1oYnKKH+FHPUJmF+/7pahU2xI/IZ03lmK9y
uBskh/tx3fsjDzEuKeAy4sT9GHt1gy/W4wvIH2TB+ZjyXS41nER69qQW4OfI
1C2tFCGfyyGpLSBBnsOXXZE2Moj2wOd+mTynGeuBFd14P9Cb3Cdnygjffqh2
evIdwbHR2E1rrclzNO9Zk8M2BYOX54o/XqUDtSLhiMNOGkQGnZstnB+HusRC
A1bHEfj9Z2D5YcQATPbx9Lad7wT3cbedXzIawFfGKqAoifAtdxsnOJYJ4tty
mbsS4kBesPHgdqEQKHJRmD3Z50N4m6THhW4qUCMGFPYXkf3YcbLnl/pdoF6O
Zd7S+RCosFah/6EXREQ+yHvqHwzq5r/ynanxwBMtfpXxexaErqxhyPQrB63j
fLk5F5tgnbOE4WPTbvhwfUh5KGgQDh3pqfTZPQpn8/eo95yfgIBXvxk3qdDA
xfbNgc+EH/jlm62KYSX81/b4fn9zor+6g6eDIqZAaNu2zw4FxI9WqX1b+ILn
zI897nZi3uewcSfml5fMI3HesknlOoXLWGfHJqbyh/g9uW3NUyuxHuWIeEHS
OM6V9f+NeQKeKcomQyK5fKJEsF5SZnKVD+ZxTmsftMG8s3OZOhPmmWLvjXBj
vX2uzMs07AdNOcV2D8+zd2rd4cL7jg30zv3Ecy9x3h5ZjFe5Dr6cx3OLn7rj
3Dhv+bb6dnvEi0C3g1OY53wxeEMD/TjTdn47zItWnheWxXijSMfLHe3LdHr0
JMa5Ljl5/8/ByRJ4vhrjh6UIpZWIB8umSiYo80SV96Dkdv1zBP/ufW35Nr6e
74yzFfIbg0KdRHzftG9UfrRf/YIjWzBvVdYsOYC49vbemnmMs7PkerjQLxkM
cdrg/CXL6NU95XhO9zxwCusBZhazA4OIHtckjLVfxfPz0eeHMwh+DC0e8nXt
Js+Zx+fU20g+32O3ihSJCwNkOc98eUO+74307ROG5H2sw0VuT9OhT9Nar30b
Hd6aHf9hGTUJBqkStneYxuH4qa29dyeHobO0yf3swz4Y2vCPPb26FVgXHjWX
11VDUOLXWNM7+dBwR13nzdpkiDjc7bU4GQZF12M14pyeQ5FiQPyKCmKvHaqD
pybsgMqdZq/u7QDynQuUaArxS7zHbfaYBoDv92CTY/NvISie9Wf0tgxw3Fw1
xR5bCpT53Y9ETjWCZpjIGWpyF7hX2yr9ejYIG12Xm6/oj0J0vbznmcgJoMuf
eBPiS4POT9dvnYimw1Gj6NdvpQkP6Zj48pL42flqWdcN6QQ3Zyvvbv5M9BFh
tyuB4EdvWPK/+8Q+H1NlFzaSuLis/dHHz8Q+Oy+e3G1J9Oun2MJgTvTdFzQb
soy43VnYjXwmWsdslx2RbFMpKshneC5kspqhf/pyZz3OmWFtD3mB+aroepYx
zG8kMTlm4/2S+aFFnljnsc94xzfs2zlx5ljgWfJ5yg9fvDHEPqStm1bfJutX
m30lv/Ab4S9/5MXXtOF91yYs7YSXaWgcuxNN8CO55F1JLvlecUasaY5HyPc8
/fKKVgIdRL4xJfu/ocELyaW05o8T8CJaYDrSdhRUBqZWMkUNAv/9rUqb8rug
hP2RiJhsI3xUta10tyqFBqdig5PxH6FIdspB6uhb6Mst2G+V+Qoobvt3bhz1
APlPTRJCKQQ/TCc784rdkB/Mt7a/BMukg0tlrFHwpOLVVLxVKhifWDP8h+AH
q87Be4gf40+7qi0Jfuxm0T8QQPDDVL96cQ3BD1PlmS8xBD8SwpozMwl+DCZN
xjoS/LB3yBvoIvjRtPt6Lh/BD5nSWuoOgh9z+gonxQh+aAu1vv1O8EP2fTQd
70NnrXlkI0L8inbMyhdqRI9i9XeeHMA5lToLcZeJvtdJVehg/LH2VHwx4sfT
1G4nxA+uEakoxI8fel4ZuN8dLyqtxv0d7iIxhDwRVr4Vwt8HD0VsmyavYyyO
6Md8Re3nuzU4V3c7L7UM73fJX/nIRZZ8zg+WANaf2MdbLfy+Ce9tUNjupUTw
45DwrqXDeJ/bvQl1PMfq3LPS1qeI+B1e0bXT4YS3LqTeqzGeApZQv+OX5ulQ
bzXFt1mCDgnKfWNCVZPwWF3ccr/WOGzYRBkYtP8OP8vWlxko9wPv7OtfGj5f
gfLAPXK4rxaKGDJs6O5FhGvLZ+2ANBD/9oLzQkM0UNY6vLuhTXjAwuulokV3
oFTdtVdrI/ztw4meR0NWQBmoujjcaUPijn1Xt8dTQX6drGr1Fl+QH1C52fUs
HKjPz3WwXk6GquDqQwbX8yGmXVJs2aoazNkihb9BK2imtOfN/esF6ytRt/vP
DQNbAvVx6b0xYLbZ4fRNchKWt/SvetdIg0rtxMe/8+jA5bA3SFKO8DCua0fL
3XHeXOe2QhJPp1coG1+oJPuo44ioFFlfigeV8RXR2+WItu1FeO9iw4GElThf
vGr9r81Ez2Fjefy2ZJ2d13wzw3i+oFa3b5xIA+4/9jgvKqTFtxtxPk3doxDz
zJU7p2Yxz9zWZ1GIfZ+/Uh6/x3rZt54y/ENEjkqFNmE8ahFHU0e+EHGK8gjr
aNc0X65GvFhxTlMP4wuXqShlzA/tuurqg30WO6PbNyJ+MEZvT8H67qw0IRWc
i5bN552L8UdN+/oBtKPOQ5GxyEeUQ5z+4LlHQM1SLeILx1LQVoxPuiaax/Fn
zw8bDqFk+fpxHl9f+VVa6P85bV9uheL7hW+7woI4Jbru4Czihc2FCn18PhE/
jlzEvTDf26bYT6BqxiKE8xXbLKMpGF8xHH6QgnkQflr0IM6/mimsisL+d++L
FN00ok8+D7P7gUS/v28uJWwmditpVb0R7TbproOlYDPhOWpmyo+LCb7lVC6t
jZoC9oKDa2pukvgGNCeklulw70Rxz3NZOnQxsaSLtU7CtfOrv4YYjBP82fmF
2fI7hDK9Mru0tR+4bI+l8fxog8s8Eyf/2X0GHkebM/ttC0BYSzLs+M4UUP9k
MXQoJgIMWw+8XjNP7PC3RpvtpkdA3S0QwuhlD9QQ52kpCombzZUsnVc8gaIo
b8kMlUDY3uZ8o+nzO5DJ2/T58mAGeN/T+PlGvQxOpl/SOlbVCFL58Ud01Loh
/NY+sXUdg/BBqu3Dd79RUDv77+ZYMYnvlRwKCqJoIHGmt2IukQ6ZFV/sq44S
/94mdFfdk3zfp3zsnh9JvCrylj5B8CNaOcN2ewexr/nnUfkEP2z9+kQO4vyr
j7deduM9PvfOm9mMYZ+H/kW8BzIz/XQRzqURH6eexXoLrlSqIeYT51SW5jEP
rp4Ry4d1PsqeV7Oxz6Ptya+XeO/XE9rAo01o38PSY3i/fadlrdQ7sl4jBgoj
PuRzItXrc9Z/xzn6c5+GyLqp79+RnEKep3K681Y6iR+HzR04X5H1y3uqt6UD
750RU4xrSSJ81tFqbfwjsu/2BkYZHSC4ZbrfZTScDmz7diZ89qHBtoqTe9ne
TAAXJcT+0IVRcPrMWTh8fxDKDsjrNFt2gYj8omsbYyMw6divCBUvBftYu78R
1z5CxAWL2tJfMVDkFXg/y4b4HerX1pQMD6BqadQtfiT4katTb/vHDaiFBi9W
cvlBH7eSEZ9KFKhLtRhufJsK/mp7Rv5FFsGQv1+N5UAdeDb8O6+e1g6ratIv
SvIMQP1A3lYzpRHgPJhvGDE1Drknlr7S9tJg9PzPlFbCT2ua75tF806B2pfO
SFZ7wm/Edr2NJfiRmn6z357gR//14hQ2gqeM4cYPKb1kn3/fzHgE+/Lm7WS1
iT4lDARDD2OdZVaysyHR+4HY3hKME+6xx8vh+UdaVLoe5ini1vauRX9xRNIi
B/e3lmpsBOJGhD3vLzyH9NTtM8P9KiA8zYM8dLBtJhv5atnpLRtwnq+4/ao5
zKuPtYXq7cB8cu5Vbpzf6Cy63hfvJ3am1mwuIX6PY3XkoQuEx7ldae+TIDyu
uO/zyPNPU/BXbduO88HEP6qszOPSnYJ2RdW/nwbpEGd3x9dpLR0oW/ITGh9O
gt2po6KczWNg0VfuV584DGnZF1S8TvaBrmO6qujLVmDe856Ps7YaDOVFqk9O
5UPRYb7Phjc+QMoV/etJ5RFASd7Ty1P4AqgqskET1WQfPv8RPbrfFihN4S9X
NNwB6hvb4HOad6EozJz9hx35O8st6evKL2FaYV+MEmMUtIvvYaDppEJEYV9+
rEQRWN7VAY2GWtBiFDuunPYVBi+6mE6Y9sNtrsi+sFffQYIj/bOGyThYFItc
mKuZhPMu+d9C99HhuHdgTRnhqcELvzsCL5P91k27eC6IxB3BX8d/5BAZEbhJ
o47g/OQmhlLC69Iq2c0zyPoKaTZ0rSXre+JRGEcd0StH8C0L5MurGtZyV2Cd
9CF9dqyvb/fMFcJ798olP8+bENn1o+MJzn1KypKfxP6K0Tn/WcxD6W+vPI54
8UsqYfUk8r4x+WvID661nn2A66w6mXYJJVfC9Cz+3fGrdyZKpc/fvqIUVc+3
wL+nJDNbYx+p2dLMZ4xPYm+s0UY+ov3Lfwztqia67hLiEL9Wlwvi0N+bxYro
50fM2NxRNq5xkkMZMHP+Bv7dpLl+Jb6+9xA/N/6//mJ2PL7vi2y1bPxcevAu
MYwrGt3XtuDzb7GPkcY5ieGOMm7YP5B+JeQM1oUkjW3cirjxckF0Du+5e9Le
rHaXSMO4KkdRxL/kTTJYT1Y/XwY4v4S27tVMDdHn2qoPfxuJftcIz/l6I+9R
Zs5ixntR38/viiFxM512x/5wGf4f68QSiZsZKsIf/bUifi4jIPMmiSdD1pad
ydSjQ094aRMLKw1qthrsvVI+DqNtO2RXMI9At1qew2JvP9R31nFIXGuHJ9pP
Rr8E1oE4j1iAiifhm/cfc2kFpZK4OeqnkWgUbKdJ79rr+xLkD9uWnql3Bcpn
wUmNSgeg5M/HjexyAnlp8X+tz55CRKzFpj/vg8AwS7dVmysOWPWLZzvYs8D3
iTZT/YVyGP/qwmDn1QTux58trT78DYrYp/62HR+CNcl54zl9o3BzOMvl8vQE
qIT6izjm06BUU1EmM5cOzMdMTm88PgXGrCHNEs+IHdzim4nOJHa3xcJkE7HT
OFYdoQqCH1I35QQ290/BpMv7GBOCH9cClVuwnnY5heaA/v6ic3Qd8puE58v3
MK+6kBa3fy1Zhz3K1+rwPC5rhHFhmvze1UXCPpVI5qrGXzh3ubPacnUD5r8O
82ntJjJl9JMAnnPwDrpEHyDvn87GXFZBPo+HPTSxj6zXYo3pKwXyHAusrmvs
v+E9XxcZsr4S/swrFPSknvABxmZtWRI/ynv8u18ZQ3i5cfyvBNspEO4p8f26
bQqOzoZVmbgQfjeq1Gt4hQZOD3p9GjUmQGs018N2dAS+Nv2qC50bgGdZRUnD
DzqhhqtfSPN8AyyK/3uXp1cCrBOCPHzO6dDgYR/JvZHgh5ZH8Y8AfyhyX/X+
NeGt1KEJJZq/C1DW86wOO0947OGdf9K8/ED9ETRrfIoC6tLHO9wsadDOFMj7
eLEIdtUzmMTcqYffCvXeiiwdEHPmF/PpkwMgw3y8MvP6CCgZdGoNrZqAJEmn
QDcZGiTuX1cUakP493r/Dll+gvsccW4L96cgSDHtS+p7wj9L77kxE35qMLoi
04Tgh4lHkbcE8S9Z7fe1tIl/UT3PwG1K9Gqi2x+B93Ou6kvQuUHW4Zff1CrM
Z+S9S+tHPsqvcW0W4/qr3S4/cJ/+YBEXQH636ypnKOKHkoLtQ8QP7jc9elhX
eTU0TBDn0dF2iFzE+xXo2ebHsf4mJjN8J/Jd1cKT0WzI596IPHiPPK5+y25t
sg+Px0mG3SL4wWbooJ5LeMCYgGoXbwNZ7+0lW73ziL8zV83zCCD/L8O7o0WT
xDshnDLZrXTQEzsn5EynweX5R15SZyaB2lXn7uYwBkFFt4OcBIfh7ItnDnny
vTAOvw23XmoBx7LLC96/KuG0v+uS5dNc8BU92Kr5MBEMawR/h2wOgyKfW5Qq
2+dA9eGX6LOjEh4gfCUp3Roozz96hDHfBqr8r5glJlsoOtiYNDnhChETksLH
Z/xgertdUExaNMiLTnG+nksDxrf8eQ8Ti+HuGRtnhZNfYKigV6PGogMaBAfs
+QwGIOxgO3XfjRFg/PE4zGt+HAJtHI4xCdHA0TJHmmZEh+3Sf502YN7q6iHN
R7cJDlRQZl4THksd7VAcJnZNWdu7r4ro52ylbUNNJ1n3ePAawX4ZmuEyzgvz
LnX/LkPWt5/psVDH/3MG5m/QyDrX7j6hife4WpdOXsY5INEhvCF3MN7kbfLC
c0i+jab6GDe6jqcZIC/nmbs0ivVQXP+sF9AfZ/5MSEH/LMjHZoD4sry0ZwDP
DeYmVA3/7xNSYtPA+srozsafeC7SIGesh/L3d1t7lDycsjuxLpfD5skufB2H
zHY5PE9v6hqQwP+nPYyoRLlO5kYjypjVKv/PyWOP/vAZX3/E+chbfB/+YuVS
tEvjR1PSeG/l1fcreXF+bujRdw9xHlLiA3HTHCIPeaeWpRNZ33NSAc/zlc7E
HsC83IkwC13sR8wf73H1xLhjbuWyFeqhJjsT47EnoX8LsH9AizFgFvPogl6S
jDi/JMQr4VUXzsHYIL11HdEvv1z5JbyPZJLh+MBMD+JUu4Uy2W+N0W8UpMj+
6436YG2TOAUqbR//rnecAulcy0ThncRfsc3qvXOiQ76Ch9UadRpUrTJienNw
ArK9/45fyRmBq2srEysLBkBut+zF1bydMPSXW2meuwHkZ30N8vaUQJ9Wg1bg
zXTYfo5WTOeKgYjrLsoJ3sT/vC7aIvuX8FXLXYnsqQ9B/o5onpg3FSheTjq6
5V6w3a6N9VxcMGxnWVr/Zzoe5k9d+htSmg08R853WpVWgEpOMYvt62Zo+1tx
o8iuBzxHvx5/0DQEpUfV+3qVxmA5az3l095JEGBxfKD4jQZqu6fMJGtJHHU6
1kxTjfD5tufKO/0Ij8/delaD8BzTiPMZPsQfu6rtkA8idiprLW3iQ/y2Wpur
RxTGH0mVusxEn1ney6GIH1XJF9MVib6dKLJ+OE9VM9PlWBXa691Tp9KJHJxi
O2qN+Sldq9w1KL1CZbFu620yx0IieR+rj7lCKWRdzqtmnML7qS5LT5hin6CH
lftJ7H968J09Uo7sE7dd5T0FhKeanxSxayO4EZprkRVA9tPpX56BZ/HeL8+X
Z4bTSPxernM2jHyf5XWnf+Vfxvz9CfMtf+mw3934rtNJOoyP+De8pNCAK4b9
bVnpOGxktcz7IzACxvQ7ymobB0BX9tiMeGs7lOX+8S0+Vw+XdQQ9F+aLoEhv
t64TYxqwWlrs4XoZBUVPH5qkivgB5eHqA8LVbkBZXC3y5BKJPyytV/N2Efz4
Ksu1SdEfLNO81h+2ioY4ul+RA877Lrob9O9pMXxsX8+79cwXGJgd+tIQ0gHC
Ww/vuu09AAbKG13mQkbAukRs6azQBDgvtEwYnKEBRfefdeFDOjzeUKkTQuxx
7k2heTuxT06TTd5yJN5qWLD7N0Ls9+IOJr4BYs9Hv1vW3yf4Ye21SeER0ae6
7mVmV6LnUuXmJxewLzjPfC+eW1VuTuXDc1SToeRYzINziT84hfv1cY3o//zQ
9cIrOuJH3MqERcSP5AZWN8QPv73BTIgfC2ZH9TEv8GKFfD/W1TGbpOVhnjIl
vL5+GOPLd3ZKeB/1totX+8NwfiPNykIB6+jZLiSewDkaF/m/2xH8ULvkUR7x
ZQpaHVwDE3Kn4GbZOo5ef8IjCi7dij1H4srnbY2vvtBhyn3M5cMADY7vPa62
5dAkjDP+MVhzYQxOi4j+0JoYguSEj3M+H3sg+Nkrk4WvzcBYf9hji3QlUOtE
OFX9c4D12BfGxYvvwdDZZii6IBTkzS7Mdfb7AOXTmr1xAs5AfZ/vLV1lBZSj
c0dn/S2Aoh2ySt2T4IfQ4+JzWY/BMLfotV+DPxgOGL4p9I0BJj7u7IrP6RAT
Kq1vZF4CNScfCXHJN8AO8yt8i8c7QaR34mZT4wD8aLac9isfgaHaTmqhzATE
zspnsJ6lgW1YQbPmfTpsKTwQ5cM3BQ46hWXGhPewP5M6eZnwWG89dWNaMcHP
mLKX3SQ++73W0egS0ReVR1FblOxLrtX1y9/wfGvHmwElsr6MBkUKnTjvfIXn
1zGyzloMr73CMf54+VODh6yLxgjbXZzXn694iw39aYKBqhT63eYHVDE8v4rQ
ljXGOnu/pke/kLd7XAvmQVzZ92pxFvvsXKN2l+LciJCeqk1Yf1UfVPEA5xCF
FHQB1k0IB5jdwr7RUxvOt+P5p6q79DH8eZm/9gjOVeXRv3MTXxd99qQBzuke
unmmFGV84noVlK+a2ArxdSIBe1bj/48zJ2/xIXKXEoUD68t9Jzk5HhHZb9Ko
jnlSzZ3uqzF++CsUewPP/4Pt1j03JtImSNEE64kvWq55gHOtnjRvbMTzjYJZ
w0c4rye6pVEO+9XmpnTvYR7dPmj/Wpy7q5pqyGqJ/WeMSqewXi1jh1sj4nEG
+7zsIZzbdePEKXuib7fdr0a7yf5qVhfaTsF7kw3MaNo1BA8XLlL3ED9EO1kx
9NSdxDU/zLUCpQjv3qTD8DGKDha6muYLL2hwz3M4ez52Aoo3h56StByFtzKB
ImKpg+Bp+Wo+a1036Au9VlEIbYSh3QdZH/GUwU2ZvfGXX2VABCE5zkbvQB4S
k8SnAkC+g5tfJPQJUHoFEyGRCvLuG5gMnEicPF6go1b5DIpS2HWKDd8AVcZt
7eL9RFBfY6DczpIH3toxhc1JVWD9eevwhr8tMKf77J0kYx+EuJmKzzkPw56c
Ir6i3DFoK03OF7aeBAsBW8c/DHS42Ffi2d5HBw+X4NaTOkR/vpeYlkmc/DLX
qN0pfwpSVaVi1IhfZngw/N2X2GlRcNsLTrLPV3VqxI4gftj1dQsSfapf+PgZ
66++DnnFbkOcyNEIxbpAw9tWv68TmZVSNSeM/HbpX0s65mHZBwJWI54b9hRs
wfyU0PXN4xhvZ4t1G2MdJ0V00IHEGaaHfj3YRPZFJaPxKxaC75yS4vslCI7N
x8epbG0l+4mpa24vwbfm2ePKB0i8GHJ9e86WDKwrLBfb8obEIdIvBJTI/mNJ
XKFWKz4FZaa33ktk06FAXkZqRz8NTB0uXTQyJvrQnTAQ7R6Dvpxbn6Unh8E3
3uddcFYf3F75vsHjURtMUlPfXhb4DOoJ/r05xwrAUm29FTdLCjSksCn/fB0B
lDb2sAMqL4DauWZOSeYxUKc6zao5CX7Y9I6fivIAilYAY82JVxDhH312nWUM
8ByI+RgdnA6jX46XfVYvAV7Jkudacg2wLz1Dk0O/EwqZFLfyTQzAUPxTqbGB
EWBoVDjw8PwEZKw4kXPImAbZXRGFm7zooH3voEyiyBT48FNOhlLJ/tPmlj/9
geyzxSoLpmqCqy0p192+4n1QoffaiX2Xza65kEvsXdPJriuG2L+zEIOYKVmH
exnf+h7i3AB92rwQ2T9MWYMeWJ9pfKPiHPLDoUSO//MH01ox2zEfnVG6uxTP
P6Kni1kQRwqWJu0QP5rj3OsQP7TpcpaYF+D9YuyP/TwOWQ4HRsj72y94xjAT
ubhv46posu4bautzT2P+KqPtkyaxqwzq3YRn2Af6h1JQS/AjYM3rS/8IfvDl
hes+fEWeX8iaq1OdPH/2t8qJRjr43NT/dGiEBoUUVuHgY5Pg8KYluNVoDFzv
67N+WDEMBYe3iZ8Z7wGpGX22a2tbYPJ8+fsB50qIM43L+fYjB3zfZv+9WfEe
+uBM6g7FN0Dp0Qh74/AMKLN1+4eanIFSV5P4QZTEH8I9aSWU20CB5HfpobZA
Mdk4kpz0GIoYJVZxfSL4cfsAb5d9DMGTH1cfpqZDSl5phJVGCbR1BnKoCDXA
kbcrGZr5O6HTPufK99wBqOXhNuJMGYFf55+K1hNeYLPr790+BRq4PjTc1WNJ
h9LVx7/lchG/K6jYddmKrEfS/lCv6Cm4MdKT8oPEH9UGu4zvkn1Z2x0bpUP2
A6f/9TZbnE9VOB2rS9Y3mGk5ZpjolfXDpx0BRM9JH6WSssg68xu47ruP9QvG
WzbgfWHDguuyzmAeR0RfBPu0fkg+FMI81tOUMp9E5PVHfili/47+51P1qUQW
J9AKkceLO/hyYv9fsNLXOuTrHpwBLNj/wbSuJgD7QcrKv+fgHJy5awu38R6m
DGd3I8wHCUWVrcOfKxs5PuF8o9g0/xJ83fYXBmYHME65fYAH891X7cXP4c/T
SZ+ysc/EsGS9MNbvibBkBaOf39UzKLUVcePiyEk8r+ORkJbEuhsuBYrNIs6t
0L/ugXkO5u6lbrwXpKzh+ke8jzYrI/xPPZHVDQnr/5+vJ75oivdNtAXmSmP/
o7XWy/uYR4/2+dOL9xgW76bVsxMZosfM8+L/+X4G1zOIPs+vbjZFfPaz7Btq
IfrWkfTakE30LyfBWfGhg+BTgEH0/TrCfzbcXRzIInp418LM+ILoOXnX8wHl
KfD8+uuERgUd/FaqOa1sJvynYqRUgXcSsh17tU4Kj8FTxRVvViUNQUFsu+3v
XT2gKPNrR7l6M8h7HDBrUa8A+ZE197V4s4HKOF26mjkeKMVf9NrSXwNV7sAc
R7oXyDOq5mcPE9xgVP7LsPgYIly3PbDRfwENMebbTjtFwLRsf9iG1g8knp6X
lGYrgEXTgdOFgp+Bfe3D96vS2yD5MJf4y1998OSgkNTM6e+g9f3+2SMK46Ai
5lg8UjQJG4x56bz76XBDs7ike44O0Ucu1j02Jvpe9tf0DSe4ezX1DFvRFHA/
XeNzoomsv5lPdCz2571WWpdI9nkl0yNLceyf6dyfeITok/UC6Fwm+rVeG8k2
QuSD1tqfGF/0mb+UbiM/W+h7imCfc+f+m9Foz9n9zB4uOK/is6DoRvI+LKrf
VouRdYix1g+sJHgxZhd2p5DgBeO5FZdwfo/bGt4NuwmPLmAVeMVK9o1VRrrp
viqyb36oiwV+InZz0o21NJnwlZnoEDrBP0bOzAti96YgTPyDXoI8eV/ujfWW
w3Tgbgo1XqlMcH/9tUXpIzQ45zxq/unWBLytY+K3cxwF/cHy2iuSQyB5WXPF
nt5v0KPRtEIwrBmYFcyF7M9XgvxP+2rL4Rww3G5z/d3T9yC/eDayJpzw1gN1
e92PEny/F2zfc/cRFClF7ggfJnHjlQ9XB0ufgHz6Ss5N8QFAbTDgMK16C/I1
qa33mz4C3yPByPxLpSD/Yq5GZU0jsMQls0brdIFQ/JeXAUaDEHzU+/uPI6Og
bdahVPV0AhL9YxUDH9Fge9mGyCshdFCOKjVUO0D2856wnVJuUyDflnqqIpWs
35GbhqaE/0x/PHZUjfCh5D8fFFWJfXf5JnUsET0bF4VuqSf6ZzA5qYlzA85H
nziPefHsbVauuJ/59k/aYF2/mZ4SI/LPU+33g/E8tCvQLx3PK/ccr57EuqvR
HZt5EEe65NbH4PlHMsO9O5jfaOb0XcB5NVY5nKWYHwlfOnOMTt7fRLgsEu8F
S2Uai8oidqD9atoX55iaX2YbfkHsKn4xpnGZ4Ifwdb8jIWSd5yh+qg8Jj1n3
bE74AlnXcte+12e1iD87LF/xsJsOK1b4LbxeoIHxbW+WtmuTYP3o9dvAt2Pw
bnplB9uNYUixNqmp7OsF96zEngp6C6jG7lnF01oFvpWsiY7v8yAidPZPWlcS
UCM4tf0+hgN121joQLwvyHOfOH3E2wUon3keGP+wAQrTw4YPBneAIuS3QfCE
LcgftBNcaHCFoh7bHdXZJO5cat/hcSsask3nJKfj0uBjufTdy3rFwEo/6Xfq
Qz2kmbCb3Z1rB34zI3cJrgHQt28NW0/i3ITks/WyReNgnH2VjXtpEo5qnnh0
k8TFGoWfBywW6WAZKFq4YEj0TXFxlX49BTOeiaJaOVOQu7JMa28tideqDyc+
Ifwg8zBzThDZL7peO8uwH2pPM78zC84nkY+bwblUWiGOjthfPuZWEiKK+RjL
/KxPRPrVOL3COMRQiukZ9st5LzVyIN5XGySdwXqXv8JKm1G65O1qvE3kAcrW
JKynHLQv4Wsg/x+kKRiRgzz9gb0P+l+GPo6pQCKHKDrCOE+NY2sV01PsSy3j
H8H7iJ00GkrwZ8OPtjfR3jhEN716gX79zsAmnJv3hMm1KwD9/rmtnCidBbrF
XxL59NPUMPYvns2XO4j9yZN9IVcxjzHnWfPzKpHCS6tjcc5R3yUVw6NYtzMj
zLuHyFfjozVc+DqpLYqriTxacHoB77splnzXP0FkVsTDf9jXwW+6/K9lDOuK
6zz+4+i646l+v7gQKmlQRAmpJEQRLYcoNEQkSkY7EZE9ukZGpJIVshNNm1S2
zGREVva87kCKr5HfeX5/nde993M/93Of5zzn/X4/45wytMv+sG59Sc576N69
ZkXyI/j82cNF8rXcU3isj+152KlEYDOOn6KSTxvZkO9KzmxfcRvj1gYx17KD
6L8xr3Kc7dB/RWr+2F3G+CS8RVBtfTTi1eKGw2eMkRdXftIXH2WAjMjcWORa
7O+I/vYeXxqIfO4urWofA1PLdRaar4ZgRfu3uee7euG9rU/8z50t4LOdc1yu
ogpUQswXoqkFQMlY15rG8RaKNY58lqqPgeJj8QNnSP5n9zDbqwEPgOW4WM2Z
Tf5QLFPRPzD2DBre5ry5/CMRbkaNOxzbkAmnHrh0f5wuBr7O3op7h+rhjlM8
p8rXNojT/N3Mv6of2vauba3aMQKqopSS2UYq6vdnVul8dJDIKmzsMGZAQWWy
tM5aJhx6pygXgjyHbf0Bq0jUyZ7sHUUjZRiPFl5ZXfmBONIYXd34C/EjpsZH
C/3TSkmvwgH9syg645o6yYMwpXCD5E8NF7c8G0zy9H/KfUTyjZjR7iuxoBVM
nFgpSea5GsbYaPi9nppOPbL+/r7ZQnOM5B+zVIwYQ348S1Hl4kac8tZrYRPG
cZHOPFXbg/0wa5vybx7xojg7/eTfQvSvzYt3V6IuPPTfj5cT8Uww/cCUtA8g
55UCbpfewP+xUspVVAFxA0LfVCNujJQ3uG2/xoC3u+cCWZ/QYYH7m1GINA0O
NrPbM+ljIJT4dreG1zBcq9oosjTaBydy31oZPWoHlkW3LcIXGqDctKy0Rr4M
uNyV9LOOo24sd7lvl5UCLOt0VI2qI4DSe16/4n0A6kS3VO0s1I1cX5u6aBR8
/2Kx2tWHwBKxJsXzQSQ88Q/uHwt+BYZdFy/5WOSC1Lr/NN6ll8PnJRs2KkcT
zGms/3bncRekbMwKb5gagCRrm1HepFGg/teZqV49DuK5J77QX9IhLGuL9/H3
DHiXO7db7wgTGuW70x4/RB50/JDku2zsL7HoX+wYX0Ji4mz2Ix+SaLl/j9RL
GVo33aaN7b5i48PD/9D/lQTq40j+XeX90dpkXsOAphxD8qrvW9lxnvDQp5cP
GZL5iguO9dfI/kv+kPZ4cu7qUbqJHdlXGd3u8ZzgiMW6TB+yrr46NFyOrGOm
7Qi5QvKWWI77rnUkfFUl6yHJZ6adKPKIxK9bj0opZB45Xfnkh9ekPlRsK/Uf
+sE2Ca/Tpdj/3Ozf/Rca0X8YcqdWId/27vf8Io56kisFlB6YYpzgvXREk8GA
Rm6OVR1bGDCkIpolmEyDU+0m6pSNVBh72rNp54Zh8PyyQcu3uhd4mmKV/R63
wufAl7WGurWg2RRY+m+yECR8Dv+3lpGO467kz1OlRIiv7Rt0sX4GFFFl6o8i
H2CZfzS80toRKF/DWPi33EWel8R5pPIe4gXt8RMd5HcFEsES9KfQq5CZKv4k
ASSwJXV+pkOV0OsurnNFYMltIcDeUAsHc56ZxfS3wuPFLxylA73QW5zpuJtn
GIT4Hrp4TY/BSIuoi5QjDUwoTSs/T9JB1HplxfEqBsR/aHjVi/yn/EvKq5PI
D/hzNmwg+VtUtPgklVFvW6Q6xt5DfueW7Oelg3Fr6tTsgVns5zrrDsEU5Aku
H6+xr8d+Pjac0k/qrtYpNawg9RAudhlcJPsl1F1v1Vei7Wa3HmPBftr249kq
sv516BHTnfD7hxt8a8h+7kbrtf/fT1mQK3FslKwnV557S/azxudntVeTfZf0
tl8k/1WYO9dRku9E/L/d9yloFZKE+EleipciGcVOaHV+8iS6o5XgWPuU1Ct/
91lfl8QLv/8OVIehPSS4VZLkmZAovLGKWNXmTudQkrfw0cp/ZB8mpByNIXFF
Oqr/uxk593omzusYif9jaktk3XQq9kU3mddoPTNMG8b/K3KIh6MabXzekxFS
t6M8MOHvc7LvT7N5luTRPfb5d4En2g0vnsSQfI9NnGU0R/J+5PJpS7S8vU4W
OiRva9vP0TXEnpzzI/t4tJZdloscJnkcDD+T+UKPdf27GhE/BB7dpjqTPPhr
PjpubMZx1cIVd6MUxwvf80LdZBx/g5/dlayw3fN/C67iZELZ3n917zUZ4Gnk
s2EZlQbaKwS16typ0HvqguB46DCEn1bs+n6kDzaW3H/ssvon6i7Zit0mtdAW
Z1nvTv8CKks/nPUPfADZ52d3zq2PB8poRqZ8wFNgcVyWaR6BvDVSePvSWCCI
7LENOC0cAWYXL1Qs1LwE2YYsD1fkr5r8+XoRF8qAxq/NuXmxASxk1pY82NMJ
xiPnTVmODMAH432y/60dhbOXxl/8uT4OY6cC5Vks6HDnveL4+UAGnHB9pHtg
F+JATMkdhgeOf8elC2S/0uxp0Yvdlagrbt3d9Ax5v9RbvjFWjO9b+fbzDiF+
cJexlmdi+z3K3HKf6A+25A9KdDIvOD6fSPrPU3RGhORb1xWqfFKB7b1/gSP7
Ol5vZrP3lRW29x33mrwcUifgQNuF1cibNFRHXilgnFvaW3q2D8cDlB1wykT+
fLBV3E0BddCTI072LYgX1BO+c2UJyHfbBnVqApFnJWe/m76D/eVRELCkwYSI
Y3c/maxjwp/isIPRJQwI6L5KScb+uaNVbJYRiHF3mYPKvCkNolhXfwnxo4Jn
X8rPI59GwFpcp1OvZQA8ugZ+aR7qBkao1MCH8h+gHnV2VdJMNQiMW17TPFQI
bcFp986UpEP8oUmLurkEKB6lZR5eh/yz6JjUp9OI9+0vtosbekBx2cAPVwPk
r8xrSm+ygkCFrf5bwr8oMIMztYa9acClCF+8nfNBPmfKT//aV/Dy8jTeeawZ
8Y7vwRWObggS9d+oGj0I18qCJno2jYH/uYSbpWtpwPvVXczjGx1kjcyv3ypj
gMcyuef+mqjfdDzfPHqCOHp11TAD9bKFf//jZtTPQQ4xG4+gfhO8HD1I+FFv
v/umNMQPx+8P/eXJeYDWc6+Lsb9mDh94Stanvl1lFdLCeKF+0VuQrDMqibsd
IueEJcvbQ8m5cvv2qz1kH716cshpsr8etLN8CY6M7l/OQea1LG4ETJN19piz
12zJvt+Bvq/CJG+FI9PIgZwHmlnLpnoCf2du+e7H3ITfeYTqkXrsCxcdG0MG
SP0dh7YqUveayfa3FcffRVuJt/dw/HHGtYYGJBF+YWGefht5wXHNvtfLUSdV
aDh+PsGAyj0reK7PIh/oqe3teEOFxtuntaxYRiCoPPCb7lwfPNwrvmV0ug0k
gl3L/4h+B7PW7zLr1pZCuhWPDZtENsje3t90Z2MKmDVleJmzRAKljt1Imhdx
n83uqb6pO1C0105DvR3qR/vI6ATEj5NH9gl5UqC4KZjD+thj6H2+ZsrXIBbi
I+rOVs2/BRFl+1uuUwUwa6M+IraiCkJsLE5N8fyA/VtmigIudIOFaYDLDqtB
KI48k38jfRTWyT+pqno+DgKHgirtr9JB+5BaRJENA/W9yirBVUxoYTobyF5l
QlvP7u16qMNaG69OWmE/Dx5qn7qC48SzlsNiH47T3OVna7Ow/Vzfvdz2EPFY
IUzs/Afs757JSZ0CHIe/G0b2rsB2r9bktmhDmyFP7yC8neo+FPr//CTzWfei
yTzO4zoOkt+K+kr0EuH5Eh73FUm/qXSKZ28hr19GqHij/5hef5l0BO3nPQ7r
l5P1S7GBqU6SD8+S3lWKVuCK9pd8kq/OSEn0E9oW4b64r2gP167Q+Ulei0Uq
kryMEM+XOkvy9m+o9SR6aa704yV2tIrJhYkL+L6kPV8QydNaNxSzg+hmW3NP
zVTymq7s44LW5c7vDRpoC04cqVpL8inNu3/rIPsy1g49TEX7rkdQ353Uv96w
RcCY1N0+wGQh+dc/TbVzAFppHz87NTKPuvBEQ5d8b7DoymWy/5mRf5DoY9vn
L+IvET/9BAuCaKWOhfs4Yrt2+sxw7sJ4NnOGapJB8t3HCDD3Yfsr+Urzireg
TpKi3Ur5iriRuWvZRcT9c3RjKzY3JjwQy49fJYZ4GTRdEubMABO5kzVPVOhg
6fwj0Z5nHGJLQsd8bo/Avk3LittU+sF/8FiIy0gbGIefXNYz+w0sm7p6R9yL
IbJ0R2fjkQxoWFWiyV2TAJRbSan/QjAeyagbb1kRBCx6vGLi8AQo1XwVveuj
If3A/f7Hzmlw8+WZ8AqFfLBhftaJPfYVhg32vMuTawae629yb/b/gp9DGWYX
KBh/RrpHGYujsOG699DmuXGg5+zY5PSFDt6RFZtq8xlQrvDp7htVHMf1h75t
CSJ1egBYcxB/u77VNdSSOpc6KkVtiBMaMhulkdcwdv23ZIftxTJ6xJj0z9Po
vxHryD6pkurNTqPkvH/f3UNoGwV1Pcj+nu0N1K+z2M6xvObZtRgfNjy0XiT7
bQuyFy0uI05LH/qv1Av93uriL9PoeuSj+SIhm5BXgYHEupO5TDj9L33zecRt
Xhv3LXseYft/MDtvZY08xvRw1notxKGf5hw8/KhH8wvl7vxgALOq3nY99sfe
J8kVL2bosPNUsrzrQTpIUzeH7RWhwSMbUwM2ZyrM1PIJ83OPQuPlqdwX6YMw
tD+rX8azF2QKVssf42oD7r4/Xflj3+Gz++zDhijUHZ3zyrGfciH+yHfR6yfT
oLhBjV3ILBpYHkqdkgt5BBQr+YR3dz2BEqB8lrbHDYpV9Y1Mz3lB8Yfp2bwp
jC+JT8+dPB4LDRwBfzYPvQWnNKvTr4Q/gdTceVWpoCrwElPQNqj9AVRWv8GW
4h7Y7j8Z/u7CEHCmlEvdfDEGNY379nw3oQEjL9/CapYOGayWuTodDOCu1GxN
10dczhVgrI3A+Gv75YzrJ2y3sDVTZP1gic0l3Bh5qUFtBhcvxpPoN367uLHf
AoY+7LQheWCSFyYGMY5knVmqI3UO/l2o+m5A1kE3/ntB5rm9CzKjyPnhiac8
gqSugkTJzBUyX6VAvWtNzmmxlyd9JzjS1sGyhuiSveXxwaRO7Qqu4F6yX2ar
ftxdst7Z3Bmzg6zLH7T5e5jkwxQS/bZVE393Kb898Rr6SaT+j2R19KtlNdxR
hKe4PR2UWYl+EZQlCC44/hReWCktf4P2qtHqH85MyDSVFnstgnhWEWt41oMB
kTOXvLWM6LCVhfPvFqNxWDpY1K4rMAoet1dGKTkMwNlHv0qNxbpglm/c8R00
Qaj6sPnvXxXQULjtwnGujzDhyrz5dcVbYGm7usJzSxyoyPM+MT/8FIqV3Aub
XL2Bxf3L3jvPnXAcPn6gH2gPFMPouwXxiCtaHj1qVx6CiIBZS87m5zDxIfo5
5ccraBum/hbbkgsi47rxCvVlYMY5rahW0QAFexrTnwh2AKg4vwg70g8zyq96
zLuHIVg0If7dSSqYn2Y5tzmABm0i2n+4R+gwL3LHXjeXAd+Wry/WlEX9Vp2w
38eJCfnePq86EU8bfyhIaKEeb7bMLHmD40eAx37HAo5Xvw8llx9hO6qHNtwt
wXFXUnKY1Rr7vc7PYCNZb1xXfvHfJmz/vf9y/UleoGP02yakDuXyXJ9Osk68
xLx+jOSXERmRu03Odc3fC4NtaJvXFX1qJOuds25s4ni/B4lPbF7j+D6cXyuh
Rc6DDURuI3nx1rGXS5N9L5Ns7pu+o93mVXW8De2Fl09vkbwVp6wEr/MOkbpS
bMKKaEte/uE1QEt57t9pgbalKcLwLlqZROX262jzfMQETpD9npOBe4XQiujv
f96J94n9aLf4CK3q2gTF/SQfd1y/SDvJT/9Gw8gNbTjvv+ntaFX9R3i6SN3t
9HK1ZLJPY/TdFm+0Edt9nUm+NTdeLvojtBedUnblo3UqDVKfRru0kflGkeS3
+HfO7C7aEc+8j75ozRN2O59GO3TSjEHB6+hF4Vzve8l+g7treRA/kiS8FpTR
f0+9txnLrUZ+/PH07Q/IfzdnZ77j9MfPL2RI7FPCz881tzckMODgteSfs350
sHf4cfu77zhELOhyhomOguFeK8u+bQPQLREoeDm8A9ZfzUi7tq8B0oMDTM8x
S0ApXDp/a00mTHyeGHCxSQLKTkfRrLgwYKm4vNW9/jHER4PtJCMEWC5NP2pt
iwOz7s7pucl30HYpd9XVU59BYNf5TK+P1aCUs7nPNrsFmktlaoOv9oL9dQOX
kcohWBHfYMU9OAYXuj2WUx+gvv/oHCzJzQCpKYugtwMM8GGOXGgzRD7isG0s
A3kNJejmySGMPypSX/5EY/xJfs/BbET+OlXWV6uC+BrBaqE3hv1Udj07qBf9
5+LiiWuE16QlL/YWow17dXSa1Llfynn2nOzPUiu/kErqA3Ppan+ZJHWO86Sm
eEkd9SvU+4d/IP6efHK4EPlTg6LI4McviNf3O4f5EafZtms+8ApFnBHSiLhk
T+oMORZln8J+utTXuU4AX4erOWxHvHgoHvTfNjcGdDyryM3hYsDsD04Jozt0
KOmlGctF0yBptfH5+HvjsIfz/bBs6xicGL/6oSlsBCYvvjngFjoI3673t2zu
6QXqqdsCnNHt8G/nVKZPfyOO997cczsqIT9rgjYs+Rkm+B3VjIzSoeH7NZ6j
uokgcipc3W5dKBRv1Q48buALlFm200nlbsBSLmu7z9QVVPp+KHFK+IBIQZaX
4pEQMBNUkcrQTYC1B6bObr6dDsXH36h7+hQC9xZbSQOohSoB2d8lSa2Qe+ZT
tHZvL7wLpZswZYaB53gOn9JuKrwbLI/9nEGDTwZ2l79uZ4DbsbJalykGOPa7
8gaYIy+/F7xu5gXGcdjurVKEuB055zvSiLq6RrDmMeL0XR0htq/o5+yKqdfI
vGP0LXHxdKLH7zT3rsJ43uw8mNpHziO3//Mm5wFaBE8U56IVVh0xHUX7O+nP
EFkf10uPFyV6Q9GCr5bkr7vy1d2cnPu9slPfi+zDuia97Ts5J2Z+qfUCmffK
SVZwjkabOTD2/zrn9NXG1aFkHSRutwTJo1F9qlWC5G/+/PS37cohUgeVtvES
jsMV3dkyduS8qkapbRv6R0lVjiRvFvJlmYdHSX5ozvcUrQNHMP5tsuoJymYA
S/XrqsVCOiyt15v1Qp227tEbfT3NMXDIGqLclBiCUze12E8sR35wmC/4z7cW
6FKSVYpUrAU+7y7d7A3FILvqhLShWyakO16NFV9IBpbvRxcuF0SgjlQrllgX
CCqvtu3vM6MAyxf22ywuiCMCj7POObgCpZ6LsX3oAah4F3XUrQ6FhrUOf0/V
JELD6sCVHcYZUCX3PWNwdxGcevhpfOlTDawP4p/5fbUFDDbdFJGU6oHig2fs
XO0GYckus63eZhQ2Vhg3VKqNA8PEt/nsRjrE+P8KYMrj/zP9JGXax4BMpa5n
7zTJ/leKX68v2e+qWJSO4yW1hq9rsgzj8dA/jxuo35u1TnI64TizKaLP7uoj
584lVHJx3O7lV4/qIvy791gCyc9+SutkEpnX8t8S+62BzBfsmqGkoX3/Y88L
Uj/2c/5dY1I3Wl0jN0KV7Ac+qEIldb/t/1OblER/0hE2ntXH+xeFD5W9wX47
ll99cj9aD6e2qj843vf6ts0Moa0aSBT810Pqgn102kvyHwn+4nRAW3j5Fu0T
+R6nTSyZd7uVWZIkhvcTmpAb34u2Jt5nUBxtphyr3V/8vHyLc9MrtDeXDbge
QpucErkqF+9rfM5VVBitUP4FabduJuyM2SvQgXH8WvyuwqNoOz+AQgmOg83R
gyOmaCv0DMJ3opUZe2QkjJYnRLz0ONp1CVKicWjjzwJDhOCA0xhvMVrudbLp
t/C+Z99d9F6Gv6Nt0VFjjJYrNMNVCe0Tixbdnd1kn8mWDBts9/iNVtMNqD+s
uN1n59B/Z0rfHotBPhxVyPH19hP8fsmP2qvYjzpCau9rihjw6taXt9nI67to
s9nH+8dBbTZX/Oj7UWBV/fqXo20A1ue0H+Kc6QTbaMddFYqN4F9+LfWmRBnY
qGhMc2zJBorU9pCk/mSgWDg2ywRHgJnlg0rboadgVnY72oolHNL/FMDfj4nQ
+yngmFdMBkSG/QzZHFgMbk47GHlvv0Fu3zL5Frs2sNzlLBbe3wdCzjH84ctH
YDmHeUVmARVGAyw+dS+nwzoZe/k6PQYo+Cx3q1pJ6iXXR226g37xTbHwNPL8
HHHr4xqlTIjxYEoIN2O77zURy8b2VLOS3CyF/uLCPFFE1i1EtDK4sokfOvJN
bEW/GnDYf+EN0X8rdlpcxM8rnM76riH1AbvFlD2xfV0KhX2VCQ7VOT+IQ/+2
TdMcyq9kgoNf09jJfLzu3vaLuYnoH716o4M+qMefhqmcMMb7uaxcbN+O/Gbz
P66lXwwoEDmc4kxhQHfBsN9yxIuQx8onkq3oYF2tSL33igY7mZN50q/GQWvd
37SPhlQwO/s+RidxFA57KGrk3RwG5Y/2h9WjB+BXu2fkAc1eML575vsz43Z4
L5IPsTeaQCpcf1icWQWzDGGVzm9FICE9b7TrTBb0btpqcS0gBXrvKp8WpjyH
4sPuPYcdg4Bif3l9eiYFKE4jK0+kY1z5XvMmwdQNKP5MoZ8ifkBJ3Ldh/moY
mP1pSVVQTgYV9bOZ6qxZQJtbzmFmWwKHt1/m3xFXDycmEtMz29og0rOt+g5r
P+gqfN7whW8E5H5ef3iumAr1jcPxrznp8Oq5wgFPfQa8615Yb7IKeei/EzE1
2H9asVsjhV5i+wpdv7Yb44i25nKhTYjPWgWlwmTdykD6TbYn9sd2F1/WYeyn
gb/51uT890UNqTZ5jOeSoyxlZH1ir37hPNn/CO8ljMk5MtGFDXbk3Jdh+vuR
/9eN3nV8Jcnb/lTZRJfkIZo6P7CT5DPVPm+tQvJEuGaMeBKdspGZ60/qptfd
evCC5OWnJ97rJnkI2B9u3lJE1unrBbHnMc5Y77qgi8/xZ479WAf6TaHPff6v
GC8ab8usIPsmtFR050md8+iiVfGKJB/2pfeR/1Bn5UjPN7sbMWF1jY5h5RgD
Wm/zqNmJMeBZ3SvJ8XIarDC98crVhQqHuDfVwPQwpCm4/zI82g/hl7OOth7t
gBBwvetxsBHi/YsM2fdUQOrl1sMSAh9B5O3aD0Oy78AmUo31R1s88rYMMWOH
Z1A8euNt/QY/YKnl14jK9wCKPOcMewTyhGYGb5yFF1BCuvfanngMKp11Ho4R
MRBvrrAYu/c1+FueatrmlQdmVcMlixfKQZCz6alkRgPsZ3ez4zdsBznFHXej
KX3g9KaquXJmCOa6Ho0uOowBLT/Uw3lwHDy0NqQU3aODpIhMrYIlAw5H91IM
WZlgyUoLZeL4WHFJVi/vGRNevdKTX5WD48ZqNt8B+a4xy5ltRL9NJpvaVWL/
Z4ylryM8e/udlX8OYjvbBgjuy0A/OH9SYZHM+zD4f1eS/UQHz1XMkHwAbovD
JvxoR78aL+zG67OCDqmQvDdBu8ZcRdGPKl2Vjt7GOOmU46pJb8c4CM2pJYj3
bYUBRqQu+tM97A8fotX29mZ1JueyxIuF09GGtC5+34TXxYZp979AKz3B0yGO
3w8RPsMRhbbXpT6LhvbnOEvKWuz/WynPN/7D11einN0y0FLd7E7sRttKLS60
xu/bKWqX++J968OfNrvi/w1Pk8y+hHFboJy+cAT9P3PCd79sM8mnFhSmiXGn
L+asURTyqkqx4BkFtIq1Wbo70f7Jcd1P8jzHyQibC+F1Clx1i7z4vYVf/zmf
xvuUlD3m/YD3nd/1SmEj+R8PLZXO4u8b7pi7L4TP0zb47w8rWsY1CxZ9/Dzp
ZVtOB97nnbUCpzX2R6fxznquPIxnFkJuVOyv9QMt2ty6OH7+Hhe43siA2N+u
p95006HlqBOjQogGoGjw2JlrDK7B3cJD2oMgyZ9SoDLYBdoHGg/pUxtBaqx+
+diycmjQ3J7XzZ0D8YmDx17MvIRizb82DvufQzx/iaXx2DPoNf8kc+DKc9Bx
GzggNPoS/MOT3wvHZoM6i6uxk3IZ5PJuDrmwrBH6We8s9pzthCtny0V2Gg0A
/yZbbRmpUTi2oy2X1XUcvBV9zD450OHi8jf3ikMYMLiylaEijeN9oKqKScFx
2MN+Ivk9tmtJJ/MvxvXKoi2WCtgfmtb7mScRVwdCTQpJPTj1ZZsfqKA/jWYL
NR8m84GndOOIjuXUOmhG8pncshneM4DXlX9bLmaAuJG0JsNmGNvVb0/b1xrs
H9P/7Jd1ViBf7gpmsc1mQkCbddSJaOyvXeEPjB2ZkBDzKLxEHXlD/0f+9/9Q
X6TV2fvEMSCX/1IsiygDnBo4pC+70YHl8XPhm69pcGX6uO1U4jj8MeC+dMaY
Cq0VJpNvakYhwPnLrqreYVAyd0mOezYISj5B4RcQV/eu3HVepPQXhAxeWSjz
+Anvl0WnS3k1wsTlPx/1XlSB/h916pErxaBJ9zhpV58N6XP3XW2M06A4xElm
X+cLiH/fIf1Y9CmoHL7PkVjhDZQ53n7tYGeg6E//d3uVI7BsnrZ5XHUfWHJb
C6VzAoElzn3lk/rnMLHfdG54Xyr08lb7ut/NBYHBZd9kj5dD7qo3Yk03G8Eg
teFKlG0nZA5Pnj2tPgD3//s+5cc5CpIMvrU6RuMA6wrPRpjQIVNasynImwFN
8TearMSR32S9kJN2w3h9kpvHCHmovfGgkgT2X3nc3Jrz2H8yjQ2fBbEfOK2m
Go/i+JdcihMwwjjx51w2leQTi6CkS5qS+W71NVkk36UV64UZkjeRZ7fwCXI+
K/NVXwE595GZT1lN5qfq7Q+vIbpDoe7rFMlfF/5SlIfYNq3gXQRXmrf32pJ1
9LH84PXkHKHtZ1Mtcg7kt1ZFDzkHYnD0NYWcI8zimlMTQrs/aZizjpzHYo79
Ievoh9heHpHG+ESNY8xexrhXIrvQkILjWEsszmwV4mJlYuIqnRQct2JQumSH
ftuY+ENSCOPgmh154h4MuDI89TL+Nh3SOp+IFkaNQ+9qMY1DH0ch72+W593k
QSjg9BD5fr8HSoNe+l4eaQGawVaP7KN18OO12Yf6iyUQGVPdNVuEfO7e4hZ+
h1QQaf111etNDKhklgjvpj2BYivdnBWrHgBl6K9rkvp9KG5VWPx8n4J60sDs
1h1/UHnaqaGkEAayMZw17JuTwL9tfXcFXwYovZRk9Sv+AlfV95/O764CgcsL
W2+GNQPL0xB9C/cusG3nei5C74diI+34H2tGIC7yXPrYfirMzG+XlDGjgZni
vG5uKR2ebbf+ov+CATdeVPk9F8V2mhUV5yXnmq9cHv4Rz4Qm50essajjPV4+
jFyGuDvkUpboROK7mYXaK/SDv1aSbqT+IE8xj1o9mV9S4X2vieOWqpCYReYV
qNVNfQz8/KVfeNYDHMeFV/4q/kCez656qGsR40ATb53sduyXc17fvcvx/t67
v7HwfGNCl7vlcyby7HjZK9FeGC/DVUM8aqtQJ9TaOxSgXWZhfX8Pvn/KxC2I
Ba+r5k0QZKnFcR6d9oW1Dv3JyXa0H+37eP8+L7zf0k1frW9o04USv2ajbTJM
MN2Htj6vZEQLr9NwLUhbwvvYX+I4cxnv261zqf0B+v1n+1YLH4wvQ42LT9zR
X955XWwOLcHninp7g4m6vL6pRTSjEPH1c/PELLbTlRfHbv9Cq0hJXWaB7yuK
+Z59gdeZHelsvInfM42188rA+7DfUZvV+Yr4/J+zzgb8vUm3jWcK8fkZP3bY
/flG5vmOXFfG9niiYT7YUY96Tp7VPBQ/lw4tSTtJdKGYwvf1mRgHD4hZmaP+
KMtUb3tyhgnf3rQ1QjMDVozy3dg2TAf7pO3ZGlI0ENJKXHNh+xjMevDHujkM
gnAF69NApV+Q0nh0aGh3E7A/Mzneol8OqWWcD/VtckCnQ7nkvG8KmMXeKr9s
FQVm96a1trSEAQt7w433f2IgPYW5By6mgUTNjYAzA3kgX9F8zHv7V/Bw74j4
q9YM6ymlPVqS3TDqFD9/PWcQmh90/kuVHQONA1dVdorQIMEpy+9uK+rhlTHc
bFUMkFO+HOx+Asddjd7iDP6fmYVj+ncRHxUSdj4txf5xeRW0UID4qicU6OOE
ficXuFtVgozr+/7P6Ohn6n2Cv88PkfMwRpwvyHmlt3unMtDfOn07JnTwej21
QyKT6LfxZX/YMhE3OjTNpA9iv75/E5/jh+0om6rmnRnOBJZ7F32TrZjQ8nPr
rR9yqFtWvHgl1IV6TtA08dsVBjwyrzihWESHZdFJ/BGDNKD/ZDRfrR0HIZFt
Wp5WVFj37OHyzspRyA8Up9h3DEPuuYb6O6mDcDz3x8m1B/ohakvn8l/yPfD+
8OSWpqp2sB0yeMVv+wMs87I3av2rB6m/WufGLL5CupsSi9BcIeiMhXV9oGSD
ypsTYkoCr8Hm42ZTbQ7koWy+rr4CyENvpNB0HHyBMvFy7dlyV6AE3y/3PGEP
LC/L5fx0naD4TI7+tYOIK7XWhbdPIs4cWpjbyR4POjuc30smvoN05WDjNSs/
wc2wot8pzEpInnB/TV1qhqCTLPly9t2gNPln3dv4QWCZ3vLDY9kYJEn+DjWf
Qvy3aLS/l02HBe19Je0ZiKeJkp5bj2DcZQ+MvxXAhG1L23UfZuG40SpV24Z+
a5HjlhWO/VfwxCLnOo7/gC30+eXYXz63tmZ+I3lLnIdvkzpBihcVd5B101sa
JqvJfvy0c7IK5NwWt0uEOdm321ppuIXsu+oNtz1GznnUT3eIEt2hWLQhntRz
2xagzUKsemjwVpJXO9bn4F2CM4NZq14R3DGhN/wm+U/uTwl8Ibi0NeCFBcmP
8nTZz2KSL77PoS1PDZ/DguNF/T0yPzJvufkByc/1KMEoG/0oNpirPgf5XLzx
EZujGC80Otq19PB/BqvaNBYHknl944mu4/g/66LNvesZ0LXYW+y8SAepS/q+
G6JoMGrK/s3GiArca5biQhaH4WZmFKdYVD8cFdPfyBraCQ4qEWESrU2Q3v7u
t6psFRim7HTi7fwChk/FYu4sy0S9/yDUx/olqLi9MbK5/hxU/Ph8VkcGg8pR
sckvq32gmPblYeEb1J/1Y18tmN6gEj2p56CGOqRS7uS4fDRMPIs8ZbghFWye
/qYrsOfA6GTYa+b3ErjHd5nybagOLhgb5O9Z2QrKZn5vp3l7oMfk1t4kgUG4
v8z5od3iCHD9mp0s7aeCimTGZFALDWS+WBsarkVeRWnt6vzOAJXJIEO1o9jO
+ZL3RH2x3zrN+c4jD+xdEewuTtZtEyY9RJE/2x26c0O8C+P413bJm+gP2qcF
iw/geKWUbS64hFbiU6DgKdR97Llsv/Ww3YPnhVZk4PWj1NMrnuM4bjHaUnwU
+UhvYdvhUeTVypTeb2dQDyr9jTmpQep8OhkOGuG4rrnS2l7wAfmmix/fPXyO
LrG4jTfQNm9iCziH789SVXcz0pEPSOgpd+D1Fj43blQhj1QKCk6xw/tcuLXc
OQXjkMEjNolD+UxQHU4LFkS78U6B80ESnyTPXYlBndX9SqnnFPoBtfhN6hW8
36OK79Ns71C30g87GaeR/RzZrimox3+/23Z3WyLike2tLwJx+H/93vysjkHc
Wzhgdhd56zKrJtWDaF++uyp+EN9v9io4fScWx8s9e9dPCdgec/uuTeB9Ll4t
iqt+zYRjxcKl0/g/OOdbxNfic/xk1wtI/oj6KmwjbEQcclsQDw9AHJIr4cl9
+xnHk/F19WN4ndLXDaLqyfjcWyoYdE/086Y7VHVgwp3TzxfOFTFg3ym/ILY6
OghbNkWlcNEgWHlNHvPPKGz9N8GWqjwIwQMFvTsauqCga1g2r68R9Kf6Eq+j
/jDcpvLRYEcOTJy4bsVrlQIq6iW7PFdGg4j6spPO3hFA+bcxw18lHuI7/r3g
63sLOvRae8qhT6Duaif9a301iPzSWN/s1AKqvavaN13vhVvXzh0dHRoCqvE9
nrKVVFiy/Ku25RUNBhgu2W3bGBChEWAxPcWAz9+dZLgvI08R0RFoe0Hmy39N
3Mb//e1Ger1VAxNA0pvhgvpx7aYLpStJ3dO3rex0Mt+pvdKEG8e3bY3C4++I
J9vyVV2O4/s/uWkrDqDfzch0fxPtIOcD2fbyo58V7z81loC4IaftFe+G/jJ0
jztHKQx1yeUvepU30d/9Iz9Nbsf48GBOdaCUAUrT6/l49jHAMo1N9dcNOgRz
/O16e5YGHpObwrePor4IfbZDWXwM3i3+mJdbPQKb0ykZyVmDsNHrlqXfnn44
u8zo++v9PXC902XkgEgHyChrVzlotMDnrk+BQY0N4OM/WyhQUA1VoznLipdK
wWm/kOrCmk/Q9tTp+MnwTEhntfE9nIy880Xqxt6QOFDZkaQ5EvMMKPQAsb8D
fsASdfUDe647sDg0sr+WswfKfzpnt3TeA8qSgYaQljuo3F8yP9/rDyIFv22p
d8JBxZKrqN4hGW6uqNU+EJEJlvTHrhGxxeATKC916m0d1IsZlnnu/AnKf50C
m+m9IAiPtbauGYZUhlF75fwY/OHoG03wo4Hy90WaKicDjg1Xplzvxn501Xgy
oY/j/CVv0GHEYZ/Qh38CC5hQZMnqtwJ5UFj0q9hv2A8ClaDwAeNCmt/bzkrE
j2C2wA5V5PtLmu3VFWSf3LOjAjkYxyl8W6+TfVdxL9/ZkX1XZtq7XEi+vAGO
rxSS5w4UBt3JukfwOKc8yYtt+IzrJKm3MLVRkUbqK0jSbnMSHdLI3q5L9vPO
rNFfIvnqVCm7dpK6CqrhqplkP3DzcMozZbQ3Hr/q/P95LQfJzmx8joCs591y
+Fx+cQ/KyvA5eYXPuzbjc8c+K2437cTnrc10eUfyYhefq81HP2275hN+CPl2
wOqUyrnbyPscLj2dXodx6fXxOiFHBlQ/XlOy34YOn0ufmWUXjcOH0bPlF0TH
YGnPQkqW3RC8m+LvPjnTC113aq188tqA64gkj3JhA7y1eT1G96gA2WHTOkZi
Aahs2vmyUiwdGhoeXpDUSILiKE4367/hwPJ63VcXySBQSbrrcSrQG4rz8rtv
8nkBC49eH1++H8QLn982JId8Q3EtV2FcPDwJVrRInXwL/pTLPjJl+RAZO5Xm
8wj1Z9z+3t06DbA3er3K2nNtwHL+guzWyl5Qk790/J/qEHRm5RyemhwFe8Mn
W3gixyFvVrL+/Vk6xJqV+dIuMyDYaNeN/9gRR7eaOE9eQd7v+1wXMB5arDgm
oIPxXc/SSCWDnGProazsQhwuVPL8TUNceEqVep6CeiLJ1PEFF1q3d1lHUrGd
+fWOXhjC64JFPA+tQt0XZRW/6xp+3/PS6UEt5Pcz1yiGwsjLt4WLPm4OJ/X9
6l6cfkTWN2/4dD7AePsr88sIBePzQMKMvwfGhZHxIW+0c3N/0i/h+z0up8wc
vVHnBlG8dvkx4d/GpcL2h8hLxIa/cAajbq3hXXkW+Wzw9R0m9k+RR5gGymuh
ncry/vPpMRNetVxWbQhCf2ILZUb743O7GoRq4v2Wfj8o53Mn9ZVfDek7MGE+
VFzK1poJbGvWPBq+SerSdNDksX32mpzM+WWCejqGlVfXmAkHuwY39l0k9TRN
HXMvoS4753WlxpwJMa9F8oZvoJWvEnuL91lY6fIv2gnbkV7OJeaF46VBOes5
8hfqf183ngxFnRQ93WuM7T5hZ6qfhziV4BEVVo32PS+fI/dzJpx2m/Rlwf/r
KlD+Uxbv73pl2PkyP+L2r4HI6IcMcCqwfjLmSYdzm5O334gdhxWr3nE/uDoK
Y4kurb+eDoDB1LCR4CPkOxomETvnGyC7bfPgxZlS6D11IGb51mwoHtBgL37+
EooXotxUmVHQe3DbwrGaSFD53vbetisB8nX7txvyp4Oh/LcdPiaFsHnnQ6nS
r7Xwt2Cq9urdn+BTN9nh6dMHLEoq//V1DoPqLp+WuGwquCwK8XLx0MF6+bFC
ORMGzMz8e7qalwnltldybVH/lzQdpIq8Qj3Jrykqhzqr23uhMB7jPmP4xdvt
6E8PJoen8xAXNGy1z/3C8Vy8YcL9DNm/4BuzifAVE7XEezndpI75wSsbMF4d
fthq54/fd8zu1n6C/Gd+89DqSuQJE8slNlqgvyW8zknNwv40P7U6iV2MCRmS
lbP/chjwul9EaJqXAX1/Tvnd20mHSKN7TOnOcWDP9Lm9JEwFVferF69NjMC5
kW85x82H4ARHpad/RD/8+6jca+fbA4UqtskpiBeFO17a8B9oAZUpTiPV8Qao
mxKMYXWsgWSvEyZz6uUwcfhGPkWvEETOr/J025QLlGfVXUXaHyA9w+q4mi/y
zKTzrgfyYsDsgWJGTGwIUFY8ly59j7jx4EDTehcPoBQOsIYlIG6cXS8xnm0H
LK53ymWoTsBi6q2y6bU3xP8W9Z2YfwJmrx8+k9sRC0/kn732G3sNxWL77xwd
zoOFSIVvTxvL4eCiTsBts0aYivE8IkbtgE+/jwRcqOmHB1URRbt9RsBRZeeW
/xhUCJhjfXxiAx1sow9/3H2OAXnM5mOnuZCPfX583RLj5oNHd87eSiTzsyc+
HcFx3anGd78a2/+gW7/gFMYJA4vTBQzsr1iTBXhA6hWklnzIwjjdG1s7SPKI
PHAb1+tBe+IoQ5+cC9PVu/3/fN0Kazotybp516JnHSeZr+oUSSH7rdKNs5RI
vR6B/T+HSX23lpPrSoml007VEB2S7LQ4Qeax9I7k9ZHzhFVvdB+QPN+qnzy3
/7/+ZP2OZWR9/k/u8CLJZ6KX7zSwmZwrq9nD243P5dBdVNNP8mJfOOWQi/zk
1N1y7nD0r7nsnYKKyH+Fr3aaXa1CHvMhsEsnA+93XfufFcafcrkjTc6aiE9U
6QN32xigm3fZ4LIQA+rmdhv49dPgWt+lI8wJKpz4sclwPc8oyBw4d2DlvkGY
M2LZf8mxBwxuPVtgfd8KP65x5CeE1MME94fvOpFlINExYH5FNR9kB1bu0NV5
BzpbS+vkbROg99KGsA1fQ4Hl4DGFGWYAFPNUDFbuRP3h2J577bk3sORt7qVH
BALLT9n/SsrDofjD/pPL45KABdKMlPvTwcm5/ZiS/2d4u8+R7/DVSnh7QFgv
6GwTGFqVmv4c7oBHGt9XWuzrh6XmYUetyGHYuJr1jRMHFdRvUi33mtKA3Q30
E37S4dTJL6WVeQyQvH3gbPUBJkyqbUlW8UE9qDr+8SHy/nKzzZskcByyZeqI
5qJffH5/oscKdem6887RMagr1Cd5wAPx4r6hw7sv+LlN/df2UtSvc50hw4Ol
TBBkckcEIv+/v/Uwnxry+5vDIfLFpG5VnFvvMPKXWUULqXDUP92qmSUK8hgX
3xrceimJfhQy+lpgBxNkOW5xCqFdXWwkk78L4+4Hc93cPfg6hKr3fT/GhUKe
N52oo/0G1c5Q1dBfzwO7piapS737tesJJuxb0Z1zBO0ygcx4aw30F2E3pY34
e7Zy4b/OH2RC3fRzeQ9Z9O+MheT/xBHHxO9KXRUg8SX1LWUV8tJs+/XySwwo
EtfMc5hmwDfNFEllGgNKvvN1mI8wgGpmu/v+MAOu/Rz40j/GAJG721ndJhkQ
PnSBr3sBP8d/dnoVyeeaM/tDiAku627tNpVGXGONM6hQZkLILY6EH9qIY6yh
h1URj2Tsfkz5XMP/N1v4OBLjXJpmRbUJ8vSYY5tjHU8z4e9BU6vFrYi/y34d
0qlkwKEPOl8KRBjgbX018xGDBoqWHKK+36kgWezTn3x2BPylCu6rXegH/9qS
G7Km7SA1Hbny00Q9rO2XXOZ5pAR0nq6YnLiMvPd749GUtckQL815PnJ1FMTP
XodWj+fQEBZi3L81CfyF8+U1bTMgVE0q75pTMVS555TW/f4G1193ZerOtYH2
fGBdiFE/GKbLVw8+HIEZrwWa565xKOOKCxfTQ12knnvfxYcBCSKVoQ470U+m
mn+OI14bu7FTt74l65ctdBHUCU+//dpei36k+Svv5n7Eg+5v67OX4fiNTA40
cyX7AYP7rfaiNeCYA6VfyCNr+F/Kox9+7l+0N8LvdZdnrFNEnkL125pqgbpt
9YKDrwDi78X3qykilkxQnLS/vYT9XJQ0cecO4kavomje9hUMEPTbZ/FzOR2i
J+4cuR08DpJnfES/B45Bltyl8Z3zw6DlzPTxmhuA7sSAwTzkZ63ShRfvGHaC
cvSvBKvyFjjbX+YXxt0IhytMMqZv1UCMdpvHZY1ymI1ujYlvLQQdiZAgl115
MHrGvDR8awbYbNigNPEDdUbD4lRsdAKIxBT8uX05Esw2ckZ3eD8Bium7Rd6N
vqg3ZFl62RA3zu19fPSQA7B4ifjEC6PeWJcyX/nLESjK09qvXTyh+Jxg4F+n
IChetcn7oEIkNHBrGHIzk6H4waR+lVwmGHZ8viVvVQTJFyf9LN1rQHnJnlGj
0AK2wfx/96j2wLogxuCe4kGg+SadkJoahbSrt/bVNI+DSF3nBFskHaZ+p7um
xiDfnKLv+y6D4yqsbNte5HPRpRqdn3FcP+uo+s8b2z1Ys6hHD+Ps6PlMn3ns
t4njiloiqBc7T188dGgE/dbIxE4U+b72Mkb6aYzb/BUMxf/nfXC77kTy6vtz
aP9H8uepFt7e8P+8pjafxki+7AK1gfdknTxa95A4qevmGRtyU4qsfxwfv0fs
xrZNBuT9/Eei+8j8Vg7boNgatMbqdtVkHuvTZHQaWU9ZxhTkJHmL5pNdN5P8
fbEf5Q+RepWcwryC5FzYy3OF893kHMDz25pGqEMM2V3vk/09Az2nI7vRH4dE
rVnMUYeM3nVh7C7C5/ugeu8D4uc2i/F3MsiHPEvXHUvbxgTlZrPUilgGuI7U
a64oo8P91/vTb5nR4OJhw7u7jlDh+CfjZ0ZSIxB77P3j2QMDoO2jV28f+wuO
/x6d/SPRAulnrb6a6NUB9/p6fnGuUhBITDI32JYLvSo0FV6316CyXGTnmFwc
xG/yyPvnEQIs9osmw+F+oFIW5RXx2QtURJ8Wp0s+AJbTcfdyoh4Dy1z2xmiv
KJgY4Dvh9TMFGr4oprKFZyEIeD/c51EM8XO6KwLpNeDWpOjSS/0BBct4JnUO
dYNAtkPa0PwAVFun7fGVQj76+GDVGqVxaFzx5d5pGTrILZbxsV9kwEbrHG8B
5BXvDB6MfbmF7bS74SIf6jODP+eDor7g+K1yTQ2tQ32QbLg8CMfp6escAWZo
2ay0H7mgvrCziSq8X4647cvRUZ7HBGm3WwvRyCut5urUgpFfJ2hkhnjeZ8Jv
W8v/SvD+2jWCOwa7GPCp2Pnj+Y8MMOzMWqvzggF6D5f/F4d8Ouznvp5cTwaM
OPybeYsW7FaKRvszQPj5YO2GUAZY/0uuSUhgQKPyj0CuDwwY5Eje4VPAgPss
f0KrSxkg8/bc+8WveP/cgKQEtDGU20mUEuQF7HoHkhEv51Ql5XTTGEA31G9a
FcEAreRojnj8nfNaH6wlLBjAY/0plecsAxTSXxkvHWSAP/NPW/0OxI8eITNt
fgZ88Ipfw8+D/ILy6rIeNwP23jkSFrIedesFzoPpGM8VhY+ytCow4OypA4vh
Ogxo4aZ/3WzNgF061v5GjxmQdTA7VhafW26fU01AHQPKG18d1RxiwPLS7Fci
MwyIuqyneghxy35+Va7df/g7PNfLhroZsN8n9ZxqEgM+F/MLbZBlwCxFKPDg
JTr0nCpXvTcyDgOqH8623xmDuqgzZTzRQ1Dg7dK02b8XXPhMd9XotEK5RMj7
fb01IHvkclAR9QsIbEv5YrAhHdLPRR23YyCvYXnSQr2NuuMgb7Gy23PQ2Zi3
s7A9CXrvtyebn86EoMXKNC+NEtBkbpm20/wOtJHQlMDedqgW/NC89L0f2rx0
lJaGR+Bl84xP+pVxOLi0PlnVjg532p6MOGG/abxR6rmO8cfN9uKZ/9Af6MwV
74PfIH7cM1m+FfUHr9ExNiZZd/vqxVeGcejP+kh5Lhy34sOObiNo8+vaXasR
LwZEndoD8fP7r+ok/XA89xbsi7Qi9YqK//AvIm4UhKdY2aOea3jrPpNvw4SR
yAj9hd2oM+/4qC9+YUCbYUrf6rUMcFlwtt/CRgetH7mbnG3HwdNjr9Bl5THg
saUvKJoNI/o/K1Ve6geugsfrdvR1g8PfFpEU6TZgX5M21m3TBMbLOqqlP9bC
9Mvps6Yfy0FWrWaL9kwhTASkGOltR7wQXj9aeDwDGoQT87+kpYHsq1iW+oFE
6I37mZjsGA29uV4/qJnPoPjgp9yq6UBQyU/d0PQL+eO52/F54u5A4Tj6+eRV
xAmjHSFDkogfnbObm786A8t944DJAk9Qmaie27PwEOPECbWml2GwtnnTGSrq
xfQt0g1Wk+8g332nscmBjxA/0MQXwV0B1HOqzv3sjXBVveJo8GA7/L3XG962
vB8uzmnfqMgfhrk+id/LTlJR59nxDCTREK9vduxZzYCDyHFDcbwqp7LGmuky
4YnEG8//QpDfeZ6ZX5NP8kOzt2liHKg+6qhIeGWT9Zak/l7ED/O+F4BxOOnN
OpURUnfL8Hh0AMbpBQNJFZI/wnOVlTxZ97Aov+9M8tjtZ6c0kHyqnYVuemTd
Q/iGZDk572HQXf6QzFtFrsulSRK8OGFcKYPWZql9jtinkckvdqNd2smznOiQ
Z8LfXpL5rqeC5ypJ/Wobjs55cg5x290VaiTvXp2i5xtdtDbR8rtInrqKTToi
C/hcbWYXikheE56Nhx5/Rh3S9knONQ51yM5Gq8oMMs9SHnqlGf1OKCb74/Ya
/B83RSkB6G/NX995VjzD3xV1FtuOPJBrddlrfRbUZUK+Faa3EHfVL7aev0cH
atrVIvbJcXCjjaR9Th2DufWjvjkOwxCso9nw1LYfWv3jV3kLdkG+/1rnkp/N
IGV5qdH7YA3UvT7z9pYDxvnz7Zo3B7Ng7Z7cK5euvgKVY3pJblujkUdQQ9ay
PQEWhRD+DoEHUGyWqkIz94LizT8qKRx+QKmPeJ26MwRUhHSbn6yKA9mHPjJ+
v1+DTp3HzLHDeSCf8TzK6GUZFAhEbKtb3gBis1Gl3dFt8LiyRWLsfB8kJbEO
TewchkkpfdX8sTHofF/F525Jg+/dA79jJunwM4/REdrAAGM98Zdkn/tFxt40
6ydM2GvznbknG3lcpuqzk8gPTxjJR+Rhu1k9NzFvQr6xb7OS4hLiy7F9Gwpi
kIdwKgXJpIUzwdu5bKWqM+rM9IeuKwzwenkO6/sYNxxSEm+vXU76S+DcHCsD
mq9/WHm8kA4b4wN3/PajQ4g89UTaFTrciC25fOQsHexN10t26tKhsE7mW6kJ
HVpVL0cfxX4wfXvQNvoRHVK3K1XHpdDBim8+ifUzHd794pW7VksHA6XEyMPN
qLt9rm9Oa6JD3k7PrbrVdBj68vXaiTw6fO6OcOB7QYdlQUYmCa50+HNlvv+a
Ph1mS49b3tiF93VmTzu8SAPuJYUtM000iPLXGWG+o4F9q91vp6c0qPsVwOFG
oYEa9Q+PgDsNeBcrnHT8aRCRmmXUm0ADt85aicNVNAj/azdYMksD65Lzn1bJ
4vNvoLSfsaBDvH82W3YSHZqmNSc92ugg1ekrL7icAUrXjFy7tjNgm/V/1Af7
GfBIZ5XtITkGqJ7eLPAeccpiUaefmU8HSSFfpokgHTpL9AfzWGmwWdaramI3
FVrPBWn+PjoCJWJX7BSFB8AwYFEmW6UL5tzvzieHNsEpmUAXA7GvwJVRlbH0
IR/i/YJvnO5+DWZGc1zLqmIhPjeAZUg8HMxcnlZ9fR0JIufDs1b1JsFamRz+
YJdMOKW2xcDGpgQiOUZCnN2+A/tngVe3/raD9x4Rl33N/VBZMCxd2jcC26/v
1ok0GoczbmGJ+Tfo4JjEuUotAHnBiZuTgsj/zfac6Y9zQL7y7F7MPPI3jbSa
Gn6yP3L/GmPFKhyvziEpWxBHFpYys2SRp0wstWv7odX7b8L0GuLF+9tnR6+j
zi0w0Ncj54O3qbT99spCXUEJe86LuOFXDeJ6yAdnHEdNcvdivNjNYT9ZzYB1
3NP+1qLIC7rsFM/w02H57+KlXso49N17laalMAaRGuvWrtwxDH+l7nWtdO8H
wUtH1kSo/QIn8w/qvMKt0H0xweCbbAPcMzjqseNsJVyt745g/VIMbfJaNuzb
80FJ1OPI7ScZQGmezhWtTIMGZck8v5VJoMJUOVlxKAbM2He+vjQTCsUGt4/5
Kj4Giuxd+SVbP2BZ53vszhovoDx3VrYk543rlqwC1FyA5QFlfrQUrWmbYNSZ
+0DJb27We+gDFP1nIzX7HoGKUbna1EAYsDBPNWmwJcCT9X1b8oTfgM7KJ173
pnPAuFfHl+NHCdycb2g7410HD2fLpXL7W8CB8+fAZ4MeiM74InPvwSCoLqrD
6ahRmL3CG6XoNQ7NzvLhURfosHKo4p6YHQOeclV9OcqH/LH4htoHa4wLr3kX
wpKYcFX6+kqtEiZslyjf5o79E1YYevV5FxNMM3ioCf3I01PSz2phHJ7YO6zo
R/I5vJ3uoWKcHs14WUPyIruspn4n+UhdeZx53qCViROrI/tuf/5+tIrU9ZFe
SDxB5qO434fIkHWOmQyRh9JkfmrcaUGW5GtXZZ6SQ+tiYhdJcMTv4rmLRId0
H/O+QNbTy4Wmb5Jz6fbzO5fIPuCYKJ4QktfE5sm+h6ResY31qlSSH8NTXfU+
OVdoMFppS+pYMo6X7RxEvFvBJ/ySgvjX7VItTfKi1YXt4GJ04u8r60i8JXq3
rFVlCHmPgYb+GWHU0QsCYUORD5jwt22pfug4E2yTY1o+9jIglibkNI08dEZA
tc9BDnHEvjD04rNxuKnrIkGVHINenuNyL34OgbbwcZasj30wnNOqciiyAww3
Z23hQ55S987y2u3eSniywietRPcLjK5+drXvTAao+BQxc4eR392IW5+aFg4q
lbEuuxuRT1xiEZAqQB1yoMd3nxviyH2RNGpnAIhwi01/9QkDyrDXjnc/E6FN
jDJ9Oiod4g/XDgxPfwZuN642+xdVENXtIjJPbwb/inW7xpp+wbau7KdHtw3C
8ixmdefDURBP026MfjEOL9dXtLh4Ypz++dHJOJwBfiy1niUY5x8ZSkcYoz6d
WHtzteBr5AM7VX+Ffib1O+JPCRajTm0yPKGKvOOpaXz0fy+ZoMW9K6Penwmf
/97a98OUCWszr7G5SeJ4Tre4dHOMAX/5LfUE45CPG5yrlEM+Hr66m6J/nwZD
Ufnpyv/GIdNmbr19JD7PqEtzqP44ZBSMbijdNw49kmFHlfeOw4q6YUem5jjQ
fC792WM9DjeK/ZhmMeMglbO5f75qHE4EdqbxM8dB+6fIFbeVNODMuLbeVgBt
/Kc5e34aHK5wTpzhoMGUCVvxHuTp0SkGIRs+oj6ntURaeoxD5VtR+HVgHHRZ
Y3I4mFQIChS555hIBfOTL1rdjajwKWr7utpNVBCQvxjDGB0Dgysxbz/VjoFu
8tfkjIox+Gu8YsSzbQyEQ8v0qtmo4LOWLXTVMSpIKykNTkVQwePCnVXVf/G1
2SP/NRfHoVz/8831hfj8old1dTbRoGll7Z/o6zQIq2PzGIijwcGTV6fuF9Lg
p9qr2o6PNNCWiti58wENzFNG+AdX0WDuysuafdLjkPRta3dd3hhoLXLLm1uN
gH9PsVT/5kEwk6Zkzhf2QKu1pUx2dCuoM0Q2wfpvoEKXavy9vwRUzLs05c5l
gcjJa+BP6pibJM6cMXoO8Qqbd5ldeQbxkft0dnBGgCwt88JWoSQodjj6pvNX
BvyPo+uOh/r/4ycUJatFVBRRUb6SlbxOKaNCSEK6ImkolUqozsrI3rLOHtnZ
GZetkJ3t7HVDNkm/9+f31+tx7nzu837f+/Mcn9fn/Xr5gQf31C8yELZ6Xh8m
NEOKk/GCD38PxJDVrBK1RiBVgcG87f4kSB9Zy5FanwG2Ue2ey0doEFHPJTtk
SIf5BF4jZibEGw7a6pvGDMi//7cyxRvxx9Pv1VypyHdcmSgWQ+tq42Zl7j60
zhrYPo28QNfnvIIR7kYVVlcgUmSoggHp6zkDWuhzr7lS/ptB61OJ99vBj8jn
1h081tSO8O1dU/mH9tMMMNrBdYneSodvW1L4mU8jXsZX2fnK0IDAfvV0SMos
7LX/qPfJdBpcb2hceHxuAk7/bFyVfzACd5txdumJ/ej6dE6y290JHUJcb7Y2
N4F+oLWuUkw1WGsJDh01K4WW7EzPh2lfgPJqY2Yi5jMI5YyxppTHA+4YaXZ3
TSQIESsuPDULBtIUSeT3BT8gLpSIC77wAFzWoZWlHBcgO1vekKp0BGLv/i1D
RkQgWiQ0bCMQgVzlWjs77Ag4etmzIDFXIK6uLijVIVwgs1SkTvsDMVLUmrA7
HPDdS3eCleKAdNpz9JDpZ3BXnXhK35YPqsExLY0EMtjMsWimvWiAtPv2trlX
24GayXJhoKMPpDg/3rkUOwLTpaEtLksTQG52xg9fmQGlhoUPKz5UaJ4lmbxY
ogFHmfB1JcS7LzWO1bhcQHr8r/RCvAfC69AMt5UcNP/FgUYmDQwo5OKK4/uF
8Dgb33hxiAG8M1qkM2PIpyjcXlecxPbf7gjG9hv/TjygpopwuvW7VD5Wz2gv
O//nlwi/mYt3/sX6PfFEBtVjOH+8rEgMq5M4o/7uKXbfyjrP2R/Lc3AKP18+
heKTtfPMp7E8uu6W+1ico6mex3hkztn4P+x+lv8fQyWsD/Uk/1oalk83ljfM
x/LpjqlKLL3Y/pKfB2fjMJ46PCuP1e0TputZYD4kRG6SzIqd1yv5mU6M74Tl
3FjQ+TcbRJxVQOOpmz0yMYnGt4+hcVAK+aw5J0mf5GYGeLiPn2EqR+ettsxn
j3h1kJ3ixLBF63z90cQNGQacGV286VZDB2nin4ltu5DvffrqfuUyFdzXo4LU
zs1CDO7jh8XMKSCnp2lHS47DtZPRPrvHKcCro24wU9MNLq/6p3ILWmAsNIFz
kbUG3HtCL7TyFiNdsmSUW58OQo6Bqb8OkUDo+by82R7kM9j26qSOugK+6nRO
CxtaX8pP04zbnIEs0XDxAosv4P8d2W17PALmDkWcCXuUAqt7GW7iE/kgpKIq
Fq1eBbycPb9I11rAwqzuLaOoB8TSIpv1NEfg9M0Auzvy6Pq+8WV/ResMBDwW
PrZjFw1Ehd6+LbhFB4K+utwaD5q322buZOT79+hDs2sM8gvFIeZbchEv/PeD
g4jV1zwTvyYfi65rzlfz7YhntDKf/lm5yoB757T2JiB/UXBMMDcjkQ7XlZyu
2Jykw0mJFqZ7CTRIPYDf6cKNdA08rH0zNw2nDM18DnNOg9H82fEzplNw+tPz
PQdnJuHScsDT5pxJ6Lf59CYrYxJ8N47YPG2dBEGi5mYt5xREdO9U+3JjClIK
XEKXY6bANLbp5ODAFIR9Kpp+tH0aRovbr/EJT0MnRW/K8tA0pFrExXixTEO+
6n13gdYpiAyuuIZzQ9+n2qhGPDYFtU3KY5plk9DqlZX6Un0S/hA0Bq60TYDp
tRUn2t0JuMTi+DRjywT0UWjs94rHoSsy/16+9zjgPocwmbmMQ4bXjujOmHGo
UJpsqR0ah5n1y+xiKhPwi/rksUr5BMKxny5HtCdBbq3MBY/GR8oc+SntOgWn
xrMfPN4zDVdnDrHG+U0DB6egSgV1Gra/4OCRPjQDEZfKJS0EsOdEizXvt0zD
WeuhoWnRaZhacpmdX5uEp8oXDHoPT0CB4U7JO29Hob/w8RwXJwU8t64ukLW7
wejh2Pn2+hZQPXzv/ah6Ddgmto4dVCmGlorxpoGidPA7KM9eD2jdkX7FcrAG
AVH+IHWXiR9QLkvvj00OgpbaKNYdvrGAe5cDwrbZQAjJ2ZHwpxzMP4oJnp77
AWk5czmpZ3+BwyW9d42nhqF8IoAiZTwBqi5/GczHZkBl0PNtqzcV3mvMrBHm
aLA59vehbwEd8iOam7ORD6EeX5A1v8sA1Yd1RdpY3/Pz/DNM4UifZB2I9EbX
4cOxzRObyQy4gONf9EUxcTHcTRb5lYar9X1fsOcv+gp3XXdC17Hvoo8aAfnf
fxf/mYojfejt+WZvE/JtV4JFMuTp0CDAmGrXoEH8MY1/0m2z8HB1xPlX5DRs
fW9iu+PDBPS682RYJ47A4w3V0/Lt/dBVIhp5aaQDqMRLgSeaGsFdLUjxgkYV
FD30ig71KQb3LbZb/JlykO57LhG9kQS49w/s33XHAHH5p/PX5hAgHdI4wcnp
D3hOkUQHOsJ9DVt+cu4HIL6Dq/J+iDeS80WVWF0AZxLXlfHDBfDXmGR7Gz8A
eZXO6iLkCWQ6Vb1pjy9QzGZ3dhwJBHL2qPkKIQxIH2K/HucmAeHr7VHmiUTI
9nC3uNmZCWGME7dV9AoAV6akWP6ODIbvtz7951MPuZy2hgu726DtiJZxRHEP
DIp9EF26OAyu3yLHOkPHId5twJtJYhpUvwWze1TMghJBI1HCigaqozWCMjZ0
cLjhazzIhXCz/Hh99EMG7Ge5MnAL4UFT65KPOMJLcX2LJ5eRH3RuSf/Bj3T5
6M7LV2OQTv/mKDkegXT779WAY7sQDlfxPjeKwurQUX2PYXVOtS6zBmN1dqvS
BZ2x+1atYrUC2H2rg5qn07F+o3PrAmHYfatd6W3iGA9Yp2hlYLxAOh0kKY1i
nShzjwyKV6QM1c6gyGt4/xPGI3IqB9wxfimsj9fGfEj/UlwYtl/kyvUaOay/
qGCz7E+sHx0r+++zmA95LvuvEKsbHjm3/hGr25ePn+NxROdn/OIRKQyre7rc
lyyPzp9W8PfnYax+WqGO6DLyVQIkDpn9gwzAcx1pi+xigMlN8YK17wx4wUtZ
LUW6Rkjp4sYk8sEbIUGav63QetWdkRZB671fE3T2ZdAhg9NWdx+NBqaay50X
SqigV9u8fbBvBuJ7NHdv7pkC8zu/LJa0xuBSz5VFG/8h4H1hH3zgThf0H7pz
fjtfEzSOMX07EP8NCMy//lzRywOK2pLbaBRahw8s102LwpAP6WrXzfoIeL6J
s1HMyNde+HF0bIIIuFRy+Ua1G5D0zRS/E4Ng7mejcvbXOLBdYQl+qJADYUet
1fH4CjDBOZtHWf6A3BcvtV3du4At+7TCWjkFSGqEkCbOCUiMXWJJ3j8DspNS
j0eyqKDx8YjxwxN0UBtI7g9epcOq5ym/d+i6dh08Je2OdJ1K8Rz1dwID6tek
eC9GId5ndSJff4941eEg73Z1BsScH3iu+JsOKV7vhouQ3+U4VSco8Z0GSjo1
+LxFKvz5e1xTeGMWrteO4KLnZyDswHMeNvYJSJGOFhhIH4M9Odzky8mjUL7A
ErG8OQKZKk3jNRkjoEbk8Q5B1/XZzG0XTnaMgGuT3oldR0dhWFHN5qP7KByN
45LbNjsKtju6vmzFjwGDWXOrw9sxON7YUFgSOQZy3LwnjnwaA/azCYrlNmPQ
LRb5mio5BjJMvLulG0ahzdL1Ks+VUUjqORHbXTYCisH83pfFRqA14RK3QMAw
PAv5zCrPNgw874PN9gdSoOFPmqLgWQrsSU9V29hKgQ/ak+s8K0MwbEAQvCdA
AbwDI6PNggIsnD9j7foo0FseXqpgMwwlJovXdh5D/H31mj0w0PHdy3CjxaOQ
RbEZ8bYbg8fO/mkCh8fhweTjJ0dix+HXs/fKjZPjMOT9MmtkbByETeob3yKe
cri8vUAiawwONhwnt18ehancu0x1asMwv/NSWbj2AGyVp3gYyv+CzXfBGrms
rSDl+2Tl1J46sFQMpRmfKYNs2WvbVog5IEX4ntikmgAU5RoZkY+hgDOet3qk
7wPkT8e15n08Af/Zxni91B8ozIwDKeXRSN8Iuvd3pYPUEwPWUpavoNQYRvY3
qod5fSGrH086QMkySNqxbxBSTBz1w6LHYHxaNLLn6xTYn+ENb0H+rtmb03BO
kgaNUsL/5R6jA/Xwu6E9X1Ectf1pj/DJgdK+NoxnQOh52/PJtxgQeGDbmY/o
uvPh4nO0t2FAifx6BxOK4mee/Tf4iAHRYtv8dhkhvfKxxtBWkQFLhpOqeUi3
VORvvLTPooNmDl5w4AjSeQbM/JMXaPA6+LSV8egsNB6Oqc9snAbF1oucCx0T
0EyK2LbCMgqZqod02N8OQC2Tm3qPWid4mUT7H15rROP87fzsTyWIZ1Bf0h4X
AS76Tg/b/SxoOaT9U98uAel2uf133CKApH6gQMEG4fwWG4PiKG/A/34y8bfT
HXC6frAh4ga43+GvZz+jmH5zk3XEA8h3ng2L2noDMTmjD8TQPONsdl88GwQU
4oOG1YOIJzzYS9WFo0BqutKofCwW8GG1Hlm2SaBTXURRW0mH7PblXdtkvkD3
SvGrqBMlIOidYiitXAlXZKWtM2oa4Lni1k9CEm2gnHRpnby7B/RuGKrIhVBg
0171y78vY6C20GgzeGUKZkQpD25uR/6+5PLujRkqHO9/q2x3gA7R7PuNwrvp
IG5BT1BE17fea5bb0p4MsMz3tRVH+rFEyd5Fo54BL1V+7jqC5cu3HtrqivD0
kNmXhaRRpMdlZoI7sHoAGReeYvWKcJfi9mN9DHItyk4PoNjb/0rKFOH1xhqb
dDaK27LVdbE+n+0H3e9jdUomu3/rYs9bNanYWmPP6UL+wXcYL6hcvCiJ8QZx
X76DLOY3KHJ0LOpyrcZhPDL/rM8c45czrmYxGN/gdyWoYfxDimHPxnxIlY29
ClaHkeeMIVc/is+28MmmoFi9HDN7E8VA1Rp+rF+DCJSonMb6L/B3yR/HeI9t
9V8k8iFkE5M32H43LVmxP9VYXr158L51PwP6XvVxa2L7hB+yvSqoQ3xVHfiD
Pw/xDc/+bRLBDHhwU5jYacYASVltLvXdyN8o66suBtBhqlJN4jiZBoXFuOxH
j6hg9aS09pHeDFjaHtGolJuE0y9l91RxjIKF9cTtc2/7oeDO4KaTZjuky+Ts
fT9fB+JiktS1X1+BtF9H7iIjEwg4D2paDgn5mMCdO9b8gVxuVPtg3gWIN066
BMogf9vgPbyt0hlwDxcsuJ8gnbizhfJeOxqkOLoeVLxMhyLetVw2mxLIO8rX
h++tg7ibSR8l8B2gWOzZZiI2BCT/h50SIuPAcvBGxzb3aTCRPF3cQaDCSsMa
UxczHWK6pzi8xugwZtX3S8MA6b6T18d2Ir8q1SB+zBPxyH3b0QMGjgz4yrhU
qaiFfKLEWU3cAh22d7W6fLpLh+66vSIePjToP4IPLntMhVMpo1Uv/s1A7xF3
t0PG02DppXX6X8IkiO9h++/YPwroro0O7A4YhO32sidkRfqh+3zIW56EXpBo
/0z3pvXAE9Z8JvmuHlDezVC5cLoXZEvzjT/39YIRt8WxE6l9gNu+4+P1N/1A
2dXh9vvkADjJhO069WUAQrhX4gyWB2Cv6RvKCGMAzp+MuXUsegAmeKKrylgH
IK0ytzleqh9GXpOmNCX7YEuf+QH1nb1wMvUCrmu0G5KO8YerVP+C5ZLTMY7k
LnAv69P9b6oT4iRkp9nVEb7k/279Md0Bsq9TNy06OiCzdlrpMEcnHJYcOeUW
0Anzo1PJ9HtdIOv9Lfgz8Re0pZpOb/zqhrv5zYL7jHthOYfrQPp8H+yl6+Vd
chyA+bplJbexQZigDg6NLA+BSfpHlSR1CszL7XipdokCXYZ7THiqhiD3YBOF
unsQDtOuwYZ1H/ReF6Xwjf2CdzY0waep7UC+MG5LNGoGKn/BccOJGuAL+m/M
MLIM+Hh1Pv+cyAXK7YiNsO3JQEgU2kZSQ7iXRerpQhhHvLop+nEP0sf3P6q+
+or0cXSFh7ugN+BuF47tDA4HKZU5ORVqMgiV3RojqBbA7vf1p5ZYq0FQe9XH
ba4FZsScVJZO9oJgMs1ARHAEDGFz6jRxAmIXBXZZl0zDOHWo2q9nFh4fn2mL
Ok4DtZowwq0VGmjcqSlxQ3ojf+g1G18FWj+iDQkFVDrI5YV7/NrKgFgP/3sT
vAyQJxS/+sOL9fsL/R2E/m7Q4mQdNkOHUmpraloRHeKlk85X36ODYcLr1eEh
Gox+u3x+fTsNpj7nz3qWz8L7vkq1pbppeC6lWyq1PgGtd0aHduuOwuoqL/v0
uUFI4viq7rzYCYvbVwf5B5rAnKf+w787VSA+ary4x7EIrHeZtuqVZ0JL33HN
bcR4wNtHiwZEhAOxMTLObUsAELcvc8zpeiEf0ddukO0BxODr1ffSEQ9nRbQl
3ke8LOLucvVYAAgZvJhI2xoCFJnfqzZZn6DFbumbARcJ8KUb1E25eJjzZ585
vpwEhFBFS17vz5BiZ3eekpcNtjWX9tmF54FtnH6aDwP5x43rd92/kEFCcXnu
+XINiMQHJO3SagK26aF/N6Paoe0l2+XH9B4Iu31v+UEcBYYSefUWHo4BJd5D
hqVrEtjFrILlfGdg/MZlj9/OVHBI/iB2rpUGHGvnz0gn0OGe5V98hSjS0eZU
dy7E28uBC7WHkB9sfEja9qQCq+uxMeOJfMe2sDNVq71IX8fPvjVDeCpnZfWG
gD23NDq6dxirSzEmdQ7rC9nWZkN7jfD44eQGQRDhtGh5uAPW37y7NCkDq5NL
CE8LW8D2DY6PLGL7/0ortPWFsLpWt3ovYHnxuTHLLRgvGIeML2I8ka5bTpfD
8iIOL2/Jo3jjqBABe+1a1fQT45cnCtvOYvmRQBGdDsyHLEy+uYblQ6yu6hRi
+RCHrze3Y/2v5S3De7DvFyNmBnih+OpEvas0ijv3RVmnz2D7zNivjGP9Y4Qz
JsoQD6p/83PehsZFtF+QsMf6xeBl3bG6S5v5bsY0NA/XKD1bsHxdMP/778XV
6Dwb3Zpzs9B6NTIOMfRB41/V9Qs3RPzyZMwgF4fmYcF+8fJT5JPH32hT39Ig
TfTSc8/fs7BLgfzC4e00GBR+3/9sZBwOMhtd9VAYRr7YXrHZshvM7R1ijyj8
BInfjMjp+5VQdHKo47/3eZAdeYt0eyMRKP7CX0WkkS78rvXplZUH4EJbUmP5
HAGfs+Wq17wjkAVOmCbJeAGR5XCFABtahxp2ayPtKSA/6Hb5gVMh7M5lzbkQ
WwPzwoaz9+vbgFdJyTYsfAAsVxd8JlzGgMxakewmMg12n7cHSEpQgWi0GbZz
Bq2fpycuiP+iAz7e6QzxCtIVjfaFHQ4M2O5FdahHfuP7LKeanjEDhuyFjnay
MYCqpn7d6zUd/IWLLXR8aeBg9HVdUI4K92LGmah3ZuCTlNhA8MEp8NKk3YmP
HodP59d2/xMfBel6kYH68F8w+FHp2eKpDsi9JsP4Qm2F5tTPJw+FtgBVwueK
KOMnWP8Np0aU/QTNWsNLTqItsB4Zwd6V2gITa0vNz6+2gny4csPUYitwdvMU
KLq3gXvAL/raQhscXc/ca3q8HWoFdxguH2kHuuorqB1qA7tvZ4Lq7raBYWSW
7GhBK/RSC445T7eAeQ67Bp29BUjctht62s1AuNmlD3GNoK7WImMp+gNEtpqS
qqgNoCSac8RrWwOY72wxniPWQ8pJgzQGoR5Uu18Zbcmoh41K5hglywYgJAds
zw/4DvWXtt7YJ94ILMuzdm8ONINEUoGy+akWkLazZpezaIU4d74jrFFtUHL5
wUv3wnZ45d9k3h3UATNlGXlrPJ2gtf8axX5nJ3wS5ha+8LgDNif05rIPtQPn
vPB4q0QrGJZu2/vXvAkS5ApvzrfXQb9G0QuiIlpPf7dMSWqVAFtx1U3bxRwg
n0/jf6CbDGRDkQOhvFFAyXlI6f2M9MmtH65fxlyBuMaUcwfeA3F59o+EwXvA
nT7yZ53yASgly20rSkEgNOvUr/M9Drg/sBxKvZYDlLnG2TfL5dB4tszqt/Z3
CCn9UaxR1QHv4vVnW34MQGly1XFN/VG4Vn3katufCejOiZy8Fj8N7NDh7/V4
Fh62XOubCaKCUPirAoIuDVh8mR36kF9NPNxX93AvHZqfPijTu0AH3/UuX5Wb
dFBKftMnZYzibmtPDXU60uuOWp0CdIDcInfTRhqcTvn+e16DBi+tPMWK7anA
KGe7TDs3CxxXOiLDzabBIb7j8GTlBJw0guVBxBuG5540psUivl4x/+f9oQuC
ymJr5anNcMU1Ljj6UDXMWYT5n9EpBuL695Wbt7NgLv6NRJ5fPAgJfvtqohsO
uAWOXZH9/oBXnOY9dc4byGFmLGElXug6DS4teYD4uOcQrxUhCIhj3Fwd/8Jh
TuRV0Iw7CbKPP381k5sAc3A468DjVLDe+t7MJScT5F1fzkVdyQXy0fcSxMx8
6Ba/HHsptxjwd/8eu5NSDtUZ158xOVWCjXyo2+nsWtitVH40EhrhefjcYGxj
K8g+qTa76dYFmT1sJ0u0+4FAtC6hWw1DAM9MmnbDGEgmFzJRBiaBg3IzOs5i
BsRcTK5uXKbCpzE9GlMUDZRcE1h77Ohg1jMU+GMbA3inju22uY38oOH9nlvB
WF+1ZMa9AsQTGxkPUr8jPIzSpx/9hXxIUumXSeQ7DEhHm7E6q/dIc4mtyHeM
N7OzVSO8VTUrqNqCcNiNW8T0J4oX7ivM6yJ8Tt9xNgx7Dop0LpUF2ydYrdS3
hD0nlev45MY+LD/OERaF7fNwfvQpHsuLK+knKmK8YJx02hXjCTvWSCkFFHe2
/AnFIquA0S+MR5rk59swP5Kzy0YGu58lRtMzxfLtxOovev/fr376hz/2XNaY
4ddObF+iQYZ4HVbfd3mflkMeVj/lTlIt1m8qRZbpJNZ/uk9S96kNOu8zw0dl
sftZhhwtflj/ntKQW3hbNM42S0GzIqweR3VuB2mIARLfJt696WFAWjbr9D7E
r32RDDnvbwww9RAaCUxjgCM3QcjDFb2/k6M/FPm6KSVrIbcR5PNI6lMuZ+hw
xdtSnoWbBkLu8vKJYrPw717vbwnRKfgVW6CvPTgKI8uHPz+zGQDOXyYrXm/b
QUR2caDCog78rLmuOcqUAPcZ8/a77OkgRFaVeXQ+Csj6UVwH2XyBiB/rObXH
GYi8o29fxiIeOb5sHUFHPjjkzpuI8lCw/mW9nzCYBNmp7ivSjHywvZ36IftF
Ncwf/qQUtKUNmmUiuJYa+mFnwnvVwtNjcPbbVPr1xSng69csiNxNBR6Ziuyr
SLddaGlKbm+hw7f7Hub8F7G6IsvXbJ4yIJngGJFwD/FFOZPtqDj63e2EyXxp
dFDeKpyY94MG2guFuf9ZUEHE87m7tsEMiIsLGEPYJKSV6Moo3BmDqQcZvKJ8
w2Ah0y0ZebUfZDKO/NgUaQaXL5caCa71wOF33e4+Sw00vml02cpWBatan49z
HqgE9d7ykCu/vwFL++3Tr9Urge91GmV4vhIaJfIfltRVQZj3P5fwuGrg+BkX
7WRWA7u37os4O1cDi3MJ91hka2HM4wdt6ngt5HFv6RZvrgFLIWYrolgNUJua
u6wuov+TUJ/+rlgFfLZeu2UEK0F+7E5F3l8y2AY8XxUdqQDDYeXcWvZymKtq
uZ3nXgruV9cM9J5+hRZdYqVeQwm0TO3l5YkpgfpE2j2/5RIgRAs/rGv/CpZf
vPupcmWQssIRnHGoAvx8dtqLkMmwOulXRxeuBJbZnwKNcVWgfy2A7zU6H5ts
r9+pH2uh8VhM3lh8HfDxm3X4qtSDxDLM+Cig+Qm2sqp9XAdeSuInz7TWgLlU
m/+xN1XA0RSpfiyYDJTCtbHu3hKQ8rRz4ErMA6nYlrdNYpmAbyOKDf9JAEK1
BY6xFAFCShv3K5CvJS6HVphnIb8RZt7p8vYtEI1LRlpuvQKcteDhoxGvAd9T
/UbOHq0zh6tfypOQfva5f8yCPRIIHx3uxL1KhRaPlE/iLgVIj268DOavApLe
6Mtor2ZQXtv15GJMF9DNJ06x5gyCxeFmUYrQKPgcmTtx8+wEkOZkGi95TYGe
Z9vJv5IzoFfG8+DE5VnI7VCiyGynAv330DspNyqE4IRHb3ZQQdnIxn77BhXs
L2+8Md1CA81ds+ZsE1RQPbaiDyRsX5a9WMcRKixt1qV8MZ4Fznd1sc3HZpA/
4c7a9mAKuilBnIor43B3SWtFv3EE4uzO/dOXGoQuZpODxgFdkNAmYLXh+BP4
yBOFf2qqwX3Srv+kTgngmu645mllg99FwlKdQgIQ9xT2/NnyCQgPrzj4vwwA
3Ouki6bXfQE/nqtwzRbxxV6mu5zXEF8o/v79bf0TkPLUOy+fiANSeiN76oEU
yHbdpfFUOgtWjwevfo/+Au5imuXndxQB4Y9/3rPOUvDjYVpXYPkGCdsy/p0b
rwLVo/DnqlQddExbNDTv+wHkpz8tX/X/BJPenoqR0TZwmEoyxvt2wcydydS7
zH3QvbBOruKjgP+q59cv1BHwnmm6z1U7DjNcZwgf701B/L6CCtlPM7AhcXXZ
QZsKU3sjpUgfEU5xG3cQzJH+W5uoerBAB7fzVCcLbQa8nFl4GOOBcDjM2PtY
JgPEM7jat9YwQEAFT7zZjnD3pYudcT/C0YJz2zhHEL/Y65Iyke8QmM0jMSF8
PeihS8f698ilFdTYIvy9r7Vdnx/hsZflhTtYP44ulp/V2D4PWa1MoznMB9ga
vsXy5cNPesKxfLlpTZoM9pwuj/iOQCwvPv2XIY7xQqPM+hDGEwJZnqqKKCof
vRmLxZnkek4sDuexvsHeb28gRGM+pb2Aeyv2/4qdt+lY/r0qcJcUtj9kPPvl
Lmx/CMfDMB6s3jurwu83WP6l/HneXDSWj/F7koc93+tss9WXgs5fMljpwlkU
/3lEHtFE48q9FKqE9YMw7PvEhPVRrstZ8WWgeTA0sfnnjPjUh6ah0IH41aNw
+poLVp+oMQSPL0N+q24ldykOza/pkLjlawaw6P0UjZBEepxtU18zkw6cJRcq
SlpoEP88b0pKlwqu+R0d3p3TkL9tu+/E1gmoe+2Y2IBDOGr09YH55V9Q/T28
e86nEVTvt3aYHSQD/qKd0NC5HKTztjrfHYkFYrapjHIsWq/jCdMOZa6AHwxa
NL3qBHi9yFv8VxF/LA4u9AyGAEEjYXOfcBJITZoRV83ygToVK+PCVw26gjT8
VEsrfE98YXQovh9kI1Ztg06MQelznhsWS1NwMRn3eg8/FbSaQmvHR2hw1u9b
JncrHSK3HN6bDQzYVSv75yWBAXtOPnZWQ3xCMXYdlp2iw/tQib3KJ+nAlPhz
+vsUFQRyY048GZqBOpMPks505I+Xo30M5cdAwOL6mwkFChQU+XbRhXvAc2RP
5KJ6O9gUEhS4LSuBXEbIdUK4nG2l6OIbXQj4MLeSAzN5oHPl2aZu2hfAG2aJ
ku9+ARKbtsC5ii9gy3Le0MER4eMN+V9pr/KhfjhKsO95AeBab2WL6hSC+N/3
xJ+MQijSeHtfXKkIiBp6CruOFwHfryiPl8WFEFZ2gHF2sQCkBkLt91LzQZ5Y
7fC4MA/5BDbWU0++wNTSp+QjYrngbg+fti9ng3VC4C37zizQOeV27drhTLAm
ywekj6Yj3X7hqotoOuAlj+67OvcZCM+9/vBppgPJ+VXsuGwGUBrc2HsLM4Fo
LkhOMs+GbgsmxcasHPAz2tti/98X4Daj+UV15oHlWt+r8+8KQF7+v5MWzEWg
c2bH3B+ZYkghJT5dGioGSiRtybCrGCyPC/OYrRUh3Xo2T/NCIciP8shKN+WB
0GD4HL0pB/B/Yrv9hTLAr/3gxXc1SUBeE39YxBELJIpz8oRXGJC/sbRI7PcH
3N8j1+6ouwGRq7OQEYj8RmXDtLP+KyB6d8gXnngOuAmWpus6LwAnt6tYVs0e
yIkPguorPwDu0v6ifv4gaInzEv3RHAstYfRosblM4FPI+0PfLAaJnddwRr3V
sGHRIHyM+BN4P6lS8OJdkHTtjZMkrR+OskvK3osZBtkmYUq++hhccRfInDeZ
AFMXsXP0yUkQjfjyzmrLNLwf6+VcrZ6GANph0tXzM/C+K6x95we0rgTZ6oeD
ZuAanlTc8HgGXvI19LOzzoDn/ks/Gq5OAy+rlcgZqSkIi3sQusd/Al5+J99X
vDkGdpQXsvofhuGV5lO7mnf9YGBhYzLwpRMeb/pFvl1pBlyc9xB3fzXgHDkE
W0dLgM9Q1bKrLxuk7ghoCLEkAjlfJtSSIwIok3NPbTUDgbImYt1Wh/iiY4sG
h3sA4JkX2OdVwtB8/G0Q3h4LlAO8dxiIL9yHdShLX7KBKL279aZ5AaQYUPjO
r5aCuPAZK06kU1SpibPfl5GekX/vJv6nAYLCazR+ijeD7P6XhsYarWDE8+hf
RGY7fF9P6Dpt0gW2egu2lo96IFOx+9YMox9ohLfx5q8pcKpibYqYNoJ8/X6c
8toYZPX9CKqGSag+MKR4/sY0nKTd2i8mPAseM40ZX3yo4DhtJHA7lgbUO/aO
Gffo0L1tQzaSSofh/y5PF19igNYecUqhI8LLH5I2v5IZ4Hf9/ZGrZAbgTmUp
LfxkAJ9c/5sVbP8N0zHLexSEB8LnbniOMUBt6shDBYSnPqd0NVcRf4w+I/Rj
9QkTBysf9GL4y1O1ivX1OKlyThfLN4SWHTbF9mOE4GxH/2H8ccTyCuYL0o1z
GjGf8J/h+GHMd4j0f9yH+Q7C86AWzHdUHM3ZhvHEVwlxybPY/Sq69lssiiiQ
OLBIFktpxPzInotsH7HPc2dHzGA+JLfogAF2PNmWvBnM14RSv93Angs2tWPK
xvap/xJSPorVW8w0kcvA8uov/1184obxm50hM5bn7xOR0sf6W+Wf0R7E9oms
KC9sYvWDUzZF3jxH456a/U4+h3jkXcoF9TXsOV9CacrOAfT3smlh+04GfMqe
6XVtQP5ptMljP/JxLJwrPZ+Rr5t/f3SE15QBEVw6bz5vIP6+GcWRrE2H8aaV
8SeCNBiL/hP6nm0WCKZy2uqfJ+HLl2SFtNER8GTnqNUq6EW60n3xQXELBMnE
lgtzVkH23NtrLZZ5gOf78N9//IlAYDlxKqQqGMg6Uu19n92BeKA1Vi7IGfCs
u8Pdf3qAkCxfLfacpY50VhlOOwkIDlz8VxPzQeItk5XSvWp4HGsivY+/DZ7s
+CA3tn0ANvtOSh64OwZHvo38bBWahrT6W2nvz1DBXJVyP2CeBgLjo/s/d9Eh
Y4eLCeks0h2TB/1tkB7pG+6kqx1kANvIjrPhYXRg9ZqxkgmigclEetpm8yxE
Rt1af8MyDSYPrJaFxJHuOXGEoy6ZAsuyC11NpG6QfTk3Yx/QCi4U3qNNHA2A
J2iwnbhSALZt6j17XmbDnGYE86hiGuDULnlbxyQB/sseOPQ7AXCrbdIv3iK/
b8g9q9eWgHS2eHFlTCIIxQRU1iQnAbea8inxwmSYKxSa1IlPAXxVxVi5ZiqQ
VA/2fAhJBXyasn2gfSpIvZso/bGeAi1mNl6Vh5AeFJIL499MAtK04huRzETA
qdR1OWokgFRG5QPNKaQbVwy/nYmJBW4PSaX6dyQgXF3hrzgaA8SfcrvifkQB
7sAFbq/VSCBFhDfzF0QC+UE525XtUUA5GLKzbjUKCNPmdv8cYwBfz88V0UIC
4g+JI8kicUBejb5lmR0PpIrHUVTTRMiW+ioXypMMpE7jHn4SOj8feEfuTYW5
IlvmYt80ID7ICLsciOblVOj20oZUIOheOC8ulQJ+5nPTi5RE4K61reLiiQfu
ffj3JawkEMqaFLq04xMI+ZbrlwQFAVlL5YTsgC+QO8JaDO66A9426tFwvBMQ
leIaN3ocgHhvql3k4GvAtQ26u7DYAI5ksfwOi/X3PIm3bIGMqyxNKnZEOuaZ
W/JnLyAJORtHHApDPIRLq72aAKSZR+7ZXxHPFolmuceWQPVooAK/YjWI6K/4
PtnZBCPlzne1Ytqhkqdtg0Hvhse6RnkqKwNga2q88vrkMFTMjYPgnxHYozZr
qUAYgw338dtWFuNwY31zrybfBPRFSOzzezsBS9XJr+lhE3AsvU339P0JEHog
yX51aBx2Mf9hv7AwBqnPH1qfDhyFwmbFxY0vSJ8tRhZ45w1C0vuPto+v9EAz
T3qlxed2IFo6fCS2IL0WvO52bbUKhMJmUx2tS4DtmsB979/ZoHN6dsDjGVoP
t7R3H22OQLi1Eh0yGghEdhOdEHvEv/hzO7jHA4HkRN699VwEkHk0l8/yJwBZ
/W29f3cGuC/9vrAvMh/wvqf4dx8qh3Sm2zjXA9WgfmW96lt5Ayxm3WVLSf8J
bE13W3+2t8Hmcubpn1WdkGb+3e9ZbDco+s/RtV72gcHeJG6iziB0Xj4uKRxP
AcahqOECaTRPB6k/z/WMQpPe7pwg/3G4WMu2p0BrErza9SeT/yJfN9Hj0uQx
AwJrneSjI7PwOvJv3Nm/VKh//CtXpJcGvYUqO1vf0YGSKJWxtEgHxSdRURJq
iBcmuud43yNdv0Ceep6AdPTn4g0xpJfXrbc3EpB+ljzUHrqJ9LTpR4sHc0hf
+x/KYnk7inB/40TLmwlsf/CM+TOEp4bcJ9LLsL6eisOHw7H6hK6Hdx7HnnP6
fSXaA3t+9laUC5ZvcJBOaMXyD+wX2wcw36F2aLcb5jtSKvxZMN+Bz8LZYL6h
ZaRBDvMdZvWuZzBeWP7D9Q/jj+x3O2kYX1RN3j+lhO37GInuwl77FSX9wt63
kzi+A/u8T5vW/33LH4cXJdjxdIJyuLF8iorzAVGsXpbKk1JbrC5jlVvFENY3
ZEPLVw7jtRtnd/3NRDGn7E0e1o9b6ZDndux+1s7QTlcHNK6Ez+/tsrC+p20f
01zRuD02jjzE6o63Gn5m1kZ86p2Rw+GG+NVO2bjsSy/i5SG+otetiD9U7t+4
XckAT87z3+gpiC/5+Oqx/MBJ0vdDH04iX6T3W+9wLOKPBZWkbyQaXJ05v42l
exYE9Ke/qXdNgdLY9Kv/9MYg8z3/sBNxACrfPB9iReuI25B0YTKhBlLKGpq+
KhYCLlRJo2I1GYTuzcu1f0LXK0vlKxviRyA6yv+WEUc+ZIu8soDAR8D9G9BR
XgpFOLjulHI6GbINjfZrexSAqhkrk7NCDRTVctftr24Dcs25y6LjA9Cl/+5p
X8MYeM4okvMfT0P6bQpuxIwKelcPVwrsoIPwJ6uYrRTkZ6VHvpySZ4Dt/DhD
XokBLmK+Dp1zdHB15zPoUaSD48EU1rhBKiwcCcM9dZuBthS+NxzzEwDPIoj/
aYzAFtrzPc/ze0G5qcuk72wb2KRsfW53uB5cqjYmRvcgn9U08pjH+zOQWp6I
mqvFg9DI+bIkA4TL2+TOVD4OA8q4mmEiXwhQ/jrPdxkFg9B/oV60EBRHNFUc
zUOAGMLczf06FOlmNv6JgDAQCni5OuAeDoTgrvrQM5+AtMFg/ev4CQgSlWIV
Zp+AqDC7Y6o/HCjb/z4RXkfHNzt3uP9nKODOwtjQqxDA3yne85stGAipyRpC
0YFAeL3Ha8/lACAtLwiaCiHc2PpXzfO4H5D/2fwJH/cBXFOEdtg/byBOWsiX
pHsD+VzV9MKCN+Du7ToX3uMDRE3PBYVTfkD54/B4XNkfCP5DWYrBASDkJ3Pp
s2gQEGxU3v7tCwZijPU/5Qj0+wVC7T7lcCDPze1XDv8ElKc/st2ICL9C/N6Z
IhwjSZd6KT9GOphb1aj8JuKHT0+4JbPQOMwjfWvC0TwNcItUYfdPFAIG/9uJ
dDEQtFYmfQFnayNPlvYCfAghdmjNHcgZXS/dRJCfYK3Y5xvmDGTp4/buOogf
Yrj6OXreAW6Rf3DB3gFwN30FdyejWPWLpekjEfAyyxwZMh/Qutv5khrhBySO
UlE+ETSvgXSd+18TQNyZ7iNwNBvEc4nF/vpF6HWp6Envb9Ao1OhtJ1APkSpr
9gkvf4Ku6W27Ovd2oPNf5t8n9Qukt0YcuvW6FzLVK94YKQ5Awq8OGev7Q+De
3ly124ECgQsiWaWLFKg5+8/8oMAw/DDovWY2g3QJ5UTAd2MKzL96NBveOgj0
JbO4goP9YDQ0llKX1Q29x9SGyPkd0KizZD/r1ALU9WE/p6V6qOblmrGe/gZh
oW4Cr7yRLz0lkn73bDYQJvOEjXYmAomu57yeGwFC98PYvAYC0TybzglZ+QN+
9lnvGFcQWq/yJrOGSC/EmUb/7UyEuQM+T33/onEfdWLkVBdDXs6Puc9fK8Fh
i0FkyXQDeA7csY1kbgXzgfzjISqdQFQb3qJ8vwecEkQtmM8PwN9y7aDjphRo
5XVyoVGHgamDf2rIYBRYzFOr1VPGwDyvdeEMdRx0CRmzS8cmwcVZLaTFbAoy
vl3ongmZBlXGPrpB6QzsS/DiE/sxC03zze4rJVQwVQi5dPADDUhHVzx+HKeD
yL9vg2NpdLA+tIdpcTsDAseBuVaHAV7BJhbKTgjfjF0J4Yg32vc+KeEvZQBN
8tMLpkbEF3mlEzldCIdlGQU9SE9Tp6ro2L5AVu696+1Ib288X5hdxvpbRxo3
mSM8NQ084H4T4Svz1oucf7E+sWdPC2J10w3TdZJzsbpTddtrsHxDfsdqMNan
w8fSzwfLd2yKHryO+QLqLTDEfIKGTrcM5jt0PWfWMR/hzE42xnjhurFXPcYT
e0RufsB449311yVYXPjm/gyLg0Omcdj79CuXJLHPV5g1/sL+P0zWU/X/x9u1
NI4dX5zsPYPtR+xvpB3C+k9x2rI0YP1F4MCBu9j9tNLAZM0fWB5kxwt1rB7w
Q6PAlksoBq8ILnagceVUZuWeQvEsZ44CYH3zbtrvH0LzMOlV79KJ5uXY0d1F
lWie/E9GpmH1dy7YWZ2yQvPYHtR39DfyIVNrjj8K8hiQxmT9n5cvA8ZePuLr
vIK+x/rkg5E2OjRwSP17jfT8ZsrF42NGCJ/9O2iPw6eh9kP1+UWtcZC4eflx
i8sQUDaK30hYdoDNX78Zu/g6IJnU6D5/VAzk4hqcg2waENQ1R3n6PiG9buH9
bALh1YCLvOmPD0COzHxtTPMComrpX/qbcMCXNUkopCL9mtNT+mauEFjWXhbs
sq+FEKkjThxl7ZDZuYNPYw/6vrd+rif0x4E9K7xbsHka/pQWcSZEUWHlOcF9
yzE67L9OmXg2S4fUzLf3cmTQ7/H1YUPdUQZYuld7l5XRgXBsjHillQYG9241
Nu6iQvQTi9Llw9PwnvXXraiWMeAUV73yQXoIZigeBnXynaB6ik/On+UHqC5w
hOlVkWHVj7lnens+kM//V6zzJRZIr1/7l+uEAjlFdehyPsLnrMk/zY88gcyt
B9HsbkAUXUgebnQFXOk9Lq5uVyB+e+8kHI3G/3D7tqEyN8D3Nmw8mUO+zE2z
MpDJE3CJPbfsGj2BOChWYaeI+DXqWLDieRRz1eQ1JjwR/vUl9Uij97/ERFco
egD+VuWsxG53wNnN/a3pRLi6EPnCMcgVyH6eU+/vugDxubt2tZYz4DR9rnnc
Q7rdOU1/JNsRcHnuG7cVUIx/dNdlK8Jfhbdbpg46Av6E5do/NxSDk3Y7XnRC
uPMw5Z6hMxA/Gld9LnMB3PqBoPXH6Hs0cM7EG+i8nzfLE++j8zG/y7vf0Qtw
xSGcbS4+gE8nu+IQXwnR9Upuzvqh3zchsYroD+T7r0/FUREfpa6Kj8oHIH+a
buv4IgCIL9Y2YlMQPzVHvOXpR7z32ICUwxIIuMptHw5zBALeSce5qT0AcCV3
x1KUA4BslLmy5RzCRWJNiWu6L+C1buvqGyGeeT+fob6B5uNe9xnNMx+AuEAP
0m1E8xAZK8WTg+afOVl8hAOd78hxzy/p/iBUredAzw8HPxGbjzl740EnEB8z
xJYOhM4N4wimPODW4flHevcVCFdWtU4drITIeWcWg5FasHl63nK04gfYGm/R
1ZZpAcvz1yoGLrdB+XNHxscdHSBr8+Qyz+1OOMw4f6BEtgvYZNVLTV27wEhS
kz4EXfC81DO/y7QTuq+W4Z1G2sEpydhWtLsV8g4caNIpawZq8aYoi1YDWH/Y
1B/trQJiw/y3bTllYPhjKNNGLh/8mmP7JCQygDtbku7tHQ94R3bpkauIl8/1
BKwuo/k0Udn645Uf4MZWEh6i+cQVSTD9EY6AlpL2NkpqIsjvmZHrjcmBVc5q
k/KtpfD4w6v5NN0a6GBXSWL53AxPiio/sBV3QJyNZ3WLXi8E2J09fDt+CAqo
j67MiI1AMN/u/zYFxyD+2KXE3YXjIBny4LT5tknwbOXdViCM+OFVxRX/fdPQ
xfZISmR5GtoyHEO+1cxAwybZStZzFrqZaz7HX6DCtKHhzSIGFVJ8hQIPfKSB
YtGflCZeOtDarL5td6XDvQrm8NphOvwLPRZIPM6Ag5/FSrD6ntsKxbvyPJE+
1s0100I6WCO5Y14f+Q1pJu1jnIg3rF4/zVdBeMcjdj77IuIN5k2jSl6szrZY
93WsLtQ4L8vDIISX1gHuVXwIP/c75jwWwupZnfXd3o5iuqNC3mWEt/MXpeYj
sfrpWbgXWH5haXOdguUbdi3eP4L1MdfN7DyLPWfVtsY5hPkO19/lg5hPeHhd
8DnmG+I3Q+9jPoKa6HEJ44XgxqJ7GE8UvhNcx+J/8nuEzqF4vDyUgr2mDome
xmJw8coGxh9znld3Yv/ff+fNXux4VO+SOOz4n+qfM2M+JGbYVh7zIbEWco2Y
D3mtnxGD7TOUzViMxvL6zb7MejkoCk7FK2N5dTPQmOJEke/sTiMnNM7T9ZQM
rH5v9uTJJsyHiL6QiK1EPuRM707JvciHfK1l20rD+uFKhlhCD+Jr3Wd6J5oR
nnLtHZPC6tO2DEgWhDPA5JvCe7FbDFB2+dUQQKODL/OOC4SDdIiR3DXfHkuF
DZOLp/eyzgDru69RlQPjsE/pjsHXmxSwFflsNmTcCYYy+nVWvfWg/pG67Xhl
CWRzRZbsDf0MlCChThP1SMCphPjxRSI9KR39k6GFru+eVcOs3b5APpkn9vQZ
tq71Zlf80yA7jaBdSC4Gk9rm59m89UD3+0o/OtcBSaovxJOAAk+X1NRa58fh
+j6VreGKM5DhcWU5op8KTO4L+7g06OAxvV5puUKHuc/Kv6KkGMC2WDFlzIX8
Jd/9/vMf6GAplnnb+DYNtj8o7ryoNAsVN2eVO/Mnwcd3eZ9C3QhUBvnrJfn0
gpZCWNqezRaQ0NCw3vK0GuaeHvl+cEcRSLVGsByJRvjCdiP+0W/kHzps27a8
8Ab8o0VBLyLC2VQ9ZjZnpHvz9vMSbr4G3LTi1vfqLwHn9EUllf0lEA9Len/v
QvFoh6yV1GsgnvIK0/5mi/xIddkJHTvAHUruFCiyB5xQ9r7NUQcg7jzA+ff7
WyDOTx+6bIX09cLtC00t74DYXPJh+S96/XQcbmKR79I+QheKgsPel31R3L6z
VeLkO+z5GeXrJVh+eXtJ0rm3gOv8u/VGDTq/uY9bVu+g458uq2w7iuJEn3qD
OPr7w+6Xmw4ocooWOsihz//1VWN9+A7wuRvlgTxEwNVm76bIIr7hig92TXEC
XFZyXpmlC5B/Ey3Ov0G84hr4MaUf+YQl8/Dfochvqt+lF33xAco5iZ/rB/yB
WCe66XgQ8UHjFd2XpsGAC3l063V3KFAMiv2+2H4CnISBLWNfFJD9I8Zs7GKA
4LfXIySNBNzF+0RpErFgPdz9x04kFvCMy3Z3nUiAn3Q0pEdHA6k8XY5ghHT3
3vw8DhLyZTIZH/NmA4G475JyYLEfED893Ly2ivjtqGTCsPxHIEvoL+CYvYF0
IGNsIMwfKBFMgRY3QiGb9Wma4F4S4A4Hv7oonQQtIYUGC8yZwO04VzSc+QXk
CY8flNKLgPz1b0umXTlMKTHvJf/7BsQHnzVmA6tB6eY2o+nWWngsPdJ4LaQe
dK5FjydVNoDJ+o2YwnPfod85+pLOUgMYpk2s1wzXg9Bb4baG7XXAYdwiXvqx
Gji6BWkNQd+gvi6lIr6xFPj0pdP0vQpAiuC/P2U0G6TOP535cyUFsv8TWyIu
koBwZE9VwbtQIHgmJ3IfRD7z33aFzWveQLh+9hTvWz8gPKz4V96CxnVTRLvR
Ix7kT9Aa0ryywfJt8ZP+oK+w6HMzqHFbLVC97I0F/Ftgqjf+mdapX6D5n7ic
y/5BOBWhXGeAH4HnW62hnT4GSU9GTLrZJqEi9FJ6dswUOFo+ukxrmYZBjbre
jOIZMD6akBf/bBZK1m8+OLmdCvJ/646z+lLB/87GqOo2GljSiuOJr2hwJo7L
sXqABruGzkx6KdGB586jPan+dFj3p5xY7EOvfUU+/9zPAEUXBWcDLYRXDvrT
114j/pAxXNoayoBMo874lUzkQ3JETT+TGWB+6SjJvQn5he/n88iIN46vxdRq
IN4YPPFbcmQY4a87/10+xBtLZLqVPuKNZ+OXFykIL9Os1fvnEX6Oh0YTshCe
Ztj4RkhhfOFa04LVKbzTLvgNy5MbCF+4iu3b87TyiMT6O5WamNKw/R31tTRx
bH8H+9ijy9j+juBWswzMJ/znPCKL5cFL71CcMB7Yw+y4gvGH/w+rLowfrLmC
1TDe8GHqv43FvTLVIljs7Qvxxt6HtstO2Oc/Ce/sxvhj18dBTcyHpL398ALL
hywtXC7CnssSsbgli/mefz9JJKyPesgLHi4sH7L570bhDPZcb42hM5YPER1q
f4HlQ0K+X8nBxmcdYLA3B43Xs/e/5kU0/jCBKIUBNB8R/NoPsDzQTvWX5YWI
P7Rsdqp8p6DvTT8v9rwXncftqpf9P9HvcjH1exzia0UN/RmDKAY48sv0ZWH7
aJkrfOSW6eBzuNGDW4IOD0OF/l0upEIIT/SlvyIzYCB0i+ywbQKiDNqSrFwp
0Ky/JWlrbCckyNftJUo1ABs5ME3g0Few7mbL7lv9DGS+N/FnyJFAfJhuzXIO
6fO9SsICQR5AsAzRkS9A+lRW/9Dv8iggthj4POpIB3zJsPKzka8wRrvIbj7T
AORv78Qea3ZBVJ1arCPLMHRXbvIrhk+A6VXB43dSZ+B5wqX35QI0EE/6fv+z
JR12cgfRSrYwYGgpmuPTCQZEHxux0kHjiT66MdFxmQ4ndZavV0xRwW4jsY9C
mIGJj3OLd3UnILJmG6NzjgLvckboFjVdULpyq9a57Afgj8iunpitAJ2+j/6F
uFzgTungdXqVACR59nMpIkhPc2S+uhWI9D2dyeP7Y8QXeJkR8etPAFdBeXlT
wgLp5Z948V93AfdZr6ztDoofCs5yZZohHX+FWroLva/ScahQ6gHgsjkr7Jsf
A9HKjbXR0hqIT4ygPOQ5EP+wZkvTbADXmFZhaIGOn/NBZt/KG8Cd+SSg5o1w
/uw7zl3c7wGn7j55JYcIRP+XF8TykK+wtVJldkX47ij5WP6AM+CvXHr/ygHF
B9bFQqnofK8VziVnYXX3t/ufikWv0yYOTPijmHTO8VUo+vuriG8DdYgPZ18l
Ncsjfjj7aTLjH+Y/Mg0EpJF/2vJ3ljbhhvxRwhl7OaTnbVjuUfGIR2f6+iID
EG796xPxZw0EoQkzLm7OEMSHvUSXinAg6N7I3CIWDS1lD+ybYmOByHnLWONd
AswNl62Vf0xG4+fTmg1LAyn9O1VqdzKQnm54khKYBZSz98T9nmZD/c15K0mn
bNBZYpbdPZkFLf3CTbHhGUDcNHPeMEkD0sVj3imBSWCd+HB+e3oc4ANlin/s
iQbybgV51T+I7yk+ZSZPEK/I5p65lYbWI+VXqHycLxDCY+cOrfkBqeWPLkk6
CMinbb9fdwqHFmZlvvqHiL8+vEyjrSeA1P36p0dUkM4JnyirWc0C4gdFpl2T
ueBH6mvvy80H0sCH76//K4J6r/rPX2VLQIe8vzDk01fQCTm62+JsKdjmMiLs
mEphirf/+/RoCXQXhkAArQhIVY8czuALwHA3zwX1XV+AWGz556pRFlgfCSjF
ZyFffu95nGtSHJD64q4tyEcAgS/4P4OPmD876bRv0QvIyibrPe/cAf/40vs2
5F/JEb0zSRKB0LKjnouBI4HfYhpzOkc6EI1YxXdYFcHYhbGLY87VQLrNzck4
1wKeAYoNCfW/IOxztrDG5BAkLqvc1c8ZBcnY8w9/FE9AL+2D6Pv1KeC8Hqr1
LmAGNm9UE1UzZ0HgRdovqZcIH3QPbmSw0OCs1EnN3c9oQNgZ8/ZXHQ3Uom7t
fMNDh5KJu+c3dOnA7nmkY8kH4cq1097GtXRw+Lh27cQaHfJNNX1/H8X6m6xe
O6mNcFG7WSjkGQNI4hK4Uz5IJyccrtBORLq9NPKyVyHCS0gp/lSD8PoigaLQ
woCT2ZxXDnYz4Erm/coJxBthkW7m+5DfGNUt8uZHvFHab+akjHDx6nNnsyqE
kybvVW90ItzUGSddxvaTF3ZF8wggXB0ymK1/jeJk1NmcQuw+kLCN4yiKEQdF
zbDnZePFAtKwPrPxPTtuYfv6JF67BWD7/AgOm1+x/R2v2r92Yj7BEr/iieG+
JbVaC+MBqpiuFcYLr9nC9mE88eDtjkdYNP9x/RUWrU6Wn8XiwfDIHOxzTPbj
ZOz/mh+FqGD887DnzSLGH5+8dN5g/GR3ehQwvop0z3+G8VfqBq0Fu4/lOKvh
hu1TF06/MoDdx/rtE9mE1e29avn6TgCKT5azC7D+IS3qP19XonFX6by7xY71
LxnUGsfy6a1zqk7aaJ40HPi/1WF9qFzjKxoQf5ACnbZrYf1QtP/H0ZXHQ9WF
4SlFhJCtEloUZWshRb1TKFGSbBWlouyUFiGNkoTsJLvsZF8SYuxk38k2doaZ
QWVp0XfO99fzG2bu3Dn3nmc57znn3lj/AOnHz408rjklqL3WgtitwhnA/vXg
2vcbSAf5b8zsY9Dh+bzhR3YROojpG66ci5mDN49LD6n/m4HUn3/kh9smwHOD
y3SaGgUOvzpbS1VA+uExMxcaXwcG9Lu5A8+LYN7PQKzWIA2Mk/qmL55C+iE7
JHlbEfVXPVOPK96eQGl91vaU5g/E53sTTonFgKimflPg1Uwg/tKkG0ApqNg5
LXLSGsCGLWF4Y1EP9L1Y+VjdNAIbtofoGJycAuMqD+rY1lkgzM7rWerT4G1f
fetGlC+oJ7cfD2VHuvnuZ4y9GPIpievsmAfowMSqOV+1hQ45XAWS5XZzYDVm
oDrsMQN3W/v33tw4AbtVZNTFcoagW4Pj8aPaDjDjWeWXOloLCqvUjoXuz0A0
sJcXOo76n+tx3kfDUUAsK1g8sPQGSJlai1ddUF4Q3+FH5rUGwsMNMHDiJhDc
FqveK2oDYcO1JMs+dSBYDbZNvNJA/Lz5XG/8ZaQHlgTX8wZAGIxf1skxBkL3
0pKEI9ITbs1fYW+tgVTtNV37D+nHs3GGOBXpxrvn2jZPnwHxWGyVd40rEM3s
yaRlNyBGW95ROegBJClefRPkqwk02bciS8h/Qlqe3i6kz373zJU2+EPMbUff
0Bikdwbv40R/o3YvPO3gJBIAJM9fh4KEA4As/Mo0gz0AjFP8W7P+IR/LxvZ3
mSMAKAt7GN0XAyCG+Zx0TVcAELvIevu+BEJMH5eD+c5giJFbOHZvK+Jlx+29
b8jvgXDpobaRRiQQCj+vM2fEQIxM3aOYjjhoLSmKYr6bBPMPpTpsctJg+jLX
1rfXsqA3YIL4RTwXkmfNhOr2FkDothj7TKHPEBrGTJZtKgZC/jm97ukv0Ovj
k3d2bxn4RRXktamWAdcj4kHHo6WgZhVWmIP4WM0rnlN/phAKc0W8mM7mQ+sJ
trI+52xopf52smxNg6zVOPsjAQngt1jUOf4KnZfg+LPHpPdAudM0FWURBDGs
ZOfDgf4g+psiUl2Enz8B82ZxqB2arTULuYKAkqy/KFD5Doh6r4dSHkSAqOO9
nuuTMZBVqUeVL4oD0r0Jya0vE0Fr/yHnBY4UlPd6C/6IpwFJSyuKI/EjtO4/
/oRqlA6y2jsXs46mA+VF9sAuEXQ/tfmIkfajL3PUFflnmwSEpnyHGdl4IJuM
qVKyUb4Yj5KfdUG5zGk73Y2IdE1EJZ18zAdI4mN+5G/uSLfNCVfwcxOmPslF
KyN9jyFqBht7Q8yNza+M+lDuqL5KqnqUAA7krOA4y1zYe7E5V0m4HDqTmtJ7
UxuBfDEoN1GxG1x+9N8TuzIMnmMm4bFrYyB6vN7uicsU7Jez3s69ngr0VUkt
lZxZ+NeTpnGlcQ5W+JIbj7rRwPnT0QKLNRrs6XfSyEb60PvjawTBjw5Vgs8e
JpTR4fXqtSDVKTo8ksj5upsN+V9PY405CQbMC6Xs1DrHQL5g/KMp8q2c1Q8i
/jgy4LTxr4pOPwZYOd4PLY9DOmGXpFaci59XMLhlBOUMEVLNn/sNyA/vrtMp
72AA91BkxgHEa/I1LgqbhhF//d4k9hHpRluzv5QR0o3GC+Chi/hQvOzMS6wb
3ItsGxuQblwvjTN6jXhT5EXBZg5cX+b5dxbXmU+0PD2TjlDxlM6Bfjz+w/xw
Gu9HEvuFUIzHq8Jn8hLx/Nmqmu5GPJ+WGH0gDa/zq6v9oY7n297YJXwH544T
x3LtMO9r/lb6v95hXtkTi3XBP9lmF9aJwl/bDTEOXNe5jpE0YCCMceb08nv8
PuWVlAL8Oae4zAv4OBwez3bi455vd6rH+qH79Tb5/7zTmSWB1xdG/zQpx/uc
pHIficPrC8WkjH/j+v7Q7yRfXAeht4SxYf3YWzA+oYiwPVYjvwj9fvr9B0Yr
uO4z+kajHbUPaS6tjgu1l5mPTbge0o8dQ40965B+oFtjfB4/TzOcpYIH5bzL
DjqFfoUor21WypPB+7a9aiAe1WYAte5VeUwvHQSVknV8l2lQoB3nLWA0B21d
hYH0oBmoofjcaIUJ4Nx0vdRDexiSreuWdA91giSJ5rn/Qi0Utt/YzLdWCKTJ
2r/X21LAmHz6sj6ufzgZ6aon+AJRVi5ABY8fuO1dVBEPhPkowd7jpFjwOGLt
coc5G9wenmLXvkUGw76DS+wszbBEJExJy/TBr9ZglUsBo2Bx/nw6a+8UpHoy
BocfzQLdGazN39LAysdCji2GDma7Rfo9edF95zRze5swam+VLp5OMh3SQ/Yd
39ZBA5mxz0z1q7NQ9jJimeXzNKhdlNzC1jUGDtsLtIPW+iHm78KeN3ZtkGd7
wfLVeCVoDf3eOfAhH4js8Q1Xt6L+fam9PcQpFOmGcJZgEuqvNlq339xG+cCB
a3B/K8oXvUEevuma6LWv8sIrOSC0/rnpKCUOBL8P3bTSY0CgnPhZq4T0pMoi
XvIq0o/9mtEXv6M8cojbflDSBki1LjdTQh8Baf9ClV7iMyCc3zVMTEa5oGBd
ruyZN0Du3MfCRPIFCqeCcv7WQDDW8tI+8zAEyCSLezG5yN//jo+8Gh8BhGDf
jBDRaLDb2dI29zoGKPdlffnlYkG24oLioYhY0Fozs5isiwXCl4S+442xQLl3
f79dUSzMG5VUQQr6u38za2RGLNKLlabTFPT+rqYd01eQnzeZ/rZVNA5E1xT1
5Y3iwU6P0jC9D/Gm2tWJyYhksPP6GXdpLA3MrN4rk7mywMDVT0unLAfsmo60
veUoAK0IocTB9UVAeWmpMhNSCh8l3YynO8shK0N3cvPzKnD2Y/kQvqMWNrh7
+WfZ1oNb/0yn34kG+KgraegFjeAW6H5o2+VGKHmtkHHwegNwKT3kN7SoBwoz
aVwzvQYKa4amqNaVYMwSquaxngyh39hpLE8+A8X0jN2b5FwQlc25EZubDkSX
lq2kI+i8Dc4fX58WA4ROq4hdie8hJk7d7tLnICDeOEnv+OsPpD9hK7tW/ICS
8kyQehrrCSuhwA3p6K1nobwPg4Cg0LpTtT4ESJL5FV1EpEf9ylUr78PR/ZJk
fuJdJBgbE1xeEKKBKD6T9ToxGmI+PHaKuBcNxsJuX3jlooCU/eBjgwC6XklX
ZJgPvwdSSOHTB1+Ckf6HXj2yEel6AftIchHKF3J7187Iodz3devahAjKl19F
WAxvOANp8RfnainKoZ/9+o6Zovsk4p/OTwWkf51LimxfkI6HJS4+rUoDWfvu
kk0en4FMGHp8PagGPAJ2Zz7PbQftBhLvuUMDIHk2yXuKeQxuZHfe8ZCdAmue
WyysMlTwzuaTert7Dh5VV9L7DWiw0tA/tlOADuuSVJRGvenA8r2wNasH8QWb
8PARVgbyh6RaKsr99SJ3jPnPIl9/4SHt3nUG6L2saVzG+yit6Wzpd0G+PjWa
3x3lCjmCUgFXJANOZRs/MU1FPPROw+dWAeKnW8Vfp5FexE7sL2fUI99LrLN2
aWNAGY99Z3oPA3Iy/m6MG0B+XrXG8Q3iNzZRMU6fMcTLiZHK/Ug35PkN/oTg
+bhmybYjiBfBZZwL5w2P3ISNWDdUyWeHWRCPlkd9v2OC0MRBUSMR+/Ve+1H8
3Nl+N92Qn7hu3nv+Dp5f1e6tLoP52Y3hxYX9PtVNyA3XsROu2bzD40mH99uy
HPtfVx7r49yhv3dh5H/eJ54fxzrgIaryGutC2cOMcYylVmtsWC/IP7T/4dfD
ncylGF8uDRzHKFwYfBV/DqKcv/8/D2uXeA0+/gK/lDXWjz3KvZewfizs/+uO
z+f7zjv5OH+wBG9qxHX0pomhTLyP42WR+axqhHFv73/G41fC/TFseD4Zycrr
ZAR+jnp+058q1C6me4m3nVE7hQ5+qnGdZMC18WOfzFB7Kh/Zy/1oCLW/65gr
fh78jmj4nl7HANE8Q+qWbPQ7xqvUFV+j73kmdytaEelxs3TIjmw60DQ/d/3J
oYGTk5U+B3UWAguimFNGp9H1gSgP7XHo/vtCXsR4EHq3+zFxxLXDH7fHb4c1
q0HwU4HX4/oCEK3d57UlCPFt9LNNcTWhyFcLjmrIIN/UOLHhYYIXUCZUW33v
BIFfhmjT/hnES6wqTLY2OcDb4achn14O68VPPmrd2gpV5itKOpHf4KXOxGqR
xhj49LRWcZtOA7WC8m1f0yxoBpy7kVtCgxTbo49UCtB9zNQubrGdAdWSHzlC
+dD9JerxgiUB5War/dxBITS4ztNvaPlqFhihLmwT36eg5ozM55iKUcjQdLhz
qbAP3D5tU+M80gJcLpvtXliXg8O5K1OWcTnQ+tbexuMN8pl8jIXxU4g3umNU
Crahfvz4u/u5Nlsg7NXarzx+FQjzORvSCk4BwfjHPT8vLiBwNbW84t2FeKbe
4+/XM6g/6wYFeOkBof2GrRK/KfL/+lKFN+8DyZJqW+HhiPRom0mn4ksgW011
VtV6AilnOaliHfL/Txgxf+6/Q/nm+JJ6cCRwOXBrKwl+gKz1LxqPOyRAlpNo
5d2iZGiN2zOtlJkG85ZTN1xlMqDVnP2YIHcWTJcPXy4ty0K8Ufbisng2mAll
nQrXywYDwQRr0vVsSJ6a+9Whng2ki7eb3I5nQ8x4zGY7pWwghppdp99DPn5k
/D1bazaEypyzkn+TA3U5ed6nU3JhxZiDoqGWDwpVMvf0XT+BnaFwPeFBEche
vx9ZplAKEZkl/M4O5TB+Ydhyn14VdA4Kz0Tl1YKKBUuYvFsDBPUtq1THtgBz
W8c1V2obWOXPahXMdEBY6Ha26bguyPlw9aw2vRuG8uQKLsX1gGZd9cpKYg9I
Woc/UZrthsWZh6s99l2QmDv1NuRqB7y4fsHt8ddWiLf6TctlaYTOtP3xP71r
QNLdf1+1XzmQmaWOHkovgphyzTrxuVwg7Go3PR6UjvJgReHYtkSwu7B9Q+cA
yieWaSEbs8KA9PrGL6tjIRCj7rY3PToQSKL7Lly8hXLazz9ngrYinE212Hcn
AETNfbc3swUCMbPc52tzIJCDPi77OKL7pH8HJZcSBMYvB2xLBpAu8Y3O/dMN
AtHkdVHxZ9D7bwd+cEpBeVCt9R1Z2RdIe7vuLn/wBMLJZ9nEtldAOEEzXlVy
BZJt6IJ3Cbo/xr+bFzkjfzHAoOUcRL4lzPZ65t6nQLo7XbBq6AaiWgoCpTUB
QCCNOV5fiIXkeZddh7nQ9WaxKjaMLgO33rqJb9QGOOyYqvq3phukN2dqxyZT
QHJHVjhH7ASsOcZmaVrMwPcLNZeUp2bhko/EiJg5DfbeDyIqaNCh0ij7yJEW
Olz3fLnBYicDes8SiwUuIl2QO2h/xxLXfdk/f33OgI8j08XRSB8Ct4gm3Apj
QPHAhs7H8SgHPDWxD01nQFaWTx8/0okn0oQJ5lIGsHIkDN+sZoDE57kyXP8W
Oy07vq4d8abhexUZpBflKSkRIf3I75vtGiKinHF/0FngFMoZORoLFR+QT97q
yiGDnw94avy9+W+kG8QARifeL7cwx9QY1zeKX48SgxBf6p80XduM948SX5+N
nxdISqdox2GffpFPoA1hne6TEuzbvw4x9+I6R7o1Ox9eZ5GsH2GB13WUbGY/
h8errLeY5eA69uWao+Y4d9R7N8//X5+4nJyI+V7dl9SA9aPp9SMvrANJAdlM
WBd++504i5FJTdXw/zrIO9VzGI/MNxIwFtze+RS/nyd9T9D/6wpVz+7Fx1t5
IjCKx8VERKxvYr1ac/b/jusfzt6s/69zf8MV0oHrH7f6lM/g/beWi/8Z4ucW
borcV/oZr5PXGJF8iOdjZRkI4nm8N9QnDpqh9jATzNC0Q+1jVXvj0yJqN/uo
bVaxEzjHNQrjdSDH+GEzP9Lp8tBxvTvoevwJHj/JVMGAIs7izZkJSHctqrWC
7ZEOuR2/a7INnTeryQ7jR3QY4uK5uusCDTyHEv5KEmfBdNQ2OnN0ChY4t0js
Yx+DkNh9dp86vwEnq9WOrVmtwL4W4/yIUgHGKsacscJ5kHXPnd1oGOXwJfbK
CCXkz4aub668gHzU15L+I7NeKG+bxZyIRT6rgnz2qGE8EHIbCyWHc0HShfUp
9U8FRFSvPTDe1QY1MFaz408/3NCJeOa5NAa32MYP1yEd28S0vfbYtjmovLdh
9NAEDaIJUloldXTgvKiccRHlDsmzLsdF2Bnwc5qjnvCGDtcofJwL12jArpiZ
NMc7C5IvZkgTJ6ZA18B3M1PTCKjNvjZ90tQDdT/yDpKUGyH5lJ8Xia8MzHif
L01bZMF8YRbd/y/y8XdO5TqpI1/698RxoVMoH2yhjkwJWwBBPWSiu/cK0g/b
DerrUM6wuxxzJEYCCLKiorPpSDfsAmJuuesDIUV6zx6Ne0DgrGLzE3kI5Hry
YbeNJOQnEw/xSXiAaOZN9zhnf4jZNTw7aR8K84O/Dlz1Qd+reeaiU2ECyB6J
K297nwa97R84Nv7OAq0frTmblPJgXiinTfDmJzAbzjLnlSuCXpKt9eXQEhCU
CWva/KAUzJLbVnxKysD5Z+Lm3afJ4N3LlnvOmgzOqnfrOx6Qwe/AUTlFEzIo
Jf+7HKdDBre6z3YdemTQqq4/+tUZ4RvFiKEeMmwosBw9+RTpqkFkk8eDChjI
8A49210JvSw7H3Z+qgYd1S6XewfqIP7aCeHsUw1w4ZJBee9aM2z6+fzL07w2
4I8ISHh+tBOIYhcoCtRuUBDsU1/M6wPmi/V+8pYD0Dy10ad5eAjmPkvIxtlT
UL9pJi9KjYD90R61IN8ROLIU2V7uPQK2zRZfju0cgUzKP+/HJymQk3TIw3Vs
EDRPDr38EfgN1ouxW3vVdkOzRUvaiZZ2UJHfLuJHaIZxxU9DfKdqwS2YV2Xs
Qzn0+n0f5nYqAgPJfGvrsVzICtVduK+YAfO847U9bknQSlNgy539ABSyv7D+
Z5QjdDdSrjWHo9wg7njLGuW94Z63+/iRP2psS5MxeYf+HnA+cCNCxrHgb/ko
F2aHpOeg+994YX+kn20wxEjp+tceRbqSGDXO6450p6BnsdvODwhz9O5b+1D/
aLc59UnqNRD14o13678AwjPh43/YUc744rwyhedhPCs5n3v9PhDyabv5i5Dv
aGJ5tPbHAeXVok+xW9zBmPbF/bhMMHBZ9t+3jIiHVufQcI7aXKjiNd0tbVIB
7VncneJSrbDI/PTeNNM3SN+VEfvAexQiJmuyne9MQX7YprWeZiqQ1cfPjVLn
QFR8/EnXLjqsdNPK7FvpMM//azX6MN5fNiKp1AL578mb7J+8GMBXL3u0Nxrx
YJXXQNtHBrT5tGzpzmfAuE76Wl4J4q37bj/sEO/4LB/R9atFn5c9Rb+EdGJR
7/ulylZ8HKXTM52I/02YtQpxHSM7X3Ef4q16vYWFg0gvNrTdlMfPr7jylv3L
L+SLq0yCdZsQz80kH0xSQ7z32Kpp8Anyz2Fvk93vIj7MV/pcKIL4MaAg2Tsd
4Q1Q6xFEvDnTEMlrjtAsJ/1BPELzXwP0lln8PKk3zgy8fxXVURrXn0OqRW7i
9YBqsnu68PwmSvrRMTxeZUGKfoF9/wX9MTPM41ysTYKY181NchhYP4ZeOcpg
vr8sz8WM+V97oToAI3+xIBVjUuduQawP3kGLuzCKOPVvxMjfnF+E/2/e1PP/
vF3+zUbw/zrCPqaS/9cRcj29gnXqDb/KG6xbHx09/3/elLfJXXP8XKpWqXPi
eH/F5PN6e/H+iq2pJvJ4f0UBJsF1eL3jPX0Zsj6eh1XeYT6An5vek5gmjPBm
RuroKmq3brMg3SOoHf29nxlbID2mJFy/+xu1e0nV8t6v6HqEPrJhDKLrVXLC
LiexEOnE5a3EyGAGRDXvIObqM0DL01UoZ5oOcg+j3/iK0iF9w4yhTfEcePeV
zcroUYHaPD110XcSXKcUHx+2H4Eiptkpje4ecHO6+8V2XRMMVIfEsx4nA2FH
9Y6NJ7PBj73/xbYfsUAeWheQ44x8G5/VtWOKnijHr2Q37/cG40xx/8Bp5Ous
uY/BtwQg2T0c4dPPB5Wci9k1F6tgg0vRH1uJdkh0Hq8UUBsEb8OB+xsCxoFd
26wk5vIM9Mu8MGu7Ngeuspv9HVjoEPw9ILezB9fp9tm5iaL7ZsvpJY71KGfV
OcUaWtPBijP14bldNCA9vE5jT6WC9rYih3H0e/IcLw/e+k4Bz9SIP+0y3WBg
fLf8/ng9iEvZQopoCRgH0L/PWacDBao7QvdHAekNtE6f8QFCIO85A/wctQMX
BZZq7gLhWs3hVKI2EKyOdL8POw2EqnPpabfPIV6ZFrx3GuWSvz01CqLmQGCx
mvqn8xjIR04W3DN8AeSmOpZ9sd4Qc12obvJhMJBu6RVoC0dDaxHJ++1IAvhd
dG5b7UwHcvPeOxlZuSC+WYW8b/dnIK4e9HP5VwrGzBlxV59WQKHZosQEyn8/
slqNu7tqIaiLdJxGr4dGH9nG/jcNyLeO1IUlNILDDdc6LU10vbzchlbeN4GD
ds6pyvgmiC/edb7nLULHTHrnwyaQjIvyV3RogvHnldMZeU2g0yX7hqrSDCoF
Vmy8Z1ogsTTj3brbrTC3tHH3S7s2eNHgd/hydzsUJp/OvB/WCY53b0txlnVD
TaCDVdupPnhgZZvzkm0AXiQEXubdNAzsZONuXrYRuExLzjv8chTIHLpCb/vH
gFN1jCSyfgK6NrPPjs5MQOZP7VzrN5PAZOVq4tA3CY/25VVv6ZiEzCAzs/M2
k1BVwXVY88MElH3cdtvn3ji4VFkTYkpGoVKnd2bxIwUs+L8/nk0bgJJ0dfrC
1x6gcigEz+7sgLyisgnqYhOwk5x3gWAtjF8qrztcXA6y3BqCAlbF0KvJ/Lot
JB/p5GRV6+NsIBRKv1hVSIcYUSYLJqMUoMQPMQm1JgLxZgrXQ/EEaHW9ax/D
g/eFWqi4qx4Hoi2lzmUhH8DO7/KiRH0scNEOsseXoVwzKy3t0xIF5F7mWror
0iGXnVtefUK5Mv+3vUsa6ifkK2dXNHzR9/2qiBx8jf7+Woj6BuWPe1PnPz5F
OeNsp6Rssz26nvyGTOb2QPL/tHXTKMol29JZfpS8hpip9dt/TqJ+9b71mPAd
dH4Gb023++VDRFB7AImvCtzPvR27EdkGemLq23g5BuBrTzQtOH0M/A9UE07e
noaqC4bS6b6zkC5unL/NngZbP9kvsLjSYc/zL+bveZEefN0Z5WjKgNMTxgLu
AQwQVqWePon04obqVLdFMQNYrnQLNlUh3/q7PpbQgPysAEHDqYUBMF9iw96B
csfYxvxd3Qww0NHMZiBeYjkTedAL5Yp8yo7glUEGnk+/X47CAMGp8zuVUL6w
TlV7zYr4zHmfdiTeT30ge4/gd5QzIvjfL/Ig3pOLme3/h/AE8bp/GdKNuB3P
lA0QLxbpam5vRShaVTIoiXjz0K0tZHtcF989rJyCMOvtU3mcN77R+QvxOM8p
DcsL+HlPJ+SuMvC+6zbPSw/gOgcr9dpBPD4ksDOhA+eOiBBCI653dMkc9cP6
kdKg4oh5PUHpz1esIyHhD7Iw3wuXMNRxvcK60y4Lo/rzLQyMiosPObEuHP5t
w4WRyB03j/9eSFWMwxinqsyDUeWX0DZ8nFsh8Awf/9/n8lFcn19k8yzC42Yd
fSX7cN3D86ZUK95XkWO6Jh4/J/fld9cH+Hm3j418NJpwnuLiCvbD83nVjH3w
voq1OUy/Y/D+7lZyV3B7abZGaBmj9pt2uBVyArWrt5LA8U7U7qwhFneN0PXw
f1nSYYl0XW9jXJsTyocja8qfmdD1dvq8LakY5cyCR6xpDoeQL7gTEpOfQAeG
iaKlwkcahO/jcXZdnoWEZg/2a7tn4El2jXL65Dic2sMfIi45DJzyz/zigztB
aflpx+qzOjDbYVbXsL0YuOxiGBXFH4HAsSrYLhgFlFxXpgWyH5A2JtaVyHsA
4WC4fouLNxCPXbAyORcKos8+khwskmCaWEe4/60ACOtOy8l+qAZOx/KrR6U6
IOpudjfnyyH42JHVOSoyATn3prU+5s5A4ZccP//AObh4iNvIZy8dSj5OcB4e
p8Pp9ee3+u1C/oYl4/76FTqEcEv83HOFDrqyKYcfzc4BSeuE5cA5Kni3U1nf
L01At9R9U/VjFDDQpY7b93aCVpRr9e/ftSD7ae90ccNnyOI55JpZmwqU/HNy
MwrhQLhE0Bdn8wJSuM722tgnQLjyrWkyyRQIL3JEHyjoAmEymjvP8jIQ6vS2
nu+6DgS3UG3CcZRPrmg7z7x9AmQHTeJk/0sg803fOj7mC8Z239UC00IhZnro
ndiLD9AadaWB83cqiEeGzGvw5yJ/+qomRKwIBEv0YrLVy2FvvrpXPSse52de
mNzcAB8Z/7IPrbVA6SEDu8Nq7ZBldTZr4nQnaG9UtXjf1wVRbUYdn1l74KPr
zIbQnh44ITveaqPVCyEsUSe83XtBncvy8HrfXnDMqfgw8bwXcqj6Aiy2vRBw
2fcG9/1eIO3d/PF3aC/cVZCuzVtGn4sx5BsO74PmlkhXc/9vcECrIaqV0g9V
L8TNpt8OgsvEqrhyyDBEHFeVal6mgLXEylVX5VGQqtt17mvMGBC2Xq2N/DcO
hyt81zldmoTsjeaXM12nwHyziOV3z2lY3LR5bfLODLB3+T+z2kSFTTvPKik/
pkJmlEanbhoVnt8407Q9ngo/Hy5UqF+jgjWb6g/5qhmgfjprp9w1DQYSEQsG
pCkQaNprJfZlAvGc29Ep3zE46sBR85FrBAikByL8vQOwm1kzjzenB76uezwc
z9UBhSn02VHDZmi8Km5eLlcHQp6qjH3elUg/VRoFdpPB7Jxq8L+7xaC1Ldz/
8sZCWBmuU5QszAfyoXeZmQfzQLaTJTBwO9J334Pl0+dzgMgwXx12z4bkyvoY
YlIWGIcvDTgIZgJR+Njw6wsfwZj/zA5LRjKQP7kJvED6I2qaNnBAIRYoI1KG
v1rCgDimky/9MxCIJPJvDTfUX1h428cnXwLhz8qbtlqUR8ruS94Yd0A6olxM
1nJB+ivYkbj+DRAbVnWz3yM9cvjNcuFnIsSMSCkShAvA5FORjmR0FbQbSl+b
4msHHrv1G04XD8DFojARtS3j4HrPzODK52nQHXCK5umYhXXkB+O28TS4Xhgp
fwjxQsqQ+eklGeT7NXaFCDshP5stamsVj/JAgMRKDNKNrKDt6mz1DJDSjD3M
34Z4PfUpUQrpxOlU6574PpQfLjU7nEB5Ir2KWqgzhPRFEw6II504R1d0akK5
4pF8TZAmyhWumYJiGUgv/oSqDM4ivZjfsVrJjHxxXdsW07UpvK9UiWYH4jvt
nUK7XyP+M+upvyuE68DvVJVDEG7f0y67gnCOTb5QFa+3JoWffIEwYN3KAN5n
feNvX11c3yC6f12H84ZasHDv+v99PPsDbjweNOvDj+sce69tqsHzq6wzz5zF
uQP6oqXweNFA8e85nD+GmDl6cQ7g41CWxDri3KLIj+sSEcTf+Rhz6Vt2Y95X
l2r6f3wrIedzCMawmyrpGFculX3E2FP9xgejcL+sCsbhIZE8/HmekCN5+LgF
z7evw7oRLNQoi7+XOG8ZideZNM/Zq+Dzu+JXEojXL0ro2W/H41Zy6Z6c03h/
xwgDnyJc/ze2fYJ1M36RELAB13lefY3WR+3T5RX87DxqPyFSXk0salft4tp/
TKi9/SqvNHWi6wLXDiiyfkM6p//+VVMzA8TX85tR0HU2Hjb9fiscHZeX78eH
20jvoty+nFqjA/sW6Z8ZGnRwogbwpXHRoCq9i19nCfVb1la6Z+QUbDnJ6qTD
GAVpNufPV7b1w13tHE3l820wXfa8j3d3FfgtsZ49wl0ARJlxMQ7DJDDO3+Xd
hHiRsD2K0+2+NxCUb75geuwOxOdcXzm2vQVi7tJqbgfK/0m/Vy8LpYBslLbM
ukeF4D2s+LR6fS3UbNkub3S4E0445O3qzR2GwAop/7G4CRDwGlu/m50Kt7wa
mxOq5+COv4tzxUk6fNwt5JdIRzqy7WSJ6G7kF1gua02g1241lzIYinSIK58/
ZVcyB2YbX76++n0GVEObCgIfTUDIk+u9WYrDkPNewHtnfQfEcDRL5r6oAS2v
TVx8iCda41/xTdYlA2WV6Red4z0Qv8u6F1R6AOmjPFmAHemH4Aam83g86qyb
QOu+G0DY0H82tdUYCBUDjY3GlkD60Xcr6O8TIBG6ToY+cQOyxYNXyi1+6Hez
tdd+DoMY6fqprpR44Jqx/6UnnAm9/2rEHWsLQPTLpgPTYmQ4OulswsdTAxuc
dYnJy43wWCqtceBYO4yKdvFQV7rAJ5c5yNapD9qPzx7l9R6AvYIlVpmcw6Dw
0C9Mz4UCp83+BbnKjMCFzmgSNW4ETOreZU9MjkDmB6n85A2jkCl8f8mPdRTE
5HSulq4bBdEGwYz6lREQ2Oi/znl1BFIWAo64cIwC37RHzD+lUYi6Pn7wis8o
JC7PfHLdOAZvW2ovdseNgZDXTsHHyP/X9SRZSWhMgNVrv8zXZyfhsUJcXbrm
FFh37Z54pj8NOe8qT0nqzoDDKlRmnaQCa+XstU+ss5D8bJ1xX94sCJ4u2C55
cg4kEuUUjT7MgVrtnzPR43Ngs9hhFsxEg+WLLs06f+cgv+6gr2vTHJR3t1YF
Wc3BzW/Mu561zMIBj3dx3NNUSN82ZbQnaQZkFJh+bFk3DW6faPsGf0zAjTFq
g3vgGEiT0zOvrh8Bq1TuY/5TA7BENBw8f6gXdlMOXtku1gn0i3G7JYdawTty
+UFNeiNsuKbMEUCrgzzVxpJqpRqITx9L5DCsAuLD0bbfXJVgsmvP9sh9FRAU
zJkcbIVyDM+q/mwBGQxudl07X1YGouyJIqVBX6B1Q0RAcVsROFzyzt797BOY
PWV8sinPhZhtcpEuNZlA4k6JDruZDPMNppoPOlB+X29jZD4fCsYnDj78POIH
xL0Z8zor7ijPOvqRHrkCUXmBl1KNkL/4TwjlDZDD/noZKr4D4505VF7VRJgv
9fuyejsfTLYp54X9rAT3/ey9fX5tIH0zJozBPQCXu5QvqX9Bua9oR4aW8zQ0
0QfsF9JngV/5dMUJfxpc3uNwVyaSDt+TNm43lmbAjsO+alueIT4sUtEgJjNg
+e+pa7ZkBkxMK73XQjyzPJAy7Y50Y8qW6WowyhVynlWFQ0gvmKRMG8Tx8yaq
KSdGkL8dnt2RqYx04l+/5xdbxFt248aBj5D/pVrc2meE+GxXqiEcwOszVo2/
DCGc6pLtdMJ8d/NyFt4PN/7jpy94X1kf2u5PeL1f0drdd7sQP/Zs931mjLC6
LtIHzzfKOsTXj8f/xYL2aPTi8Rye7QFYN4q2vhDH83HHX7po4P3W33n9/Id5
OOa3gCDOHWud207geofShRNTOH+Uv3F9gXm7dEuPHs4hgjvORGA9iWhSdcZ5
oOzqTT7M72KnPj3DmCCxvfp/vt934f/nDU7srxDAuYUiWXkQI0f7iAzGUp2k
HRitXcWG8Pu8gxlXMVp5Jd/Ax6Wu643C37dc8jMa69gA6/1YfF65HqmPsM7x
2LCo4n0U/cOHpfE8se6WLfn4d2puTOnAdZ1hb75ALYSFQV/ITaidBBucFQgI
l8OYEktQu/r8CojDz0nfZF+l7IX0O9Va8NstXC+3CJ6d6kI6c4P725daBoRv
/RISn8mAy37pNxivGHjf5MhcJaQf79v1F4voUL1NYfJ4Fw1yTfKNGlTnYMd9
Qy67zBnoNjWPf1Y7ASZjOkdyiylwtvX7jN9cNxiuO/w37Xwj/Jgci00RJ4OD
hUWvv182zDdWGWug3E5Q5tkzPxQIhN2Hba04PZB/yj31R+IVEAqeO//c5wOi
zAJbHTLCwe5cgMYEaxq0huYNdCkWwbgWlcX0eR386T4mra7cBRecLuRPP6BA
lTnVW2XPJITFuYfP36CCiOHmi2++o/O05/R4o0MHa8Wg96Iob5j72PWz72HA
1yXTnKkpOvCX3JKhS9ABLuWcvBaK9KM7MT0a5RezvOPEYP4JuDvq/V3NeAiW
DI4uO7J3wPiyn9c312rQKs5cN99ZAFm8pbcfOyWhXER0tC94B+S03G2fvF8D
afVuSFo68n8Ssl/ebbAGwh43pl4uMyB0PFQa+2IDhHiNvil/9H89Q4e/QW5A
TFC6GbXZH4zju3gehocD15FKU6b+BJi/5OIUM50F5AMfTge7fIaSCD/f9pgK
ENq8p4Ff7ivcTW54Of2hDYhkqaCQqG5wTsv+9zSuHwpPuVhR91IgWEtrumvv
KJi5WKgcqhhDeUvf4PLaODD9KxPaND4B1Oe93WWuk1BXt+md0OQkhOiNvvgg
PAW/PP6uOB2bAudrjzmyFKfgJ9yim8hNwZidQc8/qSmYORoiwSuNfINQk6zY
ySkgxJGY1G5NgSnzb87CqCl4JHk9wX55ClS2SP1ZtpiGbOmdG+SWpmFDVfH6
5sAZoJ0ttc5UosI/xdfn5hCfOxs0VRf7zYJPRiWrsdQcdDDoGRWf54Cl1utd
2mEadIgqhweH0CClUshMaYIG1Jv2IcwidFBROXDITAXpvwbjzAVdOpjxC4q8
1qLDWJf4tQtH6HC9e3Zv4goN/M++KvkdSkN58l1fNysNQoJIdzRPzYHj9Ene
T+KzcElQ46lS6Qw4mWoZX/szBS2zc9c96BOovz7uf5s1Bi33rzkcsxgB/hPr
bu72HAIfYqbIhspvsPsk6fhCbA+sf7iOPCPZBaVzkm+NdDsg45W7A/e6dvAU
09+uzNUG7p9vWPUbt4IK6+U7c9EtYKJddtLucTNQRsfkdjM3wcPUfJYOoQZo
DH7/sjSqDsYJ38Lv+FZDzDozuT18FSCq/Taba7IEklfdfuYx8iELLDP5YjNB
61L8vPHnBCAJM1/WzogAMiEpwiU+AEgBCk3a798A4ZZ7u3f5KyDz09jIWZ5g
3Kp29jhzCBgnaOT9cY8Hws2IDnb/XFBhBGmvqFTApljWC23SrZDDk78j+Og3
mJSUf9RTNQoRUeHNCrlT0LzfOqlJbBaME1uH5U/RwETE4peVNR0qhcNOL25l
wHT+8C5OWwaYs2wh3otFPG32RfXTFwZYqLne+duE+DfrgUlID/Kn1QuJVoMM
WOd46bMQ0o393EbUt4ifhHP61s4gvVC7yrrbHfEW9yjPU1ekF43t4WwXEZ9l
VJ6LXEKo0Kcm447r3z2N7pjvTundzMD13raFghYy3n8Duj7iOrDSY8vBc3g/
w/uu008R3kziU8fPdfU4s2yD182FrVNJx/NwRbLkT2Ld2FHIeRTXB+T/Rbni
eUrSjKvzOHfs6dPd/3/92Sw5HfOykhaJjnWEX/75SVxfkIxY+ob9fvm3+mXM
3xYX2gpx3fq3TcZxvI8I5TuHL8YebcM6jET4MY9RktD0/3yt64opkhjp8SWq
GMPiMgww6l6vuY7x29dxRYzRU7k9+HPscdwr+PimNuIq+Pt6zEqlcR0m1OBb
L55n5fMmeQyvN/+qwyuOx92qinhV59Dv8qmfmsPzrUQqmRvw+sfzATmV+xE2
pp4R9UHtxs53ZjQMtauC48FqQdTOqjPqIlnoelSdF7DCOTDGWY7LHuk+W9/c
v/FWlPfI2f0cZahdavxIt2IY0HHjsniHBboOG21lFNgZ8JrJeutVEzqwFkeO
zCnRYFHH0O6dyixQXEciT4hMA2NNjY8vbQxM/tyvhs4ByHly7gXTdDs4CLvU
HoqtAYfSoaebrD7DfJP/vSC7NCBGmIxEcUcC+bDVmESKLxD2O33u9nADQsBj
od8khF94qBYTvkBMf+4ZxRIFxrWsN/mvp4OB6uHIm5dKYAPLuiu8sl8hRN+f
b96mG5hDtxxd2joCp4S058XjJ0HZ+kyQVhYVvhfxeNWK0OCV9D4OIws6lHL6
nn23Dv0+8TcsRDHkH6ZM1yzG6SB9ZfJgIeKhlnTjpiNuc9Dyeoz00H8GXBu2
NO6cHIfFehF/haVBUBNwMuIoaIfGXXf6s3iqYROHbMi76wXApXizK4gtCUiB
Q0GSdu+AwDFYfaX6NRBudwiwtjwDQnpu8tOch0AQPfijl4iw4z6jd4cTkHRT
fLgFXqE8w9XDvd0fyK3M1azkcCAF3zPeB4mwyXzCZNojG8hBh0PM2Yoh6KxF
6hpUgY7Cg9kXsk1QM85ZycnVCRY2nO9Yd3+Dr7wSlsd2UKB0luhwdGgUSpo2
P7omNQGBdRL67/9MwrEvngUX9KZhrnxT9GPNGQh5/eXvoV8I+/g5xy2p0M4V
3XU7hwrg9GWbZR8V/H/t9XtApQL/07J5MxrKAcbHl4kzVPCuCJY4Pk6FP3f3
H58Zo8J0wpZ2EfR/SnDbdCzTLJhVNDhTJGbhSpbKo2LjWbAel4y/mzQLF5PS
FEm/Z6G7jGvc6OocnGMIanmgvOewkL1BS5QG+b9zJ4xINHic95a2u48Gn5yj
HvKK06F2oEg925IOa0sbTl6No0O5wVQmSwsdcvk7K9cx6OAR+kzrJRPqVxoq
x23R/ar4y3N2HSvyq6a/hl2X6fDrCtsMtZMOr6bWhb6LoMNPv4n4X+fosGOR
yzuwGelQKtnQch8NuD8J3CEhXxSX9qvSZu8sDL0SqBGumIErQckiZ/dPg+1v
BZu0e5NwvWL5sWP0OARMSh1mp42Ctmfh4wHzEeDQUeKoEaOAZvNRU5LGEMgX
r/y2/DoA3V+sWj9k9cMJX3YJ+YFvUOCx847m3m+gfXR64aBhH4Q9GQyo0+sF
x2c8D7iR77otrrJTl9AFRYaV2mZv2+FC5GiHrm4L4puTpw2F6mHgTp7j8PpK
2DT1uvGhZDFQon/lHTLNAeL5Qc+yuiQgDo/xDFAigThy6JbAVuTP0q1LTvd5
AbHZoUxwizeIxvsq2poGAclD6CJF6ANoTd6QWdqYDSvHKg3vlpfBwOZdfdXX
GmF70cumkNs9UKWjzy13bASE9U+TWW5OAqGm5uZ+OSqcEkmjX0qcg70zel7c
W+mwnalstmAYXZ8P/KFalxkQOMp3MN8P8c0hA8+gPAb8pF3bqlLPAFrmfM4j
5FvBOHVz5wDirevR580QL0W/+wgGKG/ELRuyXUC6MWQ0JJ2AdOPnUa/1kdgH
X1LK1cXrwL+pz40hFG/QNdRBfPdOpIKWgfC5Z1k2Hpc6fTpqkxziwzWTezp3
EWqXut72QbjHezYJ7xcotiflFt7f0MJlOB7Xj99MrZliXrWJeu+0guexpoZH
49wh66Njh+dXvVb+eR/XDe7NpHJhHRnYfSoO1z9amTfY4HWC1+5PJ+A6ev0+
Y3ucT36lCv3EeLP33hmsN6pTAtYYr6Xyvvz/NdXSF+Pb4R9hGMNiXT9iDLcL
rcMY0x4/j3Ht2vNdeF7XkSHOyxhDK0ItMD4P4TyPMUlVPgO/r1Wg7yj+vrr+
LYq4Pi4lsYWM89L3lwek8XiVH9vbjXiecT6/lS5+LvqVCq9J3A6iz6KmzPA8
K6PGBtxuQllKLaoIiQ8Gd4qj9m00n065gdpfeqPRH2dcXzJwOPh1GF3X1ove
G3rR76jh3vH9K8pnBYk+79H1rdKZcyG/Rech+KlT4zxq56SHPDGon77hbxzw
XKaBd95MrYnLHDy3iDtuzop848m35anqqD8dK0u9ZDwCzTJk77PQC1nt9kxn
3JuB9/KwY3BdOczPsbjdzsoFY6+AhB8iyCcx8zjzPwoB8n6PQwVH3gBpIlDn
0foXQPzL/IonHelH0lDLD21/aP26fwd7QAyouQufW9mbBQrehxxZh0rB6vFR
YqNcIzg8e1V2va4H+JqMx6KrR2A4bLx5SHIKugNNFy9smAU+njFKyQUaxMSn
qLwn0eHJjlaVxc0McD0goxglgXyGFC24aYIOv0+Vds0g/Tj3knVV4BXiD2ad
MPaQGfAZm2TbujgOYcK1V3N3DsFtvxvhD0fbwXu76rCkcTVMM+SeresqgJhN
QSdu1KN+ezJjZktuKJA7+dNFJDyB8MKJImGFcoWIn7a1Fgnlg1f/nj52BeLb
hpjdL1A+iZkfG6hCeeMW1WEzawTYKZ8oT9ZJBIPliqOu2dlA5Pkh7htdDJ2S
R/K/bqoGh6PaEXGjzaAyy4itDO2CpcZjbJTnA2B4o+bpjuwRmOAIlv5eMQ4e
Frm+7qenQEiQVjAiNgOel5RC7rpRIeLbieeHHGfBvIWt8snuOQh9ePdHf8Ac
yKgTdAz75+CYtF0DiYUG54by5dOR7tbd7bGUP0AD0YqI0f2SNND725deLkGD
rR+bXxYjvlUb8DpxFWGlo8tGo4M02M9LpI8fo4E+f7TLmYs0aCy+2dZvSQNP
rvW/dgfSQNdk7UFaOQ0OSfvkGP2kQajU0xXyQTooC13TvnibDgFtHb35IXTY
GK+yurOWDmwVvH8OL9JBSKFW8YAAAw47/PyXIseA+TIZuYSLDDin2mt96Ca6
jmcfLVxHfueK1UevfzYM2Lpf/UqYFepXuoNGu26j/uErSm5F7z9gsrRlVRL1
A275322/0f0gIxdmko98s0FNXOYVOlwYSHgl30qDGxcPOkiKod+1vBR79tIc
nIoyUB67NAu7Nq94F0pTweDneNu/1WmQ1mlVd6qagniBIPPi2EmoZ/smvxI7
AX/YuujU5nF4wp1F1z8wDkTjuj1CGWOwEtagt+/iGOw9tEGg+ccoCMUt9cn7
jMIvT/aFL/9G4FVoZnq/9Ags18NuCyYKEP69ZTvdPwChYRxHrw31gvyu9y+v
qnXCXJdY/xPOFqCcezPfCjXAdZt8c23uC/Q+7nUp35IL5P78foOrSUD+c2hm
+loEEO+rPit2CkB+hveK2CcfIFjz3+ztCgCy/5LqBjryZwG/dQaufQSiapxJ
hW4R5CmPdNnl1MK0rmWk6I8OCDsn+oVxawhca+b0Bl+Mw3eTx0u2bdNgIq9r
MfVlFg6xRTlscKdBy573Njvf0qFJz7k3bRfi7XdSGSaPGNBN3W5DSGBAE43M
5kxG10Vyp10C8q3NL8Skr35jQFRe1o2LFMSHIWf82RBPHdb5fvsB0o83zPHp
m5BuxEnENOxAfDatdVqgH+ET3SfJdxDPhXTNfKhFmDps7cSD6947w1/j/ago
mw198fpwn7OZ1e8RZksV3cbPTZITVV5fj5DtT/QAHr8J9lObxs+T1e5QouF9
R4LL9vrhurJu5aDBKsILHLkFeL9asqIHE95/3Wk1xh0//+kmQesJ1pf8kph/
GPsVFk/h+sgYp80FjGq/lI9jFIkI5sFYzMo0ht9H62/Kxcj5xPstxh0G5g4Y
FcJnnDDeSjwUhXFOPn8U45GD0mr482IJIdUY1U9mqTIhHPG6FINR2FfED+N0
edkH/H+3l90i+Pyiw1JH8DiV4OQHfjzPWJ/wY3AYt4tFQArOW3B90xk8blfv
NnBIGaHK7j9HK1E7lrnkruJ9Ss6pk0eTUbvzBR8j+qHrwGWzKrkP5UKHu75y
r1BeZK/mfLOtkwErspxXuKtQewZqv9BORp8/0rLF7wn6nana/3pFGZATvE+2
8xXyf2WEZ7EPaFA+3ime9W4WtsY+4XAPmYbdtlP51afHoYD1bcwQzxBwxnWG
X13rQHlYqNbydB20Ro/IhUQUA4GkdO6NdAY6/8rqVqEYIDzM5Xmpivx2u7Lw
RyM35LfZWatDSUD2IwZF0V6BaOrJg0+sA8F41XzmSe4HIF3IaHrCmwN+e55G
N2wth4gdqSpbipuBqhN874NpH1Sv46Y7+43CeHVmyFrFFAzznv4AN2ZBTlWK
+YozDe5bj6gbhNLh0LMAFxrioT0netwGZRnwssaKeRcN5Y+EHCMPSTosEFjd
WKPnIPD+u/Wb6mdAbswzxejcBJAE9EIDfg0B292+7ZKFHfDnH9v6Sx9rIOvT
eeWG+EIQrbkX7KyWCqKPUrc36UWAsc2W/etZ/YAkUUOXkEQ5SlTmdcV95P+E
hMJbg3yAXH5iB5sO9n97z3ztjIT5qpRjzlOJYPzoMUlhMBu0uOOtjjYXQ7yO
iMtZtWrYIGs7YenfAgUbbknJ6HfDC3u+gqqGQaC0Nb3aFDMK3RJRy2bUCUjl
iI376zENdL1T56UcqHBrr2+IY+cs9PKkfHCsmIN13X9q9W7TQOn9KkWrkQZm
p3mGLbnpIBhxft2Jk3TIURSfD9ang7HFuTuLpnTQ5hQnn7aiA2WN7uNtTYeR
sK2UC+j1Vjd1kWiU59byTaR0EOpLCByjo7+LUzpF/e3poMTVZM9woQNjsVhP
yZcO0/c22krEo+Mtdl3+UUKHGXX/5Re9dOj/+tbL8ycd9tgwK33mYQB3kPvR
fmmUx+vN8n6oMYDVmvOupjEDNrLRHj58yADHO/tUDr5iwEJZpZ9RAPJhPPdv
sEQwYMmqrU/kAwM+2pr8exGP+OKEXc039FrIVJn7Nfp/tKMQ/SXywXMrDvyX
njEgokrRqxUd9/WCj8AlBQac+F2iQCIwwPiEiE090hOa/kW+rzp0eOC/hVeh
nwb8pMGFJTUa1JbbfRaKnYOUemmKFXUW3gm0LPRJz4LJ4KWa+acol51qsvbo
RnrtVJN358IMlApNXDUbmobFv5dmSt9Mw5v6paFm1Wlo1NMQrNowDRETFZP7
86bgCcvK3IGTU5A4kLYv0m0SYled/W5ZToDDklalf9sY5Iy0Cm2IGYFfV5u/
bM0fhF9+FFmxez2QU3wwYZmvDcSP35SW2VUL8wO7zvRrfgG/pzde70/JhlZ2
j1PqpfFA+Ou+zmLTeyDmPo98nuUPMcc77xXXo/7XIr3+wsJ7iKls+BXVmAhc
Uny/X63kgVYPjfb1VwXwaE5wb7/UCkvnj6axlfZB5j2+QUOZUQiveTti+X0S
Kv2Y+yYfU+HNm+N7q4rmwNMg2eE3Lx3+NHXuPjdAB9n7Au5xSLdFWoyLVXzw
+H71WVIu8sXHVtnP4v1ZmaUenehG+nClWZt3CPENnwmRNsqAB4ujCasTyOcu
RWnQkP+9afuu4jDitU+yfZfZEM85zhyzCcfrEvreZ68hJHvWx2EerBJ0/n/9
gnLQhYwQhK4Do7qZmDfHJmbJCB/x6Rvg+UaBB/b96EJYNqpejMetem7LWGJ+
1apkDR5BmGK1KQXvn2vdePcvxit5FzswTk+HXsNIdRDMx++T4whYpeDxMaVg
eYzf9XY8wsch3hsuwvsSRrsbsGN8J6lsg/dLr0pIncR5J8DH7BlGfu+tShhz
7utLYbQ7knEd4y9DsxaMjS0jXvhz5mlRXvg4e2M7ivDxD9BcGPj7whKiBvF5
FJ7fuRGf18CIZzD+u6S87mn8edPmu0vt+P0NTFbleL7utXFLPG6nxyb90Rph
xJ2Q73wIx5zYOdxxvcibOy0ctTPrvvs+wkg/PO0dsvC41akt8+ezUT488UDn
Nks/Oj+PfyOlLSg/XdzqpVWCdLQ3ilcjDL1vl+G9fiMGLC++f2S1QIfn0fvf
R0jTwVTxQ5B71xwoB8b2NnhSIWdC4MPaz0mQZqx87RIeBfmwuseBIX2w3kMs
8qJyK+x1EyUUbqsE8kDqxiTNfMhaTdJ9xpwEFI4ybp2XyJ+7alxMq/AEsm7D
vLSwK5BO2z22u08C0qkMB98IDyA+fH1MMTgEjNu+nrPJTIDQGDX7X/l5YLBC
OhNHrIQXx+9yTa62wrWsNR+KUT/E7t/84qvTGNh61WtYWkxD4NbBberkWTBk
c9Iuy6TBt/M7RzRz6HBgt9PBv2IMYOkl3LmhiO6v0wdE+3/RoYVq+UP/LB1Y
vJkjAzrmQCyZ4LUgRYV8mW2aj+kTIJFhfYikT4EHfvz8gfe6QFSEuHnRoB60
rsvcJVmXgDHzwcmcF5lAGLh5MHM+FowVXZuF14cAoUn07joy6rcMv4InnKFA
ib0cxSQWDnZ5DmFMH2NhXjX5I/ueFBB/bR9RW5QDClclZd5YoeOFRAh8I1WD
kL1J3tX2FjC4E2c0/74bhPytDzvqDMF5hfWWStxjEPOr0G/k5SS4Js4dNlSa
AYGH+yN05GdB6O13nkGUK1pcC13rnWgg5j7/UZCPDuYNxeynn9Jhx9DXq2pF
yPfzp0wwj9PBuU1q+6E1OqiZXLbp4kD+wzYsy5Af+Xbb/VbS21G/lb++zL8D
9ZNSI2Y39NpsdNIwYRvKqWzG3o4I/5hdk+xEf1dtYJnD62ra5HbeP7sX9XOP
FJc+5PfNF6d7h48hv+g9kLykgvplDYXF5woD7gUrmv5B+cCnV1ox8AHqx2U+
N7NdEX9oVgu2+jLgenlo2BvE/4VsT3jfJ6Hve2Qa2JXFgFzNGEuJQgaURCZ9
ev2FAdfesaxQkK+dy5VTE6hgQPKPiAOL6LWYjG4VN/q/Wx7j/Ug+6qdOzOFe
qQy4E7g/n/Ye8cABslHICwYQ0mt1WtB5CAf9u0VGehL+79Ng7noGaGpZybqW
0SHzRsuJrbZ0+GWVN0HlocM19yPfzDNosFx++VjGWZSratOFR0fmYE1lrmur
+xws53r09B+bgwVmoUMSq7OgLb9CeVI3C9TL6vfcYmYhxOudua7DLMRtWp91
SnkWokTIT+/NUyF4V4SCszkV2J5pVaT4zcDhyZ1PjsI0TGzy3ZCoNgllnX/l
jnqi6z4Yt8rNToGvZQYpfGq9oNkr/LukpRUM60zFxh9Vg6CmqYJk/mcg3/3h
wfouHWSXGPbFazFA7Ht2r1w7GEjfTndavEM68sO1vqY1GGRp3X2ZE7HQusT7
L148C2SdCjp5tb+AiUHnrZ8J9RBSe7JL7WcnXPt8+W433zDor1H1C2LHQY1/
5tq3mmmoZJn+wpkwC4veB8gFNjRQXr44ddwZ+THZI/dX0X30hHS46awt4tup
Laozsci30uz3ny1DfLYWJv22Fe+7YTM4gnJI3IaTRAnEU6fX7/7Minjrn1HD
kydIP6h/oynrEK+xlBtGriF8vtu7MRbx3ZNjK5l4nd+8UZobrv9K3ewVfobr
4dxTOTh36I63vU3D/H5ZV7wAYdMH045iPJ9K59ueUrzOQU7wP46uOx7L7w0r
I5LVVBpKRb6IiiR1U4QyShHJKBRFGVkRSlFCiMzsHUJW9haVHbL3ft9XZDTo
d5/fX9fnXc/7POec+7qv63nOuY84wfxOanMRub/D6eBN5iNRtmq2kLpWhi8U
Z4hv2StXyU7qsndfH9cm+SjV6VNfKvElsjqxKYgmjYIJZP2E1ET9IFmf7vJg
Ui0eUbKkd5o8n3bdGZRNeLtsqjUtmuStp34DUeT9zNRrBMW3pwsT9E8sMSNo
Wf7xEPne2YkzluR3er9i5Mk6lP6Z+SBy/LOG+afJ/OJQG5UJcn1BZZ5M5H7U
7O197wnmPXtuSs4v9cTHPvK70/ObtAKIz3raSyX51af6ltQpxPR99wT6sB0j
PPjuAuKRfVtMT5B9o5a/B3tiuzfVvjxehX6woOVR8kH0h7d3SMjpd2Jek/xU
suEz+pBFOY8O1ANnz60ZLPXE+JkaDf0nQwNrNjaV4EIqpEjrq9N9pkCnMDAk
7ZsBWe37oxF6kyDAVxMReWIUHv9+I/N0zQDq1PF5t+ffIP9PzXjo+XpIOnHO
8iZTCWTc3Nx33joDMty6vZVCoiGK2n7AoQp986ioeKzCM/QpBRrHxp3BdTCr
qOnTY5A5bGFdK+MNZYbXqwPkwsBgTOf135lkKDPzdN9/LR++xCq9owrVgKbD
DF0KWyv4J9SdK6ruhVEbe9vUlyPQ+UqY+cr+SaDV7FseFJwBbv6jb9TGKcD3
aFQ3qwH15FXZ8hMSqCP+Zr/hUMLr9jv18i07Dd6HmcbpoX62vPCDMY2XAicb
8x9OlU+BZCHHvkPjYzDF/ZovJmkQrG5apVsc7IQZtmP5n2lfIYCbdf3jkHL0
/9VS8QHZQHfgjGU9K55vu9zp0+lREDVCF/P+FvqKfzE5ZnHx4MooPf1BPwk4
zQL3acylQ5ncncIL53KA142roe5NCXAb+cW81qmBN8fHubskmkBEzXwuoKkd
NqibyjS97IPf1lKWGieHgd1jbDWrcgxCU1ll/F9NAlX9cMvDwGno+6OxGro4
A4VtM2mn+yngIjZ8hWaD+UJOXmGmnQqhMiMMp7fQgCHLcUjsFPZ3zxEI0cQ4
yTlXe/cW6iHF/qkejPN0ngIKqw25v+w5a4F+tGHWcN8ee+Tvacv0aXwtFVzM
7Yb4w75qvzWidPvzW8L4uaZOSRLjQ+RxZYleEdT5YmmzU/mYDxiusHH7eeD/
7bv/4xnqUL3Th71V3+A4rnLbFhCB8bpjJ+PfBNSHZx4dFnuP/qFM03UqlwZm
p7wdqMj/klV3QjahT5aRUNhzGnXrlijNOR2yX2b4bmN95B/mVuPrJ1poICJh
yduK+IL+zOw6xJLubKMI1EmURxxdsjjeTfKCHjnhcTJFn6h+KMD8dJtH/2Aa
xvvnHTXLqJ/kDgk+lnNDHWa9ec9pY9StDSm8phgPcRKnEjo202CT1NWWW8NU
iKNolwykUeGbm/HIlC0VFsYM32TKUuFy22K1Bvo5pdx83RMTFAi8oah7uZYC
kavcn96nUcBpk9EvgWAKVLquFso/poDyotDSqgEF/JiPs28QogBXZ9k2hZYZ
4PrxY6zp5AzsjGmZ2yOP+WbCw2BN0STMSbRUmBqNw9zAXSXaxhFgelbnfqeu
HzTnG5fGv7VD/oMjx/pqcFxu2coXRCkH7gremnfW2eB7I5vnanMCDAgMDu6w
CwXe/sVDMg/8gffgo9enuvxhgGvThf3tGG+j3INn1JNAq+ujZBF9LghRXipp
v6iEI++OmLPaNwFT/GD784jvoBo+/Nf6F/ohF961jO/HQJFj9gCH9BQIscjq
cKNuSVNj8b75F/NIllj4R4y7i3si8j6fw3Hmd3KP1EvM4+rp5U+yyP2l3n8a
2J9/PvPfrUcf8u2U/pcO9CEF+45+LBymgdYrng0lY6hn1A+OhKMeNp/eofsJ
+a3WIqnFDfnueLSWK7lvf3HpJYsMeR5MR3tF9uEQ3r79MpmPm1KdOeaN+Ozc
CT8/ki8OuR4k6xzEfTRevSR8bbtp1zPEEVbHIpJ3RA8ab7ZFZN9qEHyP8L/7
vYDbRNevHhK/Qfg4VNJHB9H71u4oss+ggMJ3XbLPeZqyZpYq+fxO6DNy/+yf
8c1yRfIcZezPFbKfxllRPkk58r/3S83OEN1vfesfOd8vVW+ZCJbTf48CxA0+
J38QrFzLxyOL+Hy9jTTxVX7SXrfIcWZbDQLPI46v3xqnhjgYqnpKg/gMO+Oq
a8T/PIw4ok/usx3hHyDzyzL3hv+n+//zc5si338WEe5C1nc81R6//hvbbaL3
jA+Zz6z6cThsGtvVaqnH7gu2c9ZowDQF291M7ax3I/ZDoWj2N1/sFyHOf6VR
32jgu5jkdbAG453vGd0I6jEuqzu1PBj3ozydvbl7Mc7HVhuTXakQprNY4qhL
AfoTKkJn9afh4S/T4ZbdE5DatO6OnP0wmO0X+LaRoweEtr/+zcjWAsr3fX8u
K6D+aVuMy8zPg9mbJ1erApNBxuzE1B7BMCizW5rov+gNrhnJ52d70Xd4Xrne
PuoMZTuYZJ/SPwNXLZeapsv+MBtrUK7GHQ1lVmUfjtBlgOLzP/nn7xeDWaJs
muOuerjXU17FnvcN/ntiTv/3ygCc3yU/eal0FLZwJ6zaUidBuCS3PiB8Bp76
/ZbQ3Id50OulviiFCh/O+A9fU6QBj03aIVNt1EFMzjwi/Jg/sk+pNIdRYX8d
27KDKwUmFbb5OT+cBvsp3ujE/RNAkyrKTDEfBvUdVn+b9/RAy07a0lvvFriy
dGH6xqlaaEpNs/u6rhhmXXfxyf3OAlHO1hcK0u9AYBv7Jm+WbFj+N+MbkfsB
Lu5Ui2ZdyYFZkV9Gd/YWwtOiYkb2uXLQYlxtm0//BJq2dTpyAs2Qekwwd8ap
A3zupe7XWeyDxcrXvi06w8C2/5TClv4xmOkcEdyaMQm8PN/HcoqnwcXuWGXq
fgqUe02XynKiz2gq2p2USIUIPm3Gfcw0uCqkKeIhj3wqbKOaYIb65Ieahv8z
jMOqjiGtQOz3mk2e/JHo6/fvOMgUj+NqyFv0fBL6B4PVbb3JyLOpPAG3cJz4
3WP2JfWHrvV+5DuNKOHc/kYGUehuz5pURAbn62bp71An/uOfMkRe1goJmf+G
+UBpKaL/D/JFpVLlQhHmhWEpNs6fyN+RClcuP0Ad+lBkRJoded24tEk84BPG
7VEJhr4vNOBnHCmqx/wgwLrrkGwbnsd9wTaRDjwPz7tb3b9jXtD8bnsS/XRh
UXbymR70N8nHtF8iShv/a17B961r+1PtUNf+zmJJ/oS/2/rg5L6MVjw+1I10
Y/6RMlb2naymweL9KwfNCvF6Utf5LeF5+8z9tT/6FvVqbqvownP0V0WKL3Ut
Mc+M3X02j/n2xhMxuUwp1HO6HheXd2EcPTgjfgv9SvCK8b2Xk1QYMK1M8G2j
ApXzqnFPJebvSzXWdblUeE3329/6HRVyObVivSOoYFIcZbnjJRVmllroK0yp
kOfR76J/mApqT3ufn6+nQHv9NqHxXRS4wyjs0Ph3GtYt8TedOTAFOpPeesrK
4+Dp0sXAojoM65t75xbpeuG5+ib6es9WUMyyHGaYroVORrun7pcKwSKqpewB
Szpw/oxk2vY2CgzaFgKcHALAlWlX5md+9CEFBhZ8PYEway0scWNzDDTF8hYW
SGTAcnTItt9biqGpffVsvHAdeI3kfTB90AYVZ37vXH+9D7K8JqcCz46AyJb8
kHqXCdgiRP+CDuOGhTGjLVaLAlYP9oWFWVFB7nfDtU+bsD+rTq8h87Kc1p4W
HY7B8TZdfi8MfWL4ZSa1/mYcBx9dtTdg/418n6vYO4T5W/KkRxOZ9/PFTYUT
eU0wQ4PNEnlO67zuJkXkvdCwctonwoPx7HqbkBdtx/mFSd2/PetFBpQRnb9G
2hFf0rTu6EHC6819O/QIX7d/NLIlPFp2Q4uDj9wf2meiSn7/T9V5DVn/8Jhl
+sMCmfd741XhBKJXsfGZXkQBsXpVMg9Y/WT653qyb1Qllx95bqDYHmJWTNZL
/Oo6lI8YeaMzhOwDu/vEmRBS730T49YtqeR4STfYkhHrChjfJJDn/S13v8WR
+3A7TqwhaCG7RZtgmGrSHvK52OoPP/J9JT/mXjI/IHnzxo25iDZeTdtKyb4c
FKngOkRm54PjZL8nLdeknn7E/b08oeS8D5V8FZwh+1w96R4fRbStP2XXgGjI
YsEXimjsprFdgrzPtaPEDduV/d3JgIvYzpNc65MVMH9Upj6PaMd+kB6O3vgH
+8VQ/v3+YdRlJ4OtNSTLaUDdwN9Wg37S0XfZb84E4yvPSIVrDerD/UJrIs9Q
IYr/puf45AyE8cqZ/POfApEn/puOd43B/s2bfh+tG4TTXy0cPnl1gozOiHWS
bgP0HPc+oq1fDvmzLvbVi1kwe7hHtV84DngtGZeSDAJB5usD5ZAWD3Dluq24
aOwKdBbzw7evYh5Re6qbU+UJAwF5VfQMwSD6Leh5h1gCCBwN5mnVzYYiF6lh
17MVYKK1FPTZoBHUdxfQ87N/h3ov/zfHGYbg8rlZMz+Ocfj6zqXrT8UUqLpf
bjuwkQIaP5xYz+pT4cXBA8yrG2jQOdI7VqVDg+jvPjpud2lweanYKuUMjre9
kkkeTeg/qhIKeacoAJuEtsWdm4GtrNfPnPOahCT/E49veI3CDbH7oluSByDX
sU60JL8DYqy5yu3YmmCAQ+9ZbWQ18G61fqpnXAIXv3W/DjmbB6K5a1q1l8th
OWYNt+z3ckitEA4WjKyEOIftM2n3akHucDtHR9RXaDFSDBtQaoXTqxemnwh+
hwfv33gXsw/A45HkpenMYTjAlL3+KOs4GFpE/+ivnYTwyfLjXxun4Z6G6quQ
4xS4F/P2rs8BKvREKzT2luD16tEZ3ubFcWGhsyKph+O7UGnAEvNF6r42AyPU
+9YnXILk0nFcm4U7XMrHcbc0vxBQgj6379SO6xU0MPAoHHZFPl+yMt8ThPyq
L3jJeh3qjfCok2Z7EHlue+bvQGyAxS0CiKHcB33uIgptDtn3j3z+KbZ6rhb5
IGGrqjLqS5BYHliH+v9kCPvG7cjbLXoWxWboC5okVYynkTd4LZ4VOmJ+6IEb
CwzI84xaoUEWmB/Ukx1evMM8oNO3yTChF3XUuh4WjX7UlX0W5Wnop7+8et+d
OIj9p8QsIoXj3NkjxkQbcQtdndEivn99XeTjv/g92e2fj13E3y05M29swDi4
fPJA7nk8vut+DdEA/F+Z4PpEmwYalNoPLhTj+ZsxPAxQQt8TtT3ClAPznoXR
lRARzKu7xee6f6FvWh71ePHHg8yPyXKnoO8q51w+HnMH+YXtnEm/LsZrU4Ss
6GU8L2OduZzzNLi3XPFi5SxeX06caA/6vjferZ8U0Qf/3Z+Zul2QBn1fXblt
0N9sVJ+PjEWdY6+lKvQ5iQpfjy/pT2E+SXkdUu+BOi7SVFhKcmEavt7qqf4U
Mwl3TlvcLd06BoHrjsiw6wzCmG+odKJmJ3ArW3hGvmqAKvd+d6aYchBwtHf4
d/EDGJxyzHRsiwM6lbUm798HgYHAAGPUB18YiF8D30r8QCb6ZYHVTCj4Jrbe
Mk1JhOdrJimmejkwsHjT4PVkBWQ/5twrMtUIIkoHtTOXOoFW5foiMHUQjENq
2b4/GgOPHQPVr/in4D0v9/DDVzPgvPI389EaKgiWcbwt+0YFi4i6UUUVvO4q
ywfWvshXx2kCNqgnJuLuG0iiXjBVV+Tv7kT9S3+t+AL22yL3h5SCEfSFbfM7
jcj6tSUX+RXkt9djoys0sh/epdL7jmRdR8YezhrEVap9xjh5PjI1c56GKBLy
xWoMMbdyvynhfXbRUgNST3arTadsBNnnW3DP7seIX3/4WxuRdehPONSVEAfK
HlmI/j8/bJHagchZNdbJhJgV91RmEf/3mjKr1ATinuDHlj2IFmU/3VoQu7Ou
sNWT+2xnuXIqiE86GS5ZhNjSJ2SdS+oyCl6/mYmoYWnEn4bIdWSZIQUx0a1G
O4l8b2AoiKD9quGJd2R/3KC4rAxE2/bXNz8ilh/XflyNGP9mKxup82juGv5h
HPHenaO5ZL9y35Xv5RvJ+fvRZfEjpg+sCkkiBs8VrJ5GvON5neEYyTvyDbrk
OVKYuLAhOY+iAQGrPxNkfeOGhiJs58kLWRyvMW8Hvvl8pgvjyKwvyfMexmFZ
yiWxU6jnGOo6XlgUIa/8fBT3PRjPS3RsnHoVjy9/7f6VASpo3m+YnKCnQssu
Zo7lBzMQFCZEKa+ZhBzq4LWVyFEQoTcBbRgA1dpQOw2/bzDDkSsfUV8HwZxe
HytqiiCKF+6p9aSDa+AIXZVsFMhYfdtsr+cHZdKr+S/fPQWZw5s7rk24gszN
m1unXj+DKKUXlaqM/sD5sf8Tj3IUzH6/6t2YngZaLesCqREFwM0+9GKtYC1s
DPQL+svbCgc/lXVnbO+FU/7x3V9HhqGHw7+i9d4EPG9dO/1fyDQM3nWM3eJB
AREak/00+oo3Lhpiq0I0+DGkn5qA+ucNayqdnDP2Y5865xTya9bz11d6GTEf
/7z5K+8yFVafZxkqYP6Z/GPaFv9rCmKN5r43NI1DvLm/KzVrGO61sOxtdOiD
h6/TI61c2sFsUJ4n2boJDB6JPCzq/gQj5xMKePdXQfCjy+MaCo3gpK7PxHe8
EfQGuzLvdzYBc0ZUg7hBKwhIXpgtP90BczKux0sNe2DruETwndODIBLjtDbM
ZgQeB/y2E7Ufh6gPvH+PrUxCSdryC9eJaXAWMZkrkqNA95HBqy+QX2SHCuKn
PlFhq67rRa3/UKdtvHh3DfLZ35yBu21+6FcvZDkdRl+QtC19WA91tmrOT+Uc
zAtR2qIcihi3Kgkc87dxXDRXBZfNoL6IsxloN0Re5f7PNEUI/aqQN2WrJ6IS
3cjXVMQjF+IdPyKazI9KfkE8nVVx/jcij8rPIfV21B9h1wz7EaembTxiMR8s
TWvmv0VesEube1+LvG1nsWKxDcdjvSzdI1fkc8FKJd4FzA9Lq77xt5HnBV78
p/QZ+YNhYbl58xBZ36VfK4U+ukHnz3lx5JOvrIMJK4ink/3jvcl9cr87n/oQ
rbv17k0i6syM/I5FFNyqxr4W8atRysQ8/r5/ymP3rSGyP8GeLlk8vlbZ5QVz
/F+TiG8yzXheazzmT2ridUhGd5ybxfzWuT9lIhrzn6F/4h43zKuKXYyr1eib
Ynee183DvJK8Z8LnI/quDZtM+o/H4uehgjqvw2kwvxowvT6IBrdlDPOi/VEH
flCfZnyFPlCD/oDdS1K36VZHvDvyZq2D/EMch0ltdu6ROC6L7m5xen2FBtvo
Qv1a+GjAd6a51PYLFRSrTRzMRKlwYEWB5S8PBZhTDwo/Oz0N21TSYu3FJ6Au
/7y/99dhaPCvcvvzswcicic1SmtaQPrdyloFjhpIevdEsVExH2YlbtQJTCaD
zJBs1MKucKD7cY05xAzjMvBxdoq7D7hKbg1KuR8AMn9qxf+pov+/nasWq/oe
BC5dvLv3RBF41QpsPhD8CXxGVFRPCLZBVoT4++8n+iBMfjTxgPoIKD7a3eAe
NwFZFuu4PGKnYelXlKqQEwV4+x5I8Xuj71LpM5A/iHyreyT2oSPyn+jTV9tw
XDJoJ9z7jePRVXSnhC62f5Cb9i+lPhp8Etgr5479ZnzWcjkc9bD5naUL5shz
wsP+g3bIe0euFTxjJvnB9+yIMtHpcRIbbxBdPR7xTpPo77b7K4Q/Z4M/PuYg
+aAj7Xo//u581/1TqaSe7HrZPnvEefUiJQXEvvujK2SfwaQroStU/J/jTkrd
dYgqciGVyYh5+uYvfRC3GstVkDpaNrHin4wmSF35ntEriCdH9hspICpv+Rd9
kqybiLI4KIb48FhfGj/i3NCU2B6y/9L+8OltiNc+5qmR+ipW+zwYORD9fxp2
shMeP5oRR96Pjtgny0P2IYl4anwIsShhje8pxAbbismriGWOjwXtEbeJV9uT
+c0L53lka0j7MLr9opH7UAIqJVvxei7ttk4+higXmpApQ/KfSEWRENkPSm3X
lSH8HsPz7B/SiBtU147/w3a+biU8WonxtW6VqknWmXfm0FwoGB9d1zIulqD+
GxUK11vIw3iSeVhhhjpAwXDfYKYCWUdo319SRgXpNXcWlmoocFr176A2/Qwc
bbJtpaydBM3U/IkUpxF4rlWdLP+lF9Y3sB1e3tUK4XFjcvEnakCgj+MivVI+
cAp4BR5ISwZXo1PntedC0Sf2vNYJ8Iay5uJLZ0idcVZPuuAoN3BlOXM+dswL
BsaUquMEQiCDfTdF4H0CzIa9k4xRzobUozSKVXE5CFWF/hCr/woRk8zqzrYd
wGCmUjcwMACrl9clGvSPQheb78Xl+kmQ2Rulse72DISfHl9+tEiByuBrD36i
7vFb+2Z28QINzlbf0eF1wzziz6sRgNddq8H9leKAeTv2lGnmcWyvxMudvtlU
4L4vuKr1mQKqzEtr7BVngCWtevv5X5PApZ1jGtoyBp6c9wth5zDE/PUN7Gvs
g7UxN4V53TthMdHmYPdkKyTQc8l00zdD/lO2GKlL38GK5Y9IGuLNF18VWsq7
QCpfOXeHVy/EvovxPVI5AOx6cpElIsPwZV5mv9qnUQge/SEufm4COE4F1HSb
TUGtLcvJPXtmIGuYwywLdWgKeOgdPkmFL5+UuQIaqSCsWPI5Q5QGrSoWzbeR
h4RnS7xSkL/8Lb5GOmbSwMOUeZUD+U/wldSZQswXYj+XTEJa0Xdy0X+lQ14X
vHOn53MX6vuKbbkeyOeXWuzP+CGvLjgek+LHOG7tZZQj9ZlfO26tCkXUqQpf
TEdMsr55uRIxNn+qZ6SPrCOuqduJ/B+uoNthgVj+o8llGFHBXF/qwQCpQ8TT
s2eQ1DcS2z2IuDWlWyYT+dw3LT//OfIE+64PTfpkvbF2qtBh5P2WUYM9s4hp
crSvhD/m5/7sE0V9JMvNEELWBfhOuo4tI27cfD3oAInPK10RBxFHm7tmFvD9
N2UPNnohfnBPZxwgdXuOP90xTvaXm7ZQC8T/yd/XzdWH/z/l3fA2h9RTkilm
24TXESVyfsM8tofmkvPANXK/TLNQVgfbK1c/betGzCsd3Ve2p9TTgO09/4Or
6Feo8Xu6LmL7Kv1NPlONPi7q33nmRszTDHp3Lhh/pIGRBq39Asabf8x6Rroc
9HMsJ63fYr+sYW3pTUP+lGquSq2Lwuty/J7f4UWDyt9fMwJM8LVx3Hw98m36
ofyIS++p0HqlxGqunQImfdl+wRozoJGe9qG/ehIarrNvoWscBUa74x+zQgZA
omHYPFK9HQRKYqXP9teDACyfFJwthoEN7rYttPfgK1nikUmJAt7yy1HGiq9B
5ihrzInrXuDaKitZIuALBp+Tby5mYzzKz47W7UgE3jRBV739OfDX/U9NFK0C
GtrmRf8TbEL/WR2h7P4dOEKj7AL3DkHp7nrqKfpxiPCQalMLn4KJwpN1o6Mz
8LfrrnQkjlcF7dHxH7+pMGxz4IGHEbbvtay939EP25RFfdQuRf3+KM0lE/3o
GibFOmEch+zXfqmfxP75bXRuqBD77c4AvSrRxykVBb7fsJ/rrjuWGhAdz7Zz
zWvCh9VJTV6Ioqt6L28iMqTF3dxL5v3eLpcn+1a0PpwKcpwg++t9P7SP1HNa
V1BSh8d7fSDkvA0i+553LPyI+WfWuZPxsmnZKTQGUTLQ2NEc8cBnvzoZxGeP
Yt/zIFraOqxbwfP6PdztNkzqwXNJdZF6jQIvCiYKyPrHd2XfkhGXJhj5QxHL
v0k3vkR0EWgSc0Gk3MnbaYP4tDUl/x7R+5baFuaIsvRljVaImduu67oipmgF
3w8i+42DxJqPiMImFz1GEcPdret34nmMt7SV65Lz8XpwNwHRQ8wtkNT/2l3Q
6SaD16NzaLeqO2L5Y/7iAsQ8vXnFBsQl69TAJMRas/Lz+xB3OOZy/sbjpp6O
0ijDeOzm3Xk4E+NXh+G3xV3kiQk3iSXDz6ibvP2L2z7geWscyEt9juNeMMAz
ThJ1o+Nu0aOxVKir/3r1rTcFbKr4mF8FT4Pwr3X1DioTUB595WiS3TBsjNOV
N37cDTWccfJZB5rBaOep6V8PKyEq5wOTJzUbZuVf3imdjAeDBzSffXuDoOwR
64x5oyfIuHFZd9Y8hbKNlJBKpheof55VbToeAAbM1wNrKNEQnHSoK4Q5AxTX
xv+N3V8EO3ccVq7qr4Wh8UfSq+Kt8JQr8cBkTA/81B3S/mk4DHFLDUzabeOw
vO5WJwvXNATr2GxW4aOAUIYnK+N1Klifv+V2hhV1n8BpoTqMR5P+kEWTQPSp
tuybX0UjL8js4DmO+jCtPqfpgCHq1PjIqHkmHEdBP5I33qKCuBjzx3P6FKDY
/FTWaZgGnlPNEBkxCTM3U+72j44BuJl2/p0dRr5UMc8THAS6y4wVQV29oDph
eOFAcxeYnHm/RkNlCGach8XdLw7BwY1m7BuXhkDgUI/rx/9GYNBp5D/6+lHg
Ns6/xx81DnxBjnK6dpOwofih+QDvNGg4h5+0cp2B9p86wnd9KACOU9vF1Klg
2OjDL9dFBU+KxvRWCRo0tUsy9Vth/DiIiCSG0oA/9LSSVzYNvjhrJhmgrgNp
mbfq6C9S2/3prZEP15hfryb1ll20ai234/gYNtXfxYJ87uX4PvkMxmuBenwZ
PY4fBZ5CIVtEG8rMUi5i3+avPV2IX5Kb1v5ADNMyimVAHr50aGJlF+JjH5f+
M4gsanw0W0Rpk5sDhYhhojvjuHBcfhjxibNFpN7eyTWB+IO9QOImGe+RlB4S
rwUFa97q4zg2/IIDAfGa04yLMsb5c3eG1SzEjTseGqxHPrj9jyNZDdE5Y+qn
C6krXWqvGEx0ZCGDViDigIjIFWvEqHHVCmFyX2Hl3p1S8vxVfuwW4Y3MNHej
i3h8fgYPvrPkPq9ayrkFPE+F19wPDPG6mpcT8rwHSb3Xdb/ssX0unesRF8V8
Oh+vx1XdRepLhJxWw3jy+C/s2hTq5b0Rn/5kYn75y2X+qxD5j9G8cgsXtren
buLmuAYa/GF4n3cOdVvs2wuDoRh/5QsJEX8+4fsG3PeuVGG783wxasF8s1iw
PK2Qisc9MTryG/1K8HpdJZ3r2B5e7vvrVqhg/i5K78pFKggG/ttiv4UCXx5+
07xBmYLDnU/mI8zHofJ5fGLU4yHgrf7L8rnrO7C30yxj1jXBfnk+O5/DFaA4
8+atktcHmC1PLqj3jYMop6dtZepvwNXN1kA9xQvKJJMuM8i9hDK/EMftGZhX
xlbmJ3WigY5uMXczewbQ2YRPtdwvhvDWk8qt/+qgPcue7crDb0DHG/LmEucA
dCeF1uvrjMI3yYxbb59NgnD9Uqa83Ayodk2XLg9T4KihivsX9FMWGZvv3lVG
3e27x1IE469VuXHpTT6ZpytX9xvb6YjcQuE6bOepTCv1PszrEndkzhVh/xQx
L1N6sb/2WxWLEX1w5MBmTxPiAyxf+DxA9FCs4T6NGDdmoNWDn8dr9geT9W9R
Wx3eNuLv9KYSvI+TdYnuxqvhOP7am7XNGRG5tIJv2eDxlU4kPJrF/jdfcDju
gGjGbPabE5H3dDtnPsbF9UKPSnNEx9ufPUURo0OPXVzFcSLXueljG+LJyaOW
ZJ6r77Wie/6I8pXsgraInU62NTqITY92CJ5FTG9NZBBGfKNcXLVjkPD4Uyd2
RC1x09z1iJWbK09uRHx8wLuJH7Fgun5CBdE20EXXHbHK9CV/C2KtUsoBMTwP
jWk/WjRifDsmZDzfnSYhLKmInYUXiqTwusQls49WI8rm7DEFossoW/tJPlpz
XWvuA2IshfmsKalTrO/YYYnf0+mSPaeJx5vYy/VIDvWUsdQeI7Lfr7GvpT0L
+nGdUDZbynuMY+bXf5wfYxzxXhEqFqRBqKaQa7MHFZSkWeY0tSjAfpFTt0J8
GpLc+qQuJI1DTl5k27zfEByZ+8gZH/gd8g9duetwsBGETKxbIvTKgbty/Ukw
zwK6N3J9LOKxYLBaurQvLQDobu1P0BT0hLJtHkFlpD6iLb+B3rQv0PFdtdze
Gw6i3Rqm/1Wjr3YsuM76JRcubrb72+1XCUN/xU+3MjWBZ+FEuItHJ+S+f3Lz
gdggMK1v4bcYH4UNE6wBprGT0B7Zoe0oNgMuVf6TZ2op4Lm8jzccfYReWVuO
mhTq3Oz02LAnOE5+0OtOxtOg51B4U2gG6lzxSENqArbLosiuIXfsjzbfkESy
7mDOwOFeH/rtNz6fqo5RQcrBKjtLHNvjzdyXg83TIPt2gCtg/RTwHrI/Icsw
AVPnEt0U/o7CYgmzFf+JERBmGUlsnh+C4AcDLyZ1xjGezF9G648DpfMuv/u3
ceB2kIeU5Am4epcifbZoErr92r+yTUyBY4ehzeX16DNcNqgPsFDANXiiblMX
BUr/7E+2daDC1dw7NbkUzO+JXPGPgAYGGpn/vOxoIONhpnbpLeoXeGXtlIvj
rfzdD4Fa9LkpSlXCLejX5Xg22qD/NKBT5ibjIWoy/ZsFGX+XTpV74DizGL6u
PorjxqfAYLBmlMzHco7VwDhjL6guSUO0uvyheQhxA5NH21qMR+Xg4sltiLFW
Is6HEI3bR5ekyTz9q/K7NRF5Klm1ybzL15F7u0ndNb+nF2q/kX1B1wteJb78
wN6f6zQRL+UofolApJ6LhClEw3GHdnHke2vRR0wkL1g+zLxZOUn4YSGZ1Kew
OhVUS+7f0vsV1uoiKhx/VOGAuDD2uJzMXw+alYt7QuYjHi5fd5fcB3eNkjiF
KO5ayk/uW+dkBvj5k/sW3i+2cyAe0u6IJ/zjEtfxLXyczPt5FZGC1/mmOHDV
n/DLnvY0bWyXbu83bxmxnbqyXnNGD5LrEeQ4gbxmR9nO0NNH7t9z3AjC/KLe
9+vkA8zLU84eLVbdmLdDLNKeIg/K1f4Me4rt/yP59SdBzDuHpJTkf2HeUW7S
1duO/RN8syRmO+YVGVfqFnP0LzuZVSUsEpG/bqjfcH+Ex33Yc8wX/aXMZYnX
sTGYR9Y9d9CIoMCN9b5LG79Ow57aNB6esgngCR/dknJ8BKTVP1Wu6PaCYFfB
Q7+OFviyjXJYYLQamPNvHbzdlwdNdFIXmUSTweCnaclSQSjIdBvYdmm+Ajr2
ztTzHC/A1dn0oE7aKzBg+6TT0hEKvnE/VZQpSWDvIFcicyEPvBSOcCUJVkOB
pOd9ccEWkGRkTXOw7AGTU5OGulXDoKEStCBtPgFPG35ZG0VMAyX6S9vnFxSI
fWlUn/6WCjnr52d2HUPdsm+/fsgz9KNmPsIL6Mf+XWdaq42+TrhG7uMQ6pxL
Dxn+3cX83We56f0rbH8RFTVtor9tzL+Jf8B+CpbrfTmLaF35Zi4bMXP7q5uH
EF2aNPpu4/e4vRq3PyG6RldI9Rn+XuCBuZbTEJkHmFNOxn9wM9uWu9iPHeef
1Fnh/8zeHVzyxv4s6tNkLsf+THVPs2dHDOW81GiL/Wp0m1K+jP2aGj3g6Yd4
ZM7B4BRiz6v9K0vEv4e38xcj8gkJH36B6P1oUoWsj4zdHjr/H9nX1eIkjY68
Pq7s+B3HA+M2t//yEds3JxdFIR599KU2CLH8l79ODKLYHs7H1QRfd2Yz4u96
Wo8b3EJMlwKDSUReQ49EH/z/8eX+tVfw/PwVgE6cnK/E+ilBvI4dRnZ5Qnhd
zXJdRSJ4nW6Rl+r24nW3a8kc/YFI4XBkccH26L76h+Mtoq1pBSsdoifDOxtS
t3KbrJCDBDlux5AfeU54+tnHVTX021EdB/80om8+qpZ/R4PsB3lybanULjyu
zvzaF+ZUOF3wt/7tAQqMtATUVXZOQQ7PL989nONgY/v038/qQch3v2dzc6ED
ZhNWry2EfgHJx29WLC1K4fm9h5//eGSAb36ZgahCNBiczV/XcRF1zK3l2Civ
lyBj76N69ooP8K4rvhHjEQR0nj8SK7LiwELptBbfoyyoeqR//RpfGVh873F6
9qcecn0UrM6LfANN7eW8jLA+MDTY/l8t7wgkvWkQXzoxAUbXdRKmjk4D7WER
HETf8eLozuYoNSq8cf0l0LZKhT3bqWXqN7E997F+ogVj3m4ffqKAuvzP4uWz
5sWYJ4pZL3bkIR/Qj97pi6EBZ8XkoDq2h1fS/pQU1PVPnbwT7n/F/GFbyjp8
hAp9bNW3KboUEBdqcXqiOgNWYQfOrtk8DTt9Q99+bJiEr3rKdT6YFxrfRG+y
bBiHQ09W0kSXpuD4UzaBxV9TAAF7t6zANDDIV2+/UoS/Ew5J+HVtBs6/3Xpv
hBHP3yNAcSoZdeW1l2d/n6DCnJ9I1sR7KjBsuR97FH3U8K0b5j2q6M/1As0M
XND/C23x0EAfdTZBrOoD6rcJTumAUNS1TnUv+rVRD7vdHnn1BseZq1IIw4N+
sm72lD3RUYaWbGaTGFdW5f2mBhhvdjDgrY38qZUubr6CuOc654fbpO71hXSn
d+R+bMnkkXbEKYF3Rj8I/8cU/KJH/p27dmlpI5m3wWryl9wnKEqIfHUUkd9o
9CKp2ynoFstjhLj1hty+p+R+gpwVczKiGEP8ajN5HSnbv4I4G0658B9ZT/yv
/ROpq81S69X6lOQHf4d5si8DfcVkRQuiUYrb7A8y34SHWYrUNSprWrixA/Hv
3Ml9pC5ejovv7l2IB9ouft+A2PdrezoVv3890O0bqYfUEOFmQ56XPmSpKhdB
jHWTE6klfoX9RTY538uJbfy5eH1NTrKv2BDXvFewUR8n9S2KNr/Ador4nCmf
h7y04dvy+hFsv0jfU3FbEWt31rJpID/5trB0EB0o5/Wan+yrk8S8EqBMnu8v
PPjrhPH42GK5jDzHD3LNljPEOM9nyj9PdHbTLWFdDozPeUOd0puo7y5mpV8R
QR3w8PpNV83XqE87Hvq7X8bfpUZf6ulF/3HEueMIIxXY+Lo1fB/NgNP0UBxf
zyQMyOc4vKoZhS1pO1dPWQ2Aok5GxywV/UHetmbqmXoQ2F7FbSdeDAOqXqfF
BN7DbHbk81qLKOAtGJAQU/IHGYUN+anaL6BM5tfoVeWX4JqQJugTHAicbK87
w6ZiYTk/51jCQBak5nFpXvIph6Z4Z5t92xpha4DvKW/V7yDQwHlxTm0IlPly
fn9CvXTkCcs+mT9TYO5SJ5IuSoHRxzsljO9TYeOfOZrbTuwPVY8rLxzQTzo1
ByQgH714IPqxB/npt9nWnALMr/P74jSasZ0smpjqtmC7Su2oOs+L7e1f/N20
GTGjk7M5EfHAwL9dFGx/PX6Z71/xe28WO6tukTxfJ//oC7a3W/xCGwfyqe2J
17wyyIer/N17zbDd93cyMcRgPj8ioVdNRX3t809Lnzx/uSpzYGEB40elf7ds
MeZ3zXPrjbLRV/p9Pcj7HX1l59V31gfJvPHIV7aBjcibmt+0diMKwkGDj+g3
NR/V1esjFu4U9tiAuPrXN68IfdUOM/Z/9xELuGeDBBDv7ew7Ov0FdUmkdEIJ
ot1si/Y7xBye4MACRK/V6pAFxPZam3gj/H7uC42/bHi8vpN/mRcQh3eo5G/H
8xCT4uOzx/Ojz9DyYsbzpuz8HVNK6qnfp+/1weualR6LNMLr7G8/8InksQ37
vv2ow7zDMFsfzIPt+2/CKXIGUSuoNXeK1CNz8UrwwnYyOZ8XMYy/czHXyQE8
fhHXQvXDChqMUk/FvEbdbchpZr9oifFqHFSkyY7xdOe/UwmXqLCfk7Va7scM
CFol851znIIa8QFPLqcxUIm4O76TeRAamK2phs/aYbOL2u7gB/XQJG1k+LGs
CAZabVbeb0+Hga0PZIaaI8HV10ngeo8/uKY+8qr56wOupe77qr++BgPxof3v
7aIgQ+FzEevDNGiSP75mXroAtMbGL3u61cAXJ/nxeokWYE+euXP4aDc81X/A
WOowBExCoqOCvWNwu2z9PVeJKbBTOKrT6DADLb1sZ+fQH++cuaJuWUQFS+OS
zRXoOwyrcq+Iu9EgK3m7fCSOT4XfYg9ulqH/bP9c+Rf1+Un2WNED1ahzhY40
zOQRfZv+7nwEjiOW/XSmD1DnXPmuxCaO/Hi3WN+ziwovjjEtpRpQof6zSFw6
+pyrP993nt1GQX0k5jykPwP5t3Yci8mfBuWQdlvqiWm4zGui5ixMgU3syw57
D1NAbUpkf+kVChgF3LtzI4gCMixKzVozFIiyVnjIqUiFanb3leAoKiguT3AJ
0aiQOXqOwxZ159nWdKOfhpgfVO6/m/WkQd0Gmr0n6lN+w3u2zEU0SH4fs8sO
ddu6iHLhJzhu5FYZxSxxfAzsDntxDHlLz/pvkB3Gl0pXl2gW8t/DOqldx8n9
Xup/xwF5svLahickL7RG3+sxIfNGCtdM5iFm2R75QOaFyykJ2LARHha4X8uH
+CPo5t2jhMcbxZrJuiPzj7X3LyDGq+xfJXWf+brPhNxCPEBz67ND5GY9QOdF
nmvOXuqIQWz/9X6hkDzf7JzJbSc8Xj90aY7MB2nQmCD7TNvY7w8QIOtkvect
yDz4Ixsqosm+NsN5Gupkfr/qv/lse8TlGdWVx4h8z6e0yTx+7qJnFPK6Ifdc
PZnHf9r/1exNRLf19y+TOt0t0x4jO8m8/uKJJDK/8aG+XUciqX9B3UZ3jfiU
jXcl/5H6GDCoQO6HfTsgXHcQsfrp/aNp2D6BhtEFIoiUwvsL6dh+Cq9iJcTI
+ravhz3yML/E3TzPL4so3WJm8ok8Zwlc60buF2zdppT6EnnOb7Ri1Qn7YaPa
W/sy5De9YL7qGlKnXPmgXiDxJ0Z7nMyRD8J/7tPbi+NUME5K9yvqmgP/VcSb
mSM/6EndNUEdoRqkvsp5lQpOzGc1VTgoUFatLXO4ZQoW9n0w1pcch9c/5vki
Tg4Bg+ol2fv630GIV5q3yaUR9j9sfmn4pxzsi5+wfX3yAVzVvQMHP8SBDEeP
zqMHb4AuR9qgnMcL6E6AImPEC/Jc8vY9BX8oq5x0CLbBPPNnNPvSvfcwUFbh
uaGyGOTuNCauZ/oMRiznWcdy22GqeyqjgWkQun2c/zwxHoP6Xeqqn/WnQKxf
4DZv9wz4D7Ub7jhLBbdUx7pdTNjv917n/HcP8wB3/SayT50SZE9bVdJA8azf
dnPkwbkTTWW9OI5NntJU2HEcl1cW/CvBdhsQy1AaRmw21i9dS3x0330F4lO4
b6dRLpB5GLatfyuRJ2Un+Fqm0cds84ye+o5xkbSH40Y88qBCX57XLeTfN2Mn
z0qg76OmnZQSQt11We8uqy7ygaFo2LVO5EnNcQ+PROwHC9ULwl/RF9p3ibjK
o+6cZJcxX4dx9y1+EZgKsf+uibofLcBxmvGX5voR47Xpz/Ig6rk+oR5pFcT2
D56mxcgvegtPvoghevrMOqWjPri65wefNKKmvt3N8RzUFxOP20oRX9ccySX7
ahkMjJ44hZ+ftHmRtjaP1MEtfHsEj5dhfE6sFf+nvTf51zDZT2VF2FQXz29G
rn6tWDm2n/32w+erME9FS1u+Qp6LXQ56Noz88LvepPoAXvePfNqyKLaDZnu+
awe288SriYvdmDd3dMadJ/NeJuIqZpQRNavCXu7Dz4312nx8sZ3e6FCCjuF1
27TPHw9EnlyuK+cXuYX5300nrP83FUwTipZVDlPB5BtX+LcPM1CaH3LuwsYp
8Lv+mDWsdxSC+MXn2RUHwN10bduZg99A8ojm0rDrJxDgeaA1YloAF3VebMtK
eAdl/47G1/W9BYP+UF1P4dfA26CeuxnHYZRDb5fbuVCgKxdZ+7k7AWbFDxUu
xmdD8BKMLZ2uABntPqP2iAYQksheJ/6lAyI7Gn68/DoAbnPRpWEOo3DyiRRn
9NFJ+PD+9/b4L9PQ09u23cCGAnQ/u7wM7aiwNaXC8jAnDUwfPN7zxpQGW0Qf
Lt5+SwMJEzvhT9i/C86SBWexHWuPuY+YYJxaNQxEnkPd8De3ds9pbOe4HyqC
D7Cfms/7yuzA9tH6fKCxzB79Cs9qxagcud+y7c8UHeqiyFojizQqNHv+F5im
ij7Hk1dzPYUCR46P08sGUOCpG5Vj4SIFqIcmfjxBP8fwvtdB6x4VupWfj715
jPmt2Ci1NZYKWZVJurWNVIhXb216/48KVv9dW/tShNTZ+DHRooU+XqNMItEJ
x0vk1yTPEOSh6lBz2nvkeUpKcRWO62v/7O/xoi5RYuWSWY/9PTDp/v0m6gaL
ZLe5Hoy3jTvb1eiQtwxyNn0XRV4rsnBxykW+Y+g2Vq4i8zsCxeSdkR895JMy
iQ9In47SJfXoagtLvpM6nFbq3Rxkvvkoi50O2WdnC3vihSHE7pMxAmR+5NZp
DrVfRNfzTpqvRV6e/O9wBlkPrMx49jupi1Ao3K5FfEFs44q2CMkH1LJGacSJ
eSdXMj9fUz6Dk6xv0pQ5wEbWa/XE7PzpTObt889Lv0Kk76vXjUDcvWm2gayz
/cH0k5WsC950qtS/lKzLzdwzWEXm/Z96ZVlD1tdK7MivRBS8a85L1hOPPOJj
J+uFJcRvDYQhah389ovkl9pFla9kfZXW7UDaccT9wmNCZJ/rNefWRZH58Qe0
amrI9Rtef+9N1hmIs3WeJ+2TzPftbTqZnzPlcEiP+JXT8jvYEJ08M00KsT1z
9YqLb5H78Ro6X0jdJv/CgPoAbG+3lJ7b5HmmX+qh9X8xn+id/UFniv2S929G
tgL5T7JDVVQCeU/pWMpfNYxjhU39K3dxPJrxP1qTno765sKfjvVPMH8OKDUk
op54zqFwwCuMClH02xzBiwJ2XNlVfqnTcHyZvnHGfwJ+e0gczWAdgfDF5zWW
x3phMfj48rXpFthvXH/kjHoNJJ0y1v1ckw++SdZZn6NSgG7Tdmafd+HAa7SU
VdziC3STe74c1PcE19N5u/QtfGFgSqFS5UQ4iHqLWdwYSgHmmnPCTTUf4bq9
faZaXy1UNamOnA1qg3s5/ky/GvthjDXT86DrKFgxr7+x8+skHFYIPX7rxQyE
axwITuamQvm54snoWSoIx2TJiqAumlpW7yiMRL7fty6rtpQGYNGeFEXW/dCz
XxfCvPq34Uk+HbZPmORq8j9E/ciPtwQRX5gl3mTD/HL8P+3ipQ5Sj6NzlRvz
xGz3hK4/xnW67YLyY4x3j98OCYyYF/LOeDvL4fFtRCaETZB/j3wc3hfxAX0g
tV54E7ZzYLugEC0JfaYq/bpLcTgeYsfbL0ShXoPerNFw1OmsQUrcoTguYiWY
WoNQf4lsOLMaiL6oTorqHIDvF2iISKFffMz6+TG3P+qqkSdyzH6o38OlrP69
ooFoCkPaXx/kEa2P3ut8yHrI17Ki3qhX9KssfbyQnz/U3wfELcV1yYaI5gL/
ufDg5/pqA2lu+P2jaYLZmb40WBT7EZGB/zOxmFDljOch/aukfQOe3x+RBKfT
ZH2/KOe1GfQHh37oM42n0oA38PeB31moezjjA6iYfwT/q7rpifnmztOrct6Y
r+c2R/Qm4ngTYulIvIvtZWyWqCWC+WKrz4Y3rZhXbWSuCBlgXjL4L+4dbyYe
d2927wqeh/H3X4qy6IuT1FMtvdEXy28xz0hdpcCXUsvXaTdm4LSd6k8P70lY
tJw7vMQ7Ci2VMvohI31QEXVFhj2/FcxY9JUy/GuAe/LJnZCj+WDBWyDw3jYZ
ynhWnipahkPU4wv53vwBwJuQSPXnQ33zM/inln40yPReExHZ+x6iOEaGdpwo
guUdcmsjEz6BTNuuGqMdbaB6a1jNp7UXxrYkm1wYGoZ4aouVEfsE3NnSkhHC
Ng1z+rbX1/6bASnp33nymO9GHg0riY1Q4cejh6VRqtguFQUl3Njusl+eRCfi
9T7N3Oeagb44mtMyjRX9qBKPWfMg8u1F7nmVfERBDtEsRny/9OIfSfdPZD7+
BeoDHF/72VJvV8fiOL3p6mLrjnEtlbyD/QYNuKaHrSWOoQ68vfGi2lrkmw/O
dXGYB+54ax2jj8E8EPvuSZgLFdiVqXFFPHjccIG7vOjXvYJPr/16AHFwveLB
4+iDovxEElRoEFqUMeKCeTytfK7oqAuOn5WWrGkcl5cLAyLfJOO4Lz013fSR
rN+9V/QBr0P+rWcjia/oTY5budFfWl8zNQ/DeMrRNdsRSfgoWd7XDflpNWis
LQB568tSXPkG5DN7x6eqZD6fgtDoaBPhwZ/iipeRH7meK3eR+0Tc/y0YkfVG
gm5eetuQT+uYLncdQ+Q6wSKuRPg9o9qX+ACPvaLCRNcv5n6O/78fOPx4lxVi
1WzrdVIf25LSO+ZK1mvtEGR+QdZvUTMHyfpfsw5fS8LjPrN3Qkl9hzXc6wXJ
fj1rFLX6Sd2IO5+i75O60uWVM55kv9DFc0f6SZ07ykatHaTOj9SfqSmyX7Pq
6dJ/pF7qG8VyplmyvrbsxjuC0Rf3BpJ94iI+Nd+aJN+PESgl9YDyVCROkv2A
ZpclHEl+kVs/f4jUebjm7MRE6jq02znQSF0H7rirVLLeTPRGERD/E9WjpfGH
5M8g5i9kvRjL/Be1IMRF6UhjMk/UjSuE8xCiZpTqWQq257/SjYxk3v5pXcm9
10l9WHG+LQvY7uU9ph9uIPIeTH7ogvmETdombxP2S2q/Q9NH9CMaTHmDFaif
D2kZxPzC/rSXcs8UQ10g4LxrjTXGu/wN1temyBf9soW9LhexnZJyBEraqRD8
08j0wy8KLHuEyqpZzMDJPzeoTe2TUBD4h/dOzyjEnz4zm5A9AKtHfaxzC9qh
87luoejkZ+hcWWqQGCwF++qNrBusMoHXTlTnc2cMlPmI8HleDgTXMMniHdHe
QHe62YE97hW4Oq+Nn+ILAYP6CIPL/onA/W6Axb04F4yy1UUmdashNfJSpUBL
C/Tt/lDxtK0XxA1u0nGkjIBeNv0zHpgE3hZRlUeSM6C0bm3kLOqs4y27K33Q
z3cxU8/YXcV82NqQOhuMerkj5fBu1NOXjtgfj/6COkQ1MWwV84HkwJoqLmwX
+qO/itsxT5xdN0mvgXk2JS6adRvqaKuralduI981uzS/skTdndLWyXAVdXLK
ITVmacwP7fJ/L17EOJrxbvRpiSA+VMyWA/ne54hPxfUXyNOlOue5MO62vjNr
dLRB/ZK6aNdlhuMubiXxijHGt/DnS8t6qC/vXfpboI3fU1j5+UgD9VHQiYjN
6hiv33RjLqihrsnvWqIp02DnyYOLbecxTrgvbv2uSNbtvT4zeQ7H293nZWvl
abA3U7f+6FmMqxty/aGypA7jZJmRDOYDxWesdYB5jaHNkBFf87lfM7iKn+++
1h+4gN9P6f7pyIzHU/6ze3cc8kZ4qkZ85RXkhYuLbxV0US9a6VssIY+s7vHv
fWZJ1uuyhgSh/jRTcXKo98DxW9egUYh5bcBQ5zkz6mqlXdzH1TDPXD43UrQX
86fwc+qRBWwvZu62b3Soo40+tu+iQ//jxGEdmIufc/43dfgX5qnL8kIVX1FX
i7VzH207gv2mZDiTjXpayr1H8sEHCrCs2SjiODkNXCU2j/3bJ0DE+NdVFpER
WH817PP10R6oeJ4RWrm7BTZ7XfN56l4Fnadb68rnc6Dp8MjnMO1EiLo8tytY
PQzoTDXuLyUHAl3ynR9v/oVCxpcBx30BCTAh9O7z2ohsKPtvo95KagVsXc/Y
YrahCfqyfk+dUP4ON56E57d0D0J5QUjGhN8YvE//4CawYwpSBTu237s3A0co
xww+dlPAYNGpruoDFXSajsoy4HVcjXezaXXEfPmhn1s8EfWlpXFMNer0Q0Jm
qkmoRwanLEp6cPxJihcr+6NuEXh2+MYI2b/m6NO8M6hzFmw9YtPQr8XKPfjc
h3m48pjW2vuYp49Djy5jOln/E3s4EH0AOwfQxT+mwbOrVZ4vbiMfFTnVPsD+
BLobzqck8Pu77vP17MfPIw/kX3PAdo6dY/RD9D7+RMnWmQYbUuj0L2B/NghL
xvVhf1rUaN/8hvpreHd6wCzqhSL2mEopzBdyFx/DdowHdl7vRnnkE8cgvdUC
jCd2B/eKcPTnj8Ui5/mQdxZMOTVfDeH/x38y3YH6tnVWv30Z+Umg6dkimZd+
Q7NC7CLZh3LtjcMMyHeXfvorkucLrfS246T+Tcb28YzdJE8czrAi63R93gv1
kLwQVLyJlej1xwMfFkjdBxdLg4JwRB73U12E/+tp54zSyHOGz7c2kzpB9fdi
TUkecD75JYfUq/NyeilQi/i1VaOD1K0TCFSrJDzeNz3VS+rWxTfmbRhG3Lg9
VmiK+IDG3M2kXqgV85XgpWmia749X0FU8fPKJfVFt7ze+YPsO82yILNuPalv
6i5Yw4r42jhpmeBvR6Nb5H3qOrdW8r1r3xbpSB3Ty6GtaaQud9Fycwips2pP
5XhB6tD9oHQoNpA8crQnm+wfZLL+eyGpO9RfuHTDHZFlNqCE1K/g6hCbI/e/
Zk5JcxI/tcr6cZHUzdi9+yAr2W9nPmdLI6nn59h+VeImonMwQwhZd7aOdz1d
Ian7d8lRi9T/88/6XWBI9sWL9Dq1G/NItWy7CTv217f9vCOxmPcTM1UlB3E8
7qmrdV6LeuYDO8/bdhy/+w9dO+cRgzrgSt7Wq8hrD9+v7Hqznuxj5HNmSZsK
y7mjtOLdFHBeFtOxp5sGyzFDYfbocdjTeH90YHYIzA5vPfVarBvo+Npdxh43
w85zm6VjcqpAK0ht3YRoHswasP22U0kGXo1Dk/y7w2FAyVlvz7AfRJ2dD3hx
xRcMRtjG7M8FQdMIs9Sj7fGwnJmvfudyNsxMFGm+U6oE9fb1uw6ca4bfZaK3
aX+74Qxnmq9H+zAIU+a5695NQGvEsw75wWlgU98wz19CAQumYw0fyqjgIpr1
shH58Lj1M4M41OeB+p5Zm7OxvQ+Yd/GhTnLqztUi87G2bdnkkoPxW9ohkngT
X19fs62CHnXe89pG583kPh/LUGRDDravfpgUyRPdypvu5KBP6Ahi1/7PE/V9
5QDXCqkLu9V7TYgR6u1tKZd8MA+zz8H1J9LYjz4BW3gPYZx4dZYybMN2/tUx
l8aEcfvflgizZSqodAio6M9Q4bhI9p4HQ1Qw8dp/whLzX+LOPQZr2qgwW24v
U9FABa0j7PvU66nQnrczUqcGfdYntsSICioMHL2VvlhCBQNfjhN6hVSYX/2w
QMujQq1yrfNoNh4/TiLpdRYVLhc18BtlUkGaq9PxC2LSjs1yZ/Dz5tJ3tcIf
qSD7x4q+B9stbmatgNVnKlzaLJs20kkFgW3b++cnqBAUUflD5A++TrHVX2FH
XeY++z2Vj9Sb3NXjKok+TlRMqgzz27KGEk+xPl4fd4lrmwXyx90wd0PMn+l2
gmkZ2F7i70/EVqJvor9ePbQddUv8Md12LvRDSrMs3p+wHcP86/5Q8ThbRnir
in5RgYu5KbT6OhXSPh4d5pGigLR8lOgXsWnk913nNjWNwz0+jcEHU0NQf9/0
opBFF/xMOltcptAEQnbcfZ4KFUAnn3bqnd8HmOVtFDIWjQdXAzZ/XY1Q4BVP
+M3xPAgGNkxbWatGgUXXv7M/PFNBRnhKO1GvAEYkefl6qmsh65rm0gxDGxxR
89nucrsPquRts8F2BKaYCg3acifAxY3dan3ENMjNCzMcN6Gg7oq2ynyAviPb
98JeDoz7g9H5VORxHYOOc/fDMJ//quePRf7tYNn03AF1iaS1yAQF9Qr1ztxK
DcZn87SejFcf+rFosXUbkH/ZmQs04lG/l0cdO2+FvNw8T7/XCL/vvN1OVacB
dfg2kw1n0P8m3f9p/F8BDbK0np2yTqOBTJHOV8L7JrStmZaYB3gOTZimoE9h
eyXlO/0I+2G9nqrpO+SPPysQj9i6zqwYMA8lcdK5DKCfXKcYzLyE+jJWql+n
m/hq17E+CsZNmqLlnnSMk9/cnyWqMZ9ZLuUDI+Y3F8qObzfwPL1qj7WNDuBx
Ttc+TUb9esnjRHM9mV/O0UBvQp73xk1XkHpBVeHV+a5kvWvEKWWyHtWGaSs1
kjyX3i0Tv4gooBKWRPxFijGNQu7nFETyxhPfkGMhGRFE9Po6xnBSF062gvlN
DmKYp+MMuW90cqHJl+yfEJrYur+J3Acq4tjYgai/QB9G6oXaS9wcJ3nBIvvJ
BpIXEkdYNhF/YLwl9DfZh8A/5FTRH8R1QszKhN+n/sfRdcdT+b5hJLvSkrJL
RVGkItJtVRRlNJSyRULSlyRlZhQqMsreI9mbOLL3HpnHXmdIVojf8/z+uj7n
Pa/Xu8513ddzP899H1L4ivn+jfG1z1gHrDXlj7LjvgtPHc/jfgZJQqXpuL+B
7YzIi0O4D88ttme4f49DmJIT7utMCW1yxijwiEsDbzeaS6vB/RGGF8j5uD/D
UT3937j/muSMkRzu5zCmofEU9we6G0e6uoB1cb7hMz7fIJkjh3G9Uo4bHD9+
IBSpVRHD9epSQ37J4HpJS2sLby2wPxGodsJ+zFG3TRLriSpT+w6cv0nK/Hi2
EKG0PiPxGUKXGuapvXh8b6XD7hN6DjPXvEVwX9WqX1M6mbivBV8m4HnMaYt9
k3ToOZ6QzRQ/h95L2qjO1xzIFzcSq8oEEE9qx+py1qYjnxP2e3uRO4qDTONc
miX/n/dPL0Fxn3D8zPt7+WTIPOFs8piFBPUxeRv9yjNw5o3QYuPZCdA0fuh5
6yARaoPMCISRLvhsKiO7sFkPvZdl7Rb3Ix9CU3ti29lMIHw6+DxlIwZotrl7
a5QFgf68u9VTOn8g9uTdqHgUBK3FC1bPxGNBiLByeEQ5CwQ91Or3WJeD/snt
L1jjW2D0nMB5K8E+eLqWqbWxMAqqiU6Df+mmYapHeDzvxRww5q6SOF3IcGRz
pPp9OAUsDc/E60hQYSX9Hx3JGT2X2fNy55MQn8+9behEv7OUZxX9KeUozn5f
X3IQYQ2L65mzyJ943TuzNZKB+MvYcc0O6Wro/eAiuo9UUFcOPe6M4jT6t74f
/yK/kKK3vpqA4vjKS2G69HxIRyZvBeB6qTQ3v6pd6kK8/OkOo3U6BTibLS9U
vKOATPVDxmdmFFgRrGX+T4UCnrKj45anEJ/HqouGHaDAsJQI5yA9BfKKvm4S
lsggN8NYFTtDBulnc9O1w2S4eipx3raHDEvVz32ZWsnwrjhWjbGODNn7HfpF
fqLvk7lVrYrJUKleuO1fDhkOBdMZKqWTYU/FdvqxFDLY8ridjEwiAx9z++rt
ZISSqjkT38nwgWVIbx96vqR8DjrbKjI8Pm0ne/MXGVzebhn5LpDBxv3IdA47
[truncated: 655,925 more chars]
